# Supplementary material for: Modelling acrylamide acute neurotoxicity in zebrafish larvae
Source: Sci Rep. 2017 Oct 24;7:13952. doi: 10.1038/s41598-017-14460-3 (PMC5655329; doi:10.1038/s41598-017-14460-3)
Supplement: Supplementary file 2 — Supplementary Dataset 1 [file 41598_2017_14460_MOESM2_ESM.xlsx]

## Sheet: proteinGroups-genes1 Perseus 51
Log2 LFQ 1mm acrylamide PACR1	Log2 LFQ 1mm acrylamide PACR2	Log2 LFQ 1mm acrylamide PACR3	Log2 LFQ 1mm acrylamide PACR4	Log2 LFQ 1mm acrylamide PACR5	Log2 LFQ Control PCN1	Log2 LFQ Control PCN2	Log2 LFQ Control PCN3	Log2 LFQ Control PCN4	Log2 LFQ Control PCN5	Razor + unique peptides 1mm acrylamide PACR1	Razor + unique peptides 1mm acrylamide PACR2	Razor + unique peptides 1mm acrylamide PACR3	Razor + unique peptides 1mm acrylamide PACR4	Razor + unique peptides 1mm acrylamide PACR5	Razor + unique peptides Control PCN1	Razor + unique peptides Control PCN2	Razor + unique peptides Control PCN3	Razor + unique peptides Control PCN4	Razor + unique peptides Control PCN5	Unique peptides 1mm acrylamide PACR1	Unique peptides 1mm acrylamide PACR2	Unique peptides 1mm acrylamide PACR3	Unique peptides 1mm acrylamide PACR4	Unique peptides 1mm acrylamide PACR5	Unique peptides Control PCN1	Unique peptides Control PCN2	Unique peptides Control PCN3	Unique peptides Control PCN4	Unique peptides Control PCN5	Q-value	Score	MS/MS Count	Razor + unique peptides	t-test p-value	t-test Difference	Protein IDs	Majority protein IDs	Protein names	Gene names_	Fasta headers
33.4101	34.1674	33.7177	33.4539	34.1418	34.2761	34.1515	34.1142	33.9276	34.031	55	64	62	57	74	60	63	61	67	63	17	16	17	16	21	20	17	18	20	20	0	323.31	782	81	0.0993048	-0.321898	F1R966;B3DK43;Q6DRI2;Q5EAQ7	F1R966;B3DK43;Q6DRI2	Clathrin heavy chain	cltca	>tr|F1R966|F1R966_DANRE Clathrin heavy chain OS
30.325	30.8983	30.5974	30.1971	31.1048	31.0483	31.0371	30.8568	30.8312	30.9309	13	14	19	16	16	13	17	20	16	17	13	13	18	16	16	13	17	19	15	16	0	247.84	125	21	0.109843	-0.316319	E9QBV1;E9QD79;F1R4U8	E9QBV1;E9QD79	Clathrin heavy chain	cltcb	>tr|E9QBV1|E9QBV1_DANRE Clathrin heavy chain OS
28.0422		27.0118	26.6648	26.8819	26.8054	27.0227	27.0406	27.5787	27.3714	2	0	3	3	3	1	3	3	3	3	2	0	3	3	3	1	3	3	3	3	0	18.83	16	3	0.387744	-0.550703	A0A0R4IS84;E7FBR8	A0A0R4IS84;E7FBR8	Complexin 2	cplx2	>tr|A0A0R4IS84|A0A0R4IS84_DANRE Complexin 2 OS
27.9993		27.5556	27.3015	27.6786	27.1839	27.019	26.9281	27.309	26.2973	2	0	4	3	1	1	4	2	4	3	2	0	4	3	1	1	4	2	4	3	0	28.884	21	4	0.944445	-0.055389	Q6DHG4	Q6DHG4	Complexin 2	cplx2l	>tr|Q6DHG4|Q6DHG4_DANRE Complexin 2 OS
30.2759	29.4797	29.8	29.4905	29.8288	29.3513	29.6337	29.7203	29.6785	29.5825	6	7	8	8	7	5	8	8	9	9	6	7	8	8	7	5	8	8	9	9	0	158.05	98	10	0.286426	0.181706	D2K290;D2K289	D2K290	Complexin 3b	cplx3b	>tr|D2K290|D2K290_DANRE Complexin 3b OS
27.1306	27.7684	28.4381	27.5644	28.4677	28.8671	28.1557	28.1659	28.5862	28.6019	3	3	4	4	3	1	4	4	4	4	3	3	4	4	3	1	4	4	4	4	0	7.3743	16	5	0.0736724	-0.601538	Q08BK6;F1QG94;D2K292	Q08BK6	Complexin 4a	cplx4a	>tr|Q08BK6|Q08BK6_DANRE Complexin 4a OS	DANRE Nucleophosmin 1a (nucleolar phosphoprotein B2
24.6229	23.3827	23.6812	23.4316	23.7884		23.4798	23.8278	22.8083	22.9221	1	1	1	1	1	0	1	1	1	1	1	1	1	1	1	0	1	1	1	1	0.00024888	3.4659	6	1	0.612136	0.220745	F1QWL0;D2K293	F1QWL0;D2K293	Complexin 4c	cplx4c	>tr|F1QWL0|F1QWL0_DANRE Complexin 4c OS
32.7709	33.2734	32.7426	32.9414	33.0278	33.1943	32.8905	32.9717	32.6889	32.9044	27	37	34	34	37	32	33	32	33	32	16	25	22	21	23	19	21	20	21	20	0	323.31	434	40	0.870348	0.0212433	B7ZV62;Q7ZU50;A0A0R4IGS4	B7ZV62;Q7ZU50;A0A0R4IGS4	N-ethylmaleimide-sensitive factor	nsfa	>tr|B7ZV62|B7ZV62_DANRE N-ethylmaleimide-sensitive factor OS
27.7318	28.568	27.6697	27.7119	28.0439	27.8357	27.7539	28.045	27.9838	27.8498	3	7	3	3	5	3	5	4	4	5	3	7	3	3	5	3	5	4	4	5	0	20.126	28	8	0.77941	0.0513935	Q4U0S6;F1QGG3;B3DHK0;A0A0R4IDY2	Q4U0S6;F1QGG3;B3DHK0;A0A0R4IDY2	N-ethylmaleimide-sensitive factor b	nsfb	>tr|Q4U0S6|Q4U0S6_DANRE N-ethylmaleimide-sensitive factor b OS
31.4488	30.8128	31.0396	31.0022	30.8742	30.6864	31.036	31.1391	30.9822	30.9979	6	7	8	6	8	7	9	9	9	9	6	7	8	6	8	7	9	9	9	9	0	143.17	135	9	0.630685	0.067226	Q5TZ66;U3JAS0	Q5TZ66;U3JAS0	Synaptomal-associated protein 25-A	snap25a	>sp|Q5TZ66|SN25A_DANRE Synaptosomal-associated protein 25-A OS
31.6243	31.735	31.7516	31.9491	31.6584	31.6822	31.8012	31.7993	31.8144	31.7725	15	12	17	17	14	11	17	14	16	13	7	5	9	8	7	5	10	8	9	7	0	295.38	217	20	0.635699	-0.0302094	Q6PC54	Q6PC54	Synaptomal-associated protein 25-B	snap25b	>sp|Q6PC54|SN25B_DANRE Synaptosomal-associated protein 25-B OS
28.4273	29.0985	29.0802	28.5325	28.9655	28.3697	28.5169	28.3374	28.1973	27.917	5	7	6	4	5	3	5	5	3	2	5	7	6	4	5	3	5	5	3	2	0	31.574	16	9	0.0131766	0.553145	Q6IQS7;A5PMJ7;REV__Q1LXS6;REV__F1QMN5	Q6IQS7;A5PMJ7	Syntaxin 12	stx12	>tr|Q6IQS7|Q6IQS7_DANRE Syntaxin 12 OS
27.1342	27.0892	27.1472	27.1999	26.791		26.2767	27.0088	26.6803	27.1314	1	3	2	4	2	0	3	3	2	2	1	3	2	4	2	0	3	3	2	2	0	21.001	7	4	0.173071	0.822652	E7F0D3	E7F0D3	Syntaxin 12,-like =Danio rerio GN=stx12l PE=3 SV=1	stx12l	>tr|E7F0D3|E7F0D3_DANRE Syntaxin 12,-like OS=Danio rerio GN=stx12l PE=3 SV=1
		25.0467	25.202	25.5229						0	0	1	1	1	0	0	0	0	0	0	0	1	1	1	0	0	0	0	0	0.0020713	2.5568	2	1	0.341855	0.642795	E7F9L7;X1WEE0	E7F9L7;X1WEE0	Syntaxin 16	stx16	>tr|E7F9L7|E7F9L7_DANRE Syntaxin 16 OS
32.437	33.2249	32.7192	32.6966	32.8099	33.0262	32.7093	32.7156	32.5505	32.6514	13	16	15	15	15	14	14	15	15	15	13	16	15	15	15	14	14	15	15	15	0	268.72	318	17	0.763438	0.0469147	Q9I9P6;Q1MTI1;Q6DGI4;A0A0R4IAK0;X1WC57	Q9I9P6;Q1MTI1;Q6DGI4;A0A0R4IAK0	Syntaxin 1B	stx1b	>tr|Q9I9P6|Q9I9P6_DANRE Syntaxin 1B OS
	26.0235	25.6046	25.8334	25.7	25.6693	25.7309	25.4577	25.7333	25.6935	0	2	1	2	1	2	1	1	2	2	0	2	1	2	1	2	1	1	2	2	0.0026543	2.2228	1	2	0.464314	-0.463683	Q7ZV18;A7YYI8	Q7ZV18;A7YYI8	Placental syntaxin 4A	stx4	>tr|Q7ZV18|Q7ZV18_DANRE Placental syntaxin 4A OS
	27.7227	27.6022	27.5381	27.6828	27.5342	27.8145	27.3886	27.5679	27.384	0	1	1	1	1	1	1	1	1	1	0	1	1	1	1	1	1	1	1	1	0	5.8213	11	1	0.473914	-0.323541	A0A0R4IQM9;F1RAZ4	A0A0R4IQM9	Syntaxin-binding protein 1a	stxbp1a	>tr|A0A0R4IQM9|A0A0R4IQM9_DANRE Syntaxin-binding protein 1a OS
33.5597	33.9177	33.6915	33.6343	33.9467	33.7087	33.7592	33.7156	33.6118	33.6752	31	36	34	33	36	36	36	35	36	34	1	2	2	2	2	2	2	2	2	2	0	323.31	665	43	0.5111	0.0558456	F1QM13;Q4QRD0	F1QM13;Q4QRD0	Syntaxin-binding protein 1a	stxbp1a	>tr|F1QM13|F1QM13_DANRE Syntaxin-binding protein 1a OS
30.3919	30.6658	30.1593	30.3068	30.7647	30.3338	30.3672	30.238	30.1267	30.3353	5	7	10	10	12	3	10	11	10	10	5	7	10	10	12	3	10	11	10	10	0	46.092	95	17	0.180383	0.17749	A2BGE0;A4FVM3	A2BGE0	Si:rp71-10d23.3	stxbp1b	>tr|A2BGE0|A2BGE0_DANRE Si:rp71-10d23.3 OS
26.8089	26.9519	26.8162	26.7294	26.872	26.6623	26.5829	26.663	26.6417	26.8001	2	5	3	4	2	3	1	3	3	3	2	5	3	4	2	3	1	3	3	3	0	19.645	15	6	0.012076	0.165667	Q6NUX6;F1RAE9	Q6NUX6;F1RAE9	Syntaxin binding protein 2	stxbp2	>tr|Q6NUX6|Q6NUX6_DANRE Syntaxin binding protein 2 OS
27.0511	26.4385	27.9146	28.2198	27.9897	27.9285	27.6849	27.7633	27.4723	27.5224	3	1	7	6	5	2	5	6	4	5	3	1	7	6	5	2	5	6	4	5	0	35.108	33	10	0.672907	-0.151507	Q6PD84;F1QXJ4;A0A0R4INF9	Q6PD84;F1QXJ4;A0A0R4INF9	Syntaxin binding protein 3	stxbp3	>tr|Q6PD84|Q6PD84_DANRE Syntaxin binding protein 3 OS
30.4858	31.2946	30.7818	30.8756	30.9852	30.8285	30.975	30.9897	30.7592	30.7848	7	12	10	9	9	6	10	12	12	11	7	11	9	8	8	6	9	11	11	10	0	233.29	109	14	0.905658	0.0171806	E7F6Z2	E7F6Z2	Synaptic vesicle glycoprotein 2A	sv2a	>tr|E7F6Z2|E7F6Z2_DANRE Synaptic vesicle glycoprotein 2A OS
27.904	28.5051	28.0498	28.2158	28.3219	28.4189	28.4411	28.2083	28.0362	28.1277	3	5	5	5	4	4	5	5	5	5	3	5	5	5	4	4	5	5	5	5	0	31.976	31	6	0.729262	-0.0471333	F1Q9Q1;A2RV23	F1Q9Q1;A2RV23	Synaptic vesicle glycoprotein 2Ba	sv2ba	>tr|F1Q9Q1|F1Q9Q1_DANRE Synaptic vesicle glycoprotein 2Ba OS	DANRE Calreticulin, like 2 OS=Danio rerio GN=calr PE=2 SV=1
27.0798	28.1272	27.2916	27.1504	27.8255	28.0673	27.4056	27.2042	27.1991	27.3883	2	4	2	2	3	3	3	3	3	3	2	4	2	2	3	3	3	3	3	3	0	14.052	31	5	0.875685	0.041988	X1WCQ3;A2CF25	X1WCQ3	Synaptic vesicle glycoprotein 2Bb	sv2bb	>tr|X1WCQ3|X1WCQ3_DANRE Synaptic vesicle glycoprotein 2Bb OS
31.3426	31.177	31.1053	31.0133	31.1269	30.8672	31.0135	30.9697	31.1416	31.1153	15	16	17	15	17	9	19	19	20	19	15	15	17	15	16	9	19	19	20	19	0	323.31	206	23	0.112287	0.131543	B0UXI4	B0UXI4	Synapsin I	syn1	>tr|B0UXI4|B0UXI4_DANRE Synapsin I OS
30.1245	28.9805	29.3532	29.2967	29.6233	29.4425	29.2543	29.4027	29.3723	29.495	5	7	9	8	8	6	8	8	8	8	3	4	6	5	5	4	5	5	5	5	0	137.78	91	10	0.685438	0.0823074	Q6DHH6;F1R0A8	Q6DHH6;F1R0A8	Synapsin IIa	syn2a	>tr|Q6DHH6|Q6DHH6_DANRE Synapsin IIa OS
27.3693	28.0445	27.3148	27.2589	27.8946	27.8814	27.5433	27.4839	27.7048	27.4646	1	2	2	2	2	2	3	3	2	3	1	2	2	2	2	2	3	3	2	3	0	27.629	35	3	0.83417	-0.0391865	A0A0R4IJU5	A0A0R4IJU5	Synapsin IIb	syn2b	>tr|A0A0R4IJU5|A0A0R4IJU5_DANRE Synapsin IIb OS
30.9995	30.6317	30.7053	30.6422	30.8403	30.6745	30.5173	30.4527	30.448	30.5575	14	13	16	17	15	12	15	16	15	15	3	2	4	4	4	3	4	4	4	4	0	179.48	182	19	0.0204225	0.233807	C5NU62;Q2YDT0;A0A0R4IRJ9	C5NU62	Synapsin II	syn2b	>tr|C5NU62|C5NU62_DANRE Synapsin II OS
28.957	29.014	28.8156	28.685	28.778	28.9635	28.6271	28.7335	28.7417	28.7785	4	6	8	7	8	5	7	8	7	8	4	6	8	7	8	5	7	8	7	8	0	56.582	71	10	0.347417	0.081089	A0A097DC67;A0A0R4IS99	A0A097DC67	Synapsin III	syn3	>tr|A0A097DC67|A0A097DC67_DANRE Synapsin III OS
34.1533	33.8044	33.836	33.7825	33.8976	33.707	33.7715	33.7322	33.7112	33.7991	27	32	30	31	32	28	32	30	30	31	19	25	22	23	24	20	24	22	22	23	0	323.31	694	34	0.0630265	0.150598	Q6NUZ3;F1QY96;F6NN54;R4GF20;R4GE62;R4GDP8;R4GEZ9	Q6NUZ3;F1QY96	Synaptotagmin binding, cytoplasmic RNA interacting protein =Danio rerio GN=syncrip PE=1 SV=1;>tr|F1QY96|F1QY96	syncrip	>tr|Q6NUZ3|Q6NUZ3_DANRE Synaptotagmin binding, cytoplasmic RNA interacting protein OS=Danio rerio GN=syncrip PE=1 SV=1;>tr|F1QY96|F1QY96_DANRE Synaptotagmin-binding, cytoplasmic RNA-interacting protein OS=Danio rerio GN=syncrip PE=1 SV=2
30.4564	30.0368	30.0202	30.2966	30.2415	30.1823	30.3139	30.25	30.308	30.2538	11	10	12	11	10	9	11	11	11	12	11	10	12	11	10	9	11	11	11	12	0	88.749	86	13	0.565538	-0.0513065	A0A0R4ICN8;Q6TGW7;F1R8D7;Q6NYJ5;Q802X5;X1WH05	A0A0R4ICN8;Q6TGW7;F1R8D7;Q6NYJ5;Q802X5;X1WH05	Synaptotagmin-binding, cytoplasmic RNA-interacting protein,-like =Danio rerio GN=syncripl PE=1 SV=1;>tr|Q6TGW7|Q6TGW7	syncripl	>tr|A0A0R4ICN8|A0A0R4ICN8_DANRE Synaptotagmin-binding, cytoplasmic RNA-interacting protein,-like OS=Danio rerio GN=syncripl PE=1 SV=1;>tr|Q6TGW7|Q6TGW7_DANRE NS1-associated protein 1 OS=Danio rerio GN=syncripl PE=2 SV=1;>tr|F1R8D7|F1R8D7_DANRE Synaptotagmi
30.9822	31.7429	30.7732	31.016	31.503	31.7214	31.1825	31.113	30.9249	30.9925	6	5	6	7	6	7	5	4	5	5	6	5	6	7	6	7	5	4	5	5	0	68.312	142	7	0.9439	0.0166168	B0S5B9;Q6ZM74	B0S5B9;Q6ZM74	Synaptophysin a	sypa	>tr|B0S5B9|B0S5B9_DANRE Synaptophysin a OS	DANRE Tgfbi (Fragment) OS=Danio rerio GN=tgfbi PE=2 SV=1
28.6965	30.1269	29.5217	29.6619	29.9376	29.8065	29.2683	29.3085	29.5135	29.4903	2	4	4	4	4	3	3	3	4	3	2	4	4	4	4	3	3	3	4	3	0	43.614	29	4	0.684437	0.111514	Q6DGP1;B0S6H7;F1RDG3;Q4JQP7;B0S6H6;A4FVL5;A0A0R4IQZ0	Q6DGP1;B0S6H7;F1RDG3;Q4JQP7;B0S6H6;A4FVL5;A0A0R4IQZ0	Synaptophysin b	sypb	>tr|Q6DGP1|Q6DGP1_DANRE Synaptophysin b OS
29.4095	30.0238	29.8708	29.7563	29.7828	29.9269	29.9468	30.173	29.9338	30.2339	5	5	4	6	6	4	5	5	6	4	5	5	4	6	6	4	5	5	6	4	0	58.278	63	6	0.0531821	-0.27424	F1Q7F9;Q6PEJ1;A0A0R4IMJ7	F1Q7F9;Q6PEJ1	Synaptophysin-like 2a	sypl2a	>tr|F1Q7F9|F1Q7F9_DANRE Synaptophysin-like 2a OS
31.1765	32.1255	31.6511	31.6826	31.8838	31.6302	31.4824	31.4664	31.3806	31.4672	16	16	15	14	16	17	18	17	15	18	9	11	9	8	9	12	11	10	9	11	0	162.76	206	23	0.213967	0.218549	Q5TZ27;Q6DGI9	Q5TZ27	Synaptotagmin Ia	syt1a	>tr|Q5TZ27|Q5TZ27_DANRE Synaptotagmin Ia OS
30.4919	31.0947	30.4878	30.7723	30.9343	31.0127	30.4898	30.689	30.6035	30.6807	9	11	11	12	9	10	11	12	13	12	7	9	9	10	7	9	9	10	11	10	0	141.63	181	13	0.691429	0.0610565	F1R5C0;F1R0Q0	F1R5C0;F1R0Q0	Synaptotagmin IIa	syt2a	>tr|F1R5C0|F1R5C0_DANRE Synaptotagmin IIa OS
27.8067	27.6403	27.2687	27.6516	27.6679	28.3252	28.0653	27.5455	27.4728	27.3546	3	4	3	5	4	3	3	4	4	3	3	4	3	5	4	3	3	4	4	3	0	16.721	13	7	0.503948	-0.145634	A7MCG9;F1QX49;Q6DH18;E7EYD5	A7MCG9;F1QX49;Q6DH18;E7EYD5	Synaptotagmin V	syt5a	>tr|A7MCG9|A7MCG9_DANRE Synaptotagmin V OS
28.8976	28.6004	28.1107	28.2819	28.8794	29.0315	28.447	28.3112	27.8266	28.0671	6	5	5	5	7	5	5	4	6	4	5	4	4	4	6	4	4	3	5	3	0	19.155	25	7	0.42297	0.217347	Q504A0;F1QCC9	Q504A0;F1QCC9	Zgc:109988	syt5b	>tr|Q504A0|Q504A0_DANRE Zgc:109988 OS
		24.0204	25.1199	22.7452			25.3119		23.4782	0	0	1	1	1	0	0	1	0	1	0	0	1	1	1	0	0	1	0	1	0.0048791	1.8125	2	1	0.472848	-0.433588	E9QFE9;F1QD38;F1QA93;E7F8R8;Q68EH6;A2BFR9;E7F1D9;I3IS33	E9QFE9;F1QD38;F1QA93;E7F8R8;Q68EH6;A2BFR9;E7F1D9;I3IS33	Synaptotagmin VIa	syt6a	>tr|E9QFE9|E9QFE9_DANRE Synaptotagmin VIa OS
	25.6846			25.7573	25.5501		25.1145	25.3351	25.3482	0	2	0	1	1	1	0	1	1	1	0	2	0	0	1	1	0	1	1	1	0	6.1246	2	3	0.258536	-0.70126	E7F578;X1WDZ6;D4P8S0;F6NJ65	E7F578;X1WDZ6	Synaptotagmin VIIa	syt7a	>tr|E7F578|E7F578_DANRE Synaptotagmin VIIa OS
27.7759	28.2015	28.1294	28.1281	28.1025	28.3362	27.7628	27.8916	27.6202	27.7314	2	2	2	2	2	2	2	2	2	2	2	2	2	2	2	2	2	2	2	2	0	47.826	31	2	0.208095	0.199064	Q6PBJ3	Q6PBJ3	VAMP/synaptobrevin	vamp1	>tr|Q6PBJ3|Q6PBJ3_DANRE VAMP/synaptobrevin OS
31.5849	32.1439	31.5358	31.8326	32.0908	32.0436	31.7105	31.5226	31.4309	31.9529	6	5	5	6	6	5	6	6	7	5	2	1	1	2	2	1	2	2	2	2	0	236.83	212	7	0.557271	0.105517	Q7SZZ5	Q7SZZ5	Vesicle-associated membrane protein 2	vamp2	>tr|Q7SZZ5|Q7SZZ5_DANRE Vesicle-associated membrane protein 2 OS
	25.2707			24.9895		25.152	24.7995	24.8651	24.9005	0	1	0	0	1	0	1	1	1	1	0	1	0	0	1	0	1	1	1	1	0.0022743	2.4477	5	1	0.194989	-0.54228	Q6IQK3;A0A0R4IJN3	Q6IQK3;A0A0R4IJN3	Vesicle-associated membrane protein 3 (Cellubrevin)	vamp3	>tr|Q6IQK3|Q6IQK3_DANRE Vesicle-associated membrane protein 3 (Cellubrevin) OS
27.8294	29.0143	28.3674	28.8362	28.6676	25.7074	28.8399	28.2964	28.5787	28.5234	1	7	4	5	5	2	5	3	5	5	1	7	4	5	5	2	5	3	5	5	0	15.381	28	7	0.392874	0.553801	Q6P0D4;Q6P6Y6;A0A0R4IUV0	Q6P0D4;Q6P6Y6	VAMP (Vesicle-associated membrane protein)-associated protein A	vapa	>tr|Q6P0D4|Q6P0D4_DANRE VAMP (Vesicle-associated membrane protein)-associated protein A OS
28.5453	28.795	28.3113	28.4926	28.5859	28.4906	28.6215	28.4068	28.2588	28.194	2	4	4	4	5	5	2	4	4	3	2	4	4	4	5	5	2	4	4	3	0	20.205	36	8	0.204483	0.15166	A8WGM1;Q6DGS7	A8WGM1;Q6DGS7	VAMP (Vesicle-associated membrane protein)-associated protein A, like =Danio rerio GN=vapal PE=1 SV=1;>tr|Q6DGS7|Q6DGS7	vapal	>tr|A8WGM1|A8WGM1_DANRE VAMP (Vesicle-associated membrane protein)-associated protein A, like OS=Danio rerio GN=vapal PE=1 SV=1;>tr|Q6DGS7|Q6DGS7_DANRE VAMP (Vesicle-associated membrane protein)-associated protein A, like OS=Danio rerio GN=vapal PE=2 SV=1
30.8739	31.5133	30.9171	30.9205	31.127	31.0587	30.8013	30.7752	30.7909	30.6749	7	12	10	10	10	8	9	11	10	10	7	12	10	10	10	8	9	11	10	10	0	39	97	13	0.101258	0.250175	Q6P2B0	Q6P2B0	VAMP (vesicle-associated membrane protein)-associated protein B and C	vapb	>tr|Q6P2B0|Q6P2B0_DANRE VAMP (vesicle-associated membrane protein)-associated protein B and C OS
	27.1346	26.7057	27.7294	26.7283			25.8872			0	4	3	4	1	1	1	1	0	1	0	4	3	4	1	1	1	1	0	1	0	14.961	7	6	0.0335894	1.69045	Q5XIY6	Q5XIY6	V-type proton ATPase subunit C 1-B	atp6v1c1b	>sp|Q5XIY6|VTC1B_DANRE V-type proton ATPase subunit C 1-B OS
29.2873	27.9868	28.4067	28.2144	29.0292	28.0419	27.8012	26.9416	27.9406	26.7385	4	4	5	4	4	3	3	3	3	3	4	4	5	4	4	3	3	3	3	3	0	43.498	19	6	0.0176195	1.09212	Q6DRK0;A0A0R4IZ55	Q6DRK0;A0A0R4IZ55	V-type proton ATPase subunit F =Danio rerio GN=atp6v1f PE=1 SV=1;>tr|A0A0R4IZ55|A0A0R4IZ55	atp6v1f	>tr|Q6DRK0|Q6DRK0_DANRE V-type proton ATPase subunit F OS=Danio rerio GN=atp6v1f PE=1 SV=1;>tr|A0A0R4IZ55|A0A0R4IZ55_DANRE ATPase, H+-transporting, lysosomal, V1 subunit F OS=Danio rerio GN=atp6v1f PE=1 SV=1
	25.968	26.0513	26.0708	25.8567						0	1	3	2	2	1	1	0	1	0	0	1	3	2	2	1	1	0	1	0	0	11.237	8	4	0.0021109	1.97623	B0R0J9;F6PEJ8	B0R0J9	Novel protein (Fragment)	CH211-233G21.3-001	>tr|B0R0J9|B0R0J9_DANRE Novel protein (Fragment) OS
29.133	28.2949	28.7512	28.0643	28.3425	27.3688	27.3975	27.3182	27.3318	27.2404	4	3	3	2	5	2	3	2	3	3	4	3	3	2	5	2	3	2	3	3	0	10.579	23	6	0.000261278	1.18586	B2GNT9;Q6AZB3;G8JL18	B2GNT9;Q6AZB3;G8JL18	Anamorsin	ciapin1	>tr|B2GNT9|B2GNT9_DANRE Anamorsin OS
29.3686	29.3908	29.4052	28.9697	29.2687	28.3049	27.8379	28.4646	28.9887	27.8033	3	3	5	3	2	2	1	2	3	2	3	3	5	3	2	2	1	2	3	2	0	50.025	24	5	0.00267632	1.00071	Q66I53	Q66I53	COX17 cytochrome c oxidase assembly homolog (S. cerevisiae)	cox17	>tr|Q66I53|Q66I53_DANRE COX17 cytochrome c oxidase assembly homolog (S. cerevisiae) OS
26.7007		27.0292	26.4397	26.9694						2	1	2	2	1	1	1	1	1	1	2	1	2	2	1	1	1	1	1	1	0	6.2622	5	2	0.031449	1.50681	Q803K8;E9QD53;E7F9I0;Q7T351;Q567H4	Q803K8;E9QD53;E7F9I0;Q7T351	CAMP-responsive element-binding protein 1a	creb1;crema;atf1	>tr|Q803K8|Q803K8_DANRE CAMP-responsive element-binding protein 1a OS
28.0463	28.6232	29.1795	28.9406	27.6654	27.0417	26.7073	28.1806	26.8905	27.2062	2	2	2	2	2	2	1	2	1	1	2	2	2	2	2	2	1	2	1	1	0	8.1361	20	2	0.00967639	1.28574	Q6PH75;E9QDX8	Q6PH75;E9QDX8	Cathepsin B	ctsba	>tr|Q6PH75|Q6PH75_DANRE Cathepsin B OS
26.9229	26.9729	27.1537	26.0627	26.7024	26.2124		25.9387	25.801	25.3582	2	4	4	2	2	2	0	1	1	2	2	4	4	2	2	2	0	1	1	2	0	6.6799	13	4	0.00967847	1.20402	Q24JW4;Q6W2N6;E7EZY1;X1WFH2	Q24JW4;Q6W2N6	Flj13639	flj13639	>tr|Q24JW4|Q24JW4_DANRE Flj13639 OS
29.5376	29.2842	29.3111	29.0128	28.9593	27.0871	28.1005	28.5331	27.6453	28.0397	5	11	14	14	11	2	6	8	3	8	0	0	1	1	0	0	0	0	0	0	0	68.156	50	20	0.000991197	1.33983	F1RB09;A0A0R4IDI3;A2CEW3;Q6JAN2	F1RB09;A0A0R4IDI3;A2CEW3;Q6JAN2	Fibronectin 1b	fn1b	>tr|F1RB09|F1RB09_DANRE Fibronectin 1b OS
29.0395	28.2924	28.5353	28.1284	29.1412	27.2131	27.2216	27.8691	27.9044	27.7585	3	2	4	3	2	3	2	1	1	1	1	1	2	1	1	1	1	0	0	0	0	39.825	15	5	0.00354839	1.03403	Q5BJ11	Q5BJ11	Gnb2 protein	gnb2	>tr|Q5BJ11|Q5BJ11_DANRE Gnb2 protein OS
	24.7791	25.7788	25.7831				23.917			1	1	2	2	0	0	0	1	0	0	1	1	2	2	0	0	0	1	0	0	0.0041585	2.0985	5	2	0.0455944	1.50108	Q6DBV2;F1QGP3	Q6DBV2;F1QGP3	Glutamate-rich WD repeat containing 1	grwd1	>tr|Q6DBV2|Q6DBV2_DANRE Glutamate-rich WD repeat containing 1 OS
	25.8035	26.8742	25.2676	25.9838		25.1814			24.6024	0	1	2	1	1	0	2	0	0	1	0	1	2	1	1	0	2	0	0	1	0	4.9445	4	2	0.0175557	1.57897	Q6NV41;F1QVB2	Q6NV41;F1QVB2	Hyaluronan and proteoglycan link protein 3	hapln3	>tr|Q6NV41|Q6NV41_DANRE Hyaluronan and proteoglycan link protein 3 OS
29.6671	29.379	29.4836	29.5221	29.6142	29.4628					1	2	2	1	2	2	0	1	0	0	1	2	2	1	2	2	0	1	0	0	0.0056556	1.6893	3	2	0.00519175	3.91389	A0A0R4IJ75	A0A0R4IJ75	Integrator complex subunit 1	ints1	>tr|A0A0R4IJ75|A0A0R4IJ75_DANRE Integrator complex subunit 1 OS
	25.1517	25.0602	24.5882							0	1	1	1	1	0	0	0	0	0	0	1	1	1	1	0	0	0	0	0	0.0020877	2.6332	2	2	0.0180227	1.12737	F1R2R3;D7PS99	F1R2R3;D7PS99	Integrin, alpha 3b =Danio rerio GN=itga3b PE=1 SV=1;>tr|D7PS99|D7PS99	itga3b	>tr|F1R2R3|F1R2R3_DANRE Integrin, alpha 3b OS=Danio rerio GN=itga3b PE=1 SV=1;>tr|D7PS99|D7PS99_DANRE Integrin alpha 3 protein OS=Danio rerio GN=itga3b PE=2 SV=1
	25.9567	25.4351	26.0704	25.4031			25.3177			0	2	2	2	1	1	0	1	0	0	0	2	2	2	1	1	0	1	0	0	0	6.9535	6	4	0.00291859	1.88488	Q1ECU7	Q1ECU7	Junctophilin 1b	jph1b	>tr|Q1ECU7|Q1ECU7_DANRE Junctophilin 1b OS
29.021	27.7563	26.6603	27.3699	27.8201	27.3808	26.6108	26.5177	25.4518	26.2949	2	3	4	4	4	3	4	2	2	2	2	3	4	4	4	3	4	2	2	2	0	26.287	14	5	0.0324472	1.27431	A2CF42	A2CF42	Leucine-rich repeat and sterile alpha motif-containing 1	lrsam1	>tr|A2CF42|A2CF42_DANRE Leucine-rich repeat and sterile alpha motif-containing 1 OS
26.2216	25.9419	25.6688	25.5634	25.6237	26.3191					1	2	3	3	1	3	0	0	0	0	1	2	3	3	1	3	0	0	0	0	0	4.5353	9	4	0.0276599	1.33878	A0A0R4I9G0;Q9DFG8;E7EXK8;A0A0R4IJ96;F1Q8N8;Q7ZV63	A0A0R4I9G0;Q9DFG8;E7EXK8;A0A0R4IJ96;F1Q8N8	Probable E3 ubiquitin-protein ligase makorin-2	mkrn2	>tr|A0A0R4I9G0|A0A0R4I9G0_DANRE Probable E3 ubiquitin-protein ligase makorin-2 OS
25.2941	25.5932	25.554	25.2839	25.5143		24.7843		25.2396		1	2	1	2	1	1	1	0	1	0	1	2	1	2	1	1	1	0	1	0	0	5.8268	3	3	0.0222306	1.57884	A8E7S8;Q6DHI4	A8E7S8;Q6DHI4	Mortality factor 4-like 1	morf4l1	>tr|A8E7S8|A8E7S8_DANRE Mortality factor 4-like 1 OS
29.4705	29.7779	29.7869	29.8975	30.1568	27.4447	28.9456	28.7358	29.1374	28.6196	4	8	13	13	12	3	9	7	12	10	4	8	13	13	12	3	9	7	12	10	0	36.795	44	15	0.00440515	1.2413	F1Q765;A2RUZ3;B0S553	F1Q765;A2RUZ3;B0S553	Neurofilament, medium polypeptide b =Danio rerio GN=nefmb PE=1 SV=1;>tr|A2RUZ3|A2RUZ3	nefmb	>tr|F1Q765|F1Q765_DANRE Neurofilament, medium polypeptide b OS=Danio rerio GN=nefmb PE=1 SV=1;>tr|A2RUZ3|A2RUZ3_DANRE Nefm protein OS=Danio rerio GN=nefmb PE=2 SV=1;>tr|B0S553|B0S553_DANRE Neurofilament, medium polypeptide OS=Danio rerio GN=nefmb PE=1 SV=1
26.5038	26.7758	26.3264	26.1272	25.7615		26.1972	25.7817			1	2	2	2	1	0	1	1	0	0	0	1	0	0	0	0	0	0	0	0	0	11.825	10	3	0.0342687	1.61686	Q08BN3	Q08BN3	Si:dkey-77p13.2 protein	nudt14	>tr|Q08BN3|Q08BN3_DANRE Si:dkey-77p13.2 protein OS
26.3417	27.7476	27.4672	27.5134	27.1398	24.7144				24.0759	3	7	6	6	5	1	0	0	0	1	3	7	6	6	5	1	0	0	0	1	0	18.215	25	9	0.00011439	3.66517	Q7T3G9;F1QYH3	Q7T3G9;F1QYH3	Phphoenolpyruvate carboxykinase 1 (Soluble)	pck1	>tr|Q7T3G9|Q7T3G9_DANRE Phosphoenolpyruvate carboxykinase 1 (Soluble) OS
26.5569	26.8612	27.0007	27.4294	26.8673	26.6137			26.2742	26.1861	1	3	3	3	1	2	0	1	1	2	1	3	3	3	1	2	0	1	1	2	0	24.184	17	3	0.0304942	1.31002	A0A0R4IKL1;Q9PTP1	A0A0R4IKL1;Q9PTP1	Proliferating cell nuclear antigen	pcna	>tr|A0A0R4IKL1|A0A0R4IKL1_DANRE Proliferating cell nuclear antigen OS
30.4525	29.9514	30.0975	30.0057	30.23	28.5873	28.8688	28.7419	28.723	28.5832	7	8	9	8	7	3	6	5	8	5	6	7	8	7	6	2	5	4	7	4	0	47.366	46	10	7.11543e-07	1.44659	Q6NYG0	Q6NYG0	Purine nucleide phphorylase	pnp5a	>tr|Q6NYG0|Q6NYG0_DANRE Purine nucleoside phosphorylase OS
33.3392	32.9682	32.892	32.8326	32.8594	32.072	31.8151	31.8923	31.8566	31.7925	12	11	9	10	10	9	10	9	8	9	11	10	8	9	9	8	9	8	7	8	0	97.324	230	12	6.51421e-06	1.0926	Q5BJJ3;A2AWE1;A0A0R4IYJ8;A7MCD6	Q5BJJ3;A2AWE1;A0A0R4IYJ8;A7MCD6	Zgc:110343	prdx1	>tr|Q5BJJ3|Q5BJJ3_DANRE Zgc:110343 OS
26.2555	26.5181	26.7206	27.1123	26.5323			25.9828	25.7119	25.6923	2	2	2	2	2	0	0	1	1	1	2	2	2	2	2	0	0	1	1	1	0	7.9945	13	2	0.003058	1.25403	A2BFS9	A2BFS9	Si:ch211-117m20.5	si:ch211-117m20.5	>tr|A2BFS9|A2BFS9_DANRE Si:ch211-117m20.5 OS
29.5461	29.1251	29.6329	29.0677	28.7201	27.7607	28.3736	28.5946	27.5746	28.4936	4	2	2	2	3	2	2	2	3	2	4	2	2	2	3	2	2	2	3	2	0	6.4835	30	4	0.00399019	1.059	B8A6B8;Q1RM34;Q9W7M8	B8A6B8	Si:ch211-11c15.3	si:ch211-11c15.3	>tr|B8A6B8|B8A6B8_DANRE Si:ch211-11c15.3 OS
	25.4831	26.1306	25.6828							0	1	2	2	1	0	0	0	1	0	0	1	2	2	1	0	0	0	1	0	0.0014144	2.7753	2	2	0.0351991	1.16593	A7MD78	A7MD78	Si:ch211-13c6.2 protein (Fragment)	si:ch211-13c6.2	>tr|A7MD78|A7MD78_DANRE Si:ch211-13c6.2 protein (Fragment) OS
27.3573	26.9068	26.5418	26.2964	27.1529		26.748				2	1	1	3	1	0	2	0	0	1	2	1	1	3	1	0	2	0	0	1	0	4.4262	3	3	0.00821655	2.44221	E9QCB2;A0A0R4IP18	E9QCB2;A0A0R4IP18	Si:ch211-191j22.3	si:ch211-191j22.3	>tr|E9QCB2|E9QCB2_DANRE Si:ch211-191j22.3 OS
28.2507	27.9383	27.9469	28.2891	28.0384	27.386	27.3206	25.955	27.3781	26.7364	3	2	3	3	2	1	3	1	2	2	3	2	3	3	2	1	3	1	2	2	0	7.7277	10	3	0.00423069	1.13748	X1WH76	X1WH76	Si:ch73-23l24.1 (Fragment)	si:ch73-23l24.1	>tr|X1WH76|X1WH76_DANRE Si:ch73-23l24.1 (Fragment) OS
	25.9338	25.4723	26.8255	26.5071		25.4752	24.8823	24.4961	25.7025	1	1	1	2	2	1	2	1	2	1	1	1	1	2	2	1	2	1	2	1	0	4.881	2	2	0.0128203	1.07842	Q0P4E8;A0A0J9YJC1	Q0P4E8;A0A0J9YJC1	Translocase of outer mitochondrial membrane 7 homolog (yeast)	tomm7	>tr|Q0P4E8|Q0P4E8_DANRE Translocase of outer mitochondrial membrane 7 homolog (yeast) OS
25.4283		24.0733	24.9662	24.3415	24.0985	22.6956				1	0	1	2	1	1	1	0	0	0	1	0	1	2	1	1	1	0	0	0	0.00025107	3.5989	2	2	0.0122683	1.28226	A2RUY5	A2RUY5	Ubiquitin-associated protein 2b	ubap2b	>tr|A2RUY5|A2RUY5_DANRE Ubiquitin-associated protein 2b OS
		26.5179	25.7633	26.3169				25.9195		0	0	1	1	1	0	1	0	2	0	0	0	1	1	1	0	1	0	2	0	0.00071891	2.9848	3	2	0.0367213	1.63569	A0A0H2UKE5;Q6PH11	A0A0H2UKE5;Q6PH11	Partner of Y14 and mago	wibg	>tr|A0A0H2UKE5|A0A0H2UKE5_DANRE Partner of Y14 and mago OS
	26.1663	25.3542	25.3295	25.4492	25.8134					0	1	1	1	1	2	0	0	0	0	0	1	1	1	1	2	0	0	0	0	0.0081984	1.5376	2	2	0.0471678	1.04484	Q66I65;F1RD76	Q66I65;F1RD76	Mitochondrial pyruvate carrier	zgc:103678	>tr|Q66I65|Q66I65_DANRE Mitochondrial pyruvate carrier OS
26.6517	27.9362	28.3297	30.1979	28.3491	25.8837			26.0124		2	3	5	5	3	1	1	0	2	1	0	2	2	2	2	0	0	0	0	0	0	28.733	15	6	0.00150595	3.53062	F1R872;E7FGI6;A8KBK3;Q504E2;F1R225	F1R872;E7FGI6;A8KBK3;Q504E2;F1R225	Ferritin	zgc:173593;LOC558816;zgc:109934;zgc:173594	>tr|F1R872|F1R872_DANRE Ferritin OS
26.376	25.6272	26.0148	26.2412	26.7965		24.297	25.9022	25.4635	25.1631	1	2	2	3	1	0	2	1	1	3	1	2	2	3	1	0	2	1	1	3	0	25.02	8	3	0.0119398	1.11892	Q66HZ4;A0A0R4IXF5;A0A0R4IQ77	Q66HZ4;A0A0R4IXF5;A0A0R4IQ77	Zgc:92161	zgc:92161	>tr|Q66HZ4|Q66HZ4_DANRE Zgc:92161 OS
27.8925	26.7248	27.1532	27.2564	27.3654	27.1343					1	2	2	2	3	1	1	1	1	2	1	1	1	1	2	1	1	1	0	1	0	5.7674	11	3	0.00610773	2.44733	Q6P0T3;F6NTS2	Q6P0T3;F6NTS2	Zinc finger protein 207, a =Danio rerio GN=znf207a PE=2 SV=1;>tr|F6NTS2|F6NTS2	znf207a	>tr|Q6P0T3|Q6P0T3_DANRE Zinc finger protein 207, a OS=Danio rerio GN=znf207a PE=2 SV=1;>tr|F6NTS2|F6NTS2_DANRE Zinc finger protein 207, a OS=Danio rerio GN=znf207a PE=4 SV=1
26.7642	27.0814	26.9391	26.6273	27.1378				26.228		1	2	4	6	4	0	0	1	1	1	1	2	4	6	4	0	0	1	1	1	0	20.211	9	8	0.00285033	2.1899	F1QU59;Q6NUW2;Q7T1D6	F1QU59;Q6NUW2;Q7T1D6	Zinc finger protein 622	znf622	>tr|F1QU59|F1QU59_DANRE Zinc finger protein 622 OS
26.016		25.7671	25.713	25.8656						2	1	1	2	2	0	0	0	0	0	2	1	1	2	2	0	0	0	0	0	0	5.77	6	2	0.00242496	1.56351	Q7ZTY3;Q1LY31;Q1LY30	Q7ZTY3;Q1LY31;Q1LY30	Zinc finger protein 259	zpr1	>tr|Q7ZTY3|Q7ZTY3_DANRE Zinc finger protein 259 OS
		25.1769	25.7788	25.9426	27.5185	26.5213	26.3564	26.3163	25.7569	1	1	2	3	3	1	3	3	1	3	1	1	2	3	3	1	3	3	1	3	0	21.968	10	4	0.0236683	-1.38181	F1QYS7;B0JZJ9;Q5BLJ0	F1QYS7;B0JZJ9;Q5BLJ0	Acetyl-coenzyme A synthetase	acss1	>tr|F1QYS7|F1QYS7_DANRE Acetyl-coenzyme A synthetase OS
			27.5536			32.9745	30.136	29.489	30.7354	0	1	0	1	0	1	2	1	1	1	0	1	0	1	0	1	2	1	1	1	0.00071925	2.9852	1	2	0.0436779	-4.30865	Q7SXR0;F1R1X4	Q7SXR0;F1R1X4	Cation-transporting ATPase	atp13a	>tr|Q7SXR0|Q7SXR0_DANRE Cation-transporting ATPase OS
	23.226		23.4095	23.4991						1	1	0	1	1	0	0	1	0	0	1	1	0	1	1	0	0	1	0	0	0.0047139	1.8957	2	2	0.0179727	-1.15584	Q9I8J3;Q66I19;Q56VC8;F1QLH0;A0A0R4IP27;Q56VC7	Q9I8J3;Q66I19;Q56VC8;F1QLH0;A0A0R4IP27;Q56VC7	Caspase-8 =Danio rerio GN=casp8 PE=2 SV=1;>tr|Q66I19|Q66I19	casp8	>tr|Q9I8J3|Q9I8J3_DANRE Caspase-8 OS=Danio rerio GN=casp8 PE=2 SV=1;>tr|Q66I19|Q66I19_DANRE Caspase 8, apoptosis-related cysteine peptidase OS=Danio rerio GN=casp8 PE=2 SV=1;>tr|Q56VC8|Q56VC8_DANRE Caspase-8 OS=Danio rerio GN=casp8 PE=2 SV=1;>tr|F1QLH0|F1Q
					26.7259	26.857	27.1009	27.1333	26.8369	0	0	0	0	0	2	2	2	2	3	0	0	0	0	0	1	1	2	1	2	0	11.064	4	3	7.22057e-05	-2.53316	A3KPK8;A3KPK5	A3KPK8	Novel protein containing trypsin domains (Fragment)	CH211-184B9.6-001	>tr|A3KPK8|A3KPK8_DANRE Novel protein containing trypsin domains (Fragment) OS
26.514					26.1098	25.7651	26.2106	25.7374	25.8065	1	0	1	1	0	1	1	1	1	1	1	0	1	1	0	1	1	1	1	1	0.00025687	3.9147	8	2	0.0269911	-1.84782	Q7T339;E7F143	Q7T339;E7F143	Charged multivesicular body protein 5	chmp5;chmp5a	>sp|Q7T339|CHMP5_DANRE Charged multivesicular body protein 5 OS
29.0165	28.291	29.5067	28.0176	28.0459	28.3117	29.741	30.5188	30.067	30.6303	2	1	2	3	1	1	3	2	2	2	1	0	1	2	0	0	2	1	1	1	0	17.467	27	3	0.0367638	-1.27824	Q1LXJ7;A0A0R4II96;E7FCX7;I3ISA0;CON__Q14532;CON__A2AB72;CON__O76015;CON__O76013	Q1LXJ7;A0A0R4II96;E7FCX7	Type I cytokeratin, enveloping layer, like =Danio rerio GN=cyt1l PE=1 SV=1;>tr|A0A0R4II96|A0A0R4II96	cyt1l	>tr|Q1LXJ7|Q1LXJ7_DANRE Type I cytokeratin, enveloping layer, like OS=Danio rerio GN=cyt1l PE=1 SV=1;>tr|A0A0R4II96|A0A0R4II96_DANRE Type I cytokeratin, enveloping layer,-like OS=Danio rerio GN=cyt1l PE=1 SV=1;>tr|E7FCX7|E7FCX7_DANRE Type I cytokeratin, en
	24.9424			25.4468		26.2143	26.5799	26.9457	25.8792	1	1	1	0	1	0	2	1	1	1	1	1	1	0	1	0	2	1	1	1	0.00025361	3.7326	7	2	0.0369931	-1.72799	Q7T134;F1QF18;F1QNH5	Q7T134;F1QF18;F1QNH5	Novel protein similar to human H326 protein (Fragment)	dcaf8	>tr|Q7T134|Q7T134_DANRE Novel protein similar to human H326 protein (Fragment) OS
26.6886			26.0253	25.7042	26.4767	26.3567	26.5543	26.9437	26.6698	1	0	0	1	1	2	2	1	2	2	1	0	0	1	1	2	2	1	2	2	0	6.041	10	3	0.0360172	-1.07556	Q6NV34	Q6NV34	Peroxisomal 2,4-dienoyl-CoA reductase =Danio rerio GN=decr2 PE=2 SV=1	decr2	>sp|Q6NV34|DECR2_DANRE Peroxisomal 2,4-dienoyl-CoA reductase OS=Danio rerio GN=decr2 PE=2 SV=1
25.6057		26.4128	26.5923	26.8931	28.2598	28.1759	28.2424	28.3153	28.4936	1	0	2	5	1	6	7	7	8	8	1	0	2	5	1	6	7	7	8	8	0	31	21	10	0.00163967	-2.38436	F1QUE6;Q6NYG8;F1QX36;A0A0R4IP99;Q08BJ9	F1QUE6;Q6NYG8;F1QX36	Dihydropyrimidine dehydrogenase b	dpydb;dpyd	>tr|F1QUE6|F1QUE6_DANRE Dihydropyrimidine dehydrogenase b OS
			24.8463		25.8363	25.3021	25.0594	25.1617	25.1009	0	0	1	1	0	1	2	1	1	1	0	0	1	1	0	1	2	1	1	1	0.00025913	4.0655	3	2	0.0201606	-1.16501	A0PJR5;H9GXM9	A0PJR5;H9GXM9	Enoyl-CoA hydratase domain-containing protein 3, mitochondrial =Danio rerio GN=echdc3 PE=2 SV=2;>tr|H9GXM9|H9GXM9	echdc3	>sp|A0PJR5|ECHD3_DANRE Enoyl-CoA hydratase domain-containing protein 3, mitochondrial OS=Danio rerio GN=echdc3 PE=2 SV=2;>tr|H9GXM9|H9GXM9_DANRE Enoyl-CoA hydratase domain-containing protein 3, mitochondrial OS=Danio rerio GN=echdc3 PE=1 SV=1
29.913	29.2958	30.0837	30.0314	29.9263	30.8831	30.92	31.2381	31.2273	31.0153	4	4	5	5	4	4	4	5	5	5	4	4	5	5	4	4	4	5	5	5	0	121.26	79	5	6.89632e-05	-1.2067	A0A0R4IFU5;F1R8R9;A7E2I1	A0A0R4IFU5;F1R8R9;A7E2I1	Ependymin-like 2	epdl2	>tr|A0A0R4IFU5|A0A0R4IFU5_DANRE Ependymin-like 2 OS
29.8653	29.701	29.7164	29.699	29.9669	31.1306	30.9129	30.624	30.9341	30.8067	6	9	11	12	12	15	15	17	16	15	6	9	11	12	12	15	15	17	16	15	0	275.73	142	23	4.08477e-06	-1.09193	I3ISA6;A0A0R4IND9	I3ISA6;A0A0R4IND9	Epiplakin 1	eppk1	>tr|I3ISA6|I3ISA6_DANRE Epiplakin 1 OS
				25.7372	25.5763	25.1111	25.9309	25.4061	25.2326	0	1	0	0	2	2	3	2	2	3	0	1	0	0	2	2	3	2	2	3	0	4.4515	5	5	0.0302138	-1.12782	E9QBZ4	E9QBZ4	Fermitin family member 1	fermt1	>tr|E9QBZ4|E9QBZ4_DANRE Fermitin family member 1 OS
				26.3944	26.4631	26.3237	26.5653	26.9731	26.6064	0	0	0	0	1	1	1	2	2	2	0	0	0	0	1	1	1	2	2	2	0	6.9568	2	2	0.00353494	-1.90329	Q5BJB5;F1QRR5	Q5BJB5;F1QRR5	Zgc:112535 =Danio rerio GN=gcsha PE=2 SV=1;>tr|F1QRR5|F1QRR5	gcsha;LOC100536443	>tr|Q5BJB5|Q5BJB5_DANRE Zgc:112535 OS=Danio rerio GN=gcsha PE=2 SV=1;>tr|F1QRR5|F1QRR5_DANRE Glycine cleavage system protein H (aminomethyl carrier), a OS=Danio rerio GN=gcsha PE=1 SV=2
28.5508	28.4932	27.2636	27.4703	28.2938	29.1294	29.4606	29.0601	28.7602	29.255	8	5	4	5	4	10	10	11	8	11	8	5	4	5	4	10	10	11	8	11	0	54.897	36	16	0.00513799	-1.11869	Q6PFN9;A0A0G2KSN1;E7FAR0	Q6PFN9;A0A0G2KSN1;E7FAR0	Glycine dehydrogenase (Decarboxylating)	gldc	>tr|Q6PFN9|Q6PFN9_DANRE Glycine dehydrogenase (Decarboxylating) OS
	26.4474	26.2485	26.4141	26.7887	27.5562	26.8881	27.2128	26.9638	26.8389	0	2	2	2	1	1	2	2	2	2	0	2	2	2	1	1	2	2	2	2	0	14.758	17	2	0.0428566	-1.00271	B3DI16;A0A0R4IEQ0;F6PAM1	B3DI16;A0A0R4IEQ0;F6PAM1	Gna11 protein =Danio rerio GN=gna11a PE=1 SV=1;>tr|A0A0R4IEQ0|A0A0R4IEQ0	gna11a	>tr|B3DI16|B3DI16_DANRE Gna11 protein OS=Danio rerio GN=gna11a PE=1 SV=1;>tr|A0A0R4IEQ0|A0A0R4IEQ0_DANRE Guanine nucleotide-binding protein (G protein), alpha 11a (Gq class) OS=Danio rerio GN=gna11a PE=1 SV=1;>tr|F6PAM1|F6PAM1_DANRE Guanine nucleotide-bind
				25.5371	26.0808	25.8249	25.7278	26.2219	25.7753	1	0	0	0	1	1	2	2	2	2	1	0	0	0	1	1	2	2	2	2	0	4.7086	4	3	0.00540246	-1.84006	F8W4C3;A7MCQ3;Q6IQG2;B8JHR3	F8W4C3;A7MCQ3;Q6IQG2;B8JHR3	General transcription factor IIF, polypeptide 2a =Danio rerio GN=gtf2f2a PE=1 SV=1;>tr|A7MCQ3|A7MCQ3	gtf2f2a	>tr|F8W4C3|F8W4C3_DANRE General transcription factor IIF, polypeptide 2a OS=Danio rerio GN=gtf2f2a PE=1 SV=1;>tr|A7MCQ3|A7MCQ3_DANRE General transcription factor IIF subunit 2 OS=Danio rerio GN=gtf2f2a PE=1 SV=1;>tr|Q6IQG2|Q6IQG2_DANRE General transcriptio
	24.2248	25.6852	26.3126	25.537	26.4713	26.976	27.2253	25.8173	26.9237	0	3	2	2	2	1	2	3	1	2	0	3	2	2	2	1	2	3	1	2	0.00072429	3.0822	5	3	0.0165091	-1.51617	F1Q6M8;B0V2U7;Q6DC37	F1Q6M8;B0V2U7;Q6DC37	Histamine N-methyltransferase	hnmt	>tr|F1Q6M8|F1Q6M8_DANRE Histamine N-methyltransferase OS	DANRE Striatin, calmodulin-binding protein OS=Danio rerio GN
					25.9987	24.8391	24.7718			0	1	0	0	0	1	1	1	0	1	0	1	0	0	0	1	1	1	0	1	0.0076038	1.5565	3	2	0.0184545	-1.0435	B3DK94;Q5RHH4	B3DK94;Q5RHH4	Intraflagellar transport 172	ift172	>tr|B3DK94|B3DK94_DANRE Intraflagellar transport 172 OS
	24.7105	27.2445	26.2695		27.5938	26.5048	26.8854	26.6839	26.5357	0	2	2	2	0	1	1	2	2	2	0	2	2	2	0	1	1	2	2	2	0	10.236	6	2	0.0499454	-1.33201	A0A0H4P4U5;E9QGI1	A0A0H4P4U5;E9QGI1	Mitochondrial fission 1 protein =Danio rerio GN=fis1 PE=2 SV=1;>tr|E9QGI1|E9QGI1	im:6905231	>tr|A0A0H4P4U5|A0A0H4P4U5_DANRE Mitochondrial fission 1 protein OS=Danio rerio GN=fis1 PE=2 SV=1;>tr|E9QGI1|E9QGI1_DANRE Fission, mitochondrial 1 OS=Danio rerio GN=fis1 PE=1 SV=2
							25.8527	26.638	26.2078	1	1	0	1	1	2	1	2	4	3	1	1	0	1	1	2	1	2	4	3	0	4.733	5	4	0.0378761	-1.40381	A0A0P0UQI8;F6NIA2;A0JMQ3;F8W5I7	A0A0P0UQI8;F6NIA2;A0JMQ3	Lysine-specific demethylase 1	kdm1a	>tr|A0A0P0UQI8|A0A0P0UQI8_DANRE Lysine-specific demethylase 1 OS
33.6244	32.6526	33.2691	33.2999	32.7383	34.1084	33.9028	34.358	34.0493	34.2332	20	20	21	21	19	22	23	23	21	21	4	4	4	5	2	4	5	5	4	4	0	323.31	450	25	0.000946758	-1.01349	Q1LXJ9;Q1JQ08;A3KNT7;I3IRY2	Q1LXJ9;Q1JQ08;A3KNT7	Keratin type 1 c19e	krtt1c19e	>tr|Q1LXJ9|Q1LXJ9_DANRE Keratin type 1 c19e OS
		27.6286				30.8357	27.9274	27.8102	30.227	0	1	2	2	0	0	1	2	2	2	0	1	2	2	0	0	1	2	2	2	0.0095509	1.4702	3	2	0.0381774	-3.54627	A8KBJ4;A7MBY1;Q3B748	A8KBJ4;A7MBY1;Q3B748	Zgc:123180 protein	llph	>tr|A8KBJ4|A8KBJ4_DANRE Zgc:123180 protein OS
				26.0807	27.0914	27.1539		26.6155	27.3252	0	0	0	1	1	1	1	1	2	1	0	0	0	1	1	1	1	1	2	1	0.0022645	2.4122	1	2	0.0118972	-2.92873	A0A0R4ICD2;E7F9D9	A0A0R4ICD2;E7F9D9	Si:ch73-308l14.2	LOC100329277	>tr|A0A0R4ICD2|A0A0R4ICD2_DANRE Si:ch73-308l14.2 OS
	24.8621			26.8451		27.6157	26.7447	26.8628	26.9947	0	1	0	0	1	0	2	1	2	1	0	1	0	0	1	0	2	1	2	1	0.0068394	1.6071	2	2	0.0222047	-2.26539	F1QLK2;G1K2T2	F1QLK2;G1K2T2	Si:ch73-44m9.3	LOC101883645;si:ch73-44m9.3	>tr|F1QLK2|F1QLK2_DANRE Si:ch73-44m9.3 OS	DANRE Glycine amidinotransferase,
27.5636	27.0977	26.5799	26.6237	28.3882	29.8374	29.3875	30.4471	29.4568	28.5239	4	7	3	4	6	13	7	14	10	9	4	7	3	4	6	13	7	14	10	9	0	98.074	61	17	0.00111171	-2.27991	Q7SZR3;Q6NUY7;Q90WB4;Q90XS6;F1Q944;A0A0R4ILU8;F1R9R1;A0A0R4IA15;Q90WB2;Q90WB3;Q90Z78	Q7SZR3;Q6NUY7;Q90WB4;Q90XS6;F1Q944;A0A0R4ILU8;F1R9R1;A0A0R4IA15	Mpx protein	mpx	>tr|Q7SZR3|Q7SZR3_DANRE Mpx protein OS
28.567	27.4229	27.3382	27.1289	27.5807	28.7151	28.7884	28.9818	29.1712	28.2734	3	4	3	4	3	3	6	6	8	4	0	0	0	0	0	0	0	0	1	0	0	30.073	21	8	0.00379583	-1.17843	A2VD22	A2VD22	Metalloendopeptidase	npsnl	>tr|A2VD22|A2VD22_DANRE Metalloendopeptidase OS
25.6501				25.9644	26.3315	25.9606	26.0162	26.0561	25.967	2	2	1	1	1	3	1	2	3	2	2	2	1	1	1	3	1	2	3	2	0	8.0959	5	6	0.0267739	-1.44988	A1A5X6;A0A0R4IZD1;A4QNW7;R4GEU4;A8E4Z3	A1A5X6;A0A0R4IZD1;A4QNW7;R4GEU4	Phytanoyl-CoA 2-hydroxylase-interacting protein-like a	phyhipla;phyhipl;phyhiplb	>tr|A1A5X6|A1A5X6_DANRE Phytanoyl-CoA 2-hydroxylase-interacting protein-like a OS	DANRE Calpain 3a, (p94) (Fragment) OS=Danio rerio GN=capn3a PE=1 SV=1
	26.0563			25.0682	26.2275	26.3999	26.0338	25.7623	26.4547	0	2	0	0	1	2	1	1	1	1	0	2	0	0	1	2	1	1	1	1	0.0020829	2.6125	1	2	0.0100469	-1.56052	Q499A2;F1R9U9	Q499A2;F1R9U9	Plasminogen receptor, C-terminal lysine transmembrane protein =Danio rerio GN=plgrkt PE=1 SV=1;>tr|F1R9U9|F1R9U9	plgrkt	>tr|Q499A2|Q499A2_DANRE Plasminogen receptor, C-terminal lysine transmembrane protein OS=Danio rerio GN=plgrkt PE=1 SV=1;>tr|F1R9U9|F1R9U9_DANRE Plasminogen receptor, C-terminal lysine transmembrane protein (Fragment) OS=Danio rerio GN=plgrkt PE=4 SV=2
26.1265	25.3126				26.284	27.7952	26.5851	26.4806	27.1304	1	1	0	1	0	1	2	2	2	2	1	1	0	1	0	1	2	2	2	2	0	9.2203	3	2	0.014173	-2.067	B8JLC8;F1RBB0;A7E2L1	B8JLC8	RAB1A, member RAS oncogene family a =Danio rerio GN=rab1aa PE=1 SV=1	rab1aa	>tr|B8JLC8|B8JLC8_DANRE RAB1A, member RAS oncogene family a OS=Danio rerio GN=rab1aa PE=1 SV=1
				26.7087	27.2715	26.7772	27.1657	26.6688	27.1392	0	1	0	0	1	1	1	1	1	1	0	1	0	0	0	0	0	0	0	0	0	5.3763	5	2	0.00697393	-2.15794	Q7ZUG4;E9QBQ1	Q7ZUG4;E9QBQ1	RAB5A, member RAS oncogene family like =Danio rerio GN=rab5ab PE=1 SV=1;>tr|E9QBQ1|E9QBQ1	rab5ab	>tr|Q7ZUG4|Q7ZUG4_DANRE RAB5A, member RAS oncogene family like OS=Danio rerio GN=rab5ab PE=1 SV=1;>tr|E9QBQ1|E9QBQ1_DANRE RAB5A, member RAS oncogene family, b OS=Danio rerio GN=rab5ab PE=1 SV=1
28.0603	28.5314	28.9158	28.8951	28.9117	30.1461	29.7725	29.9783	29.5131	30.3056	2	3	4	4	3	3	5	4	5	5	2	3	4	4	3	3	5	4	5	5	0	13.233	45	5	0.000369904	-1.28026	Q8UVG6	Q8UVG6	Cellular retinol-binding protein type II	rbp2a	>tr|Q8UVG6|Q8UVG6_DANRE Cellular retinol-binding protein type II OS
25.2085	25.0607	25.0824	25.0765	25.222	26.8199	26.0348	26.7811	26.0043	26.4613	1	1	1	2	1	3	3	3	3	3	1	1	1	2	1	3	3	3	3	3	0.00049237	3.3175	7	3	9.02132e-05	-1.29025	F1QKH9;Q7ZUX4	F1QKH9;Q7ZUX4	Retinol dehydrogenase 1	rdh1	>tr|F1QKH9|F1QKH9_DANRE Retinol dehydrogenase 1 OS
24.2387	24.591	24.1654	24.2748	22.8794	27.2844	24.3704	25.2595	25.0586	25.1673	1	1	1	1	1	2	2	1	1	1	1	1	1	1	1	2	2	1	1	1	0.0020766	2.5861	3	3	0.0404566	-1.39821	E7F9X9;A0A0R4IVY5	E7F9X9;A0A0R4IVY5	Rho-associated protein kinase	rock1	>tr|E7F9X9|E7F9X9_DANRE Rho-associated protein kinase OS
			25.423	25.9219	26.2358	25.996	26.158	25.8755	26.3936	0	0	0	1	2	2	1	1	1	1	0	0	0	1	2	2	1	1	1	1	0	4.6771	2	3	0.0142989	-1.7505	A2BIR0	A2BIR0	SEC14-like lipid-binding 8	sec14l8	>tr|A2BIR0|A2BIR0_DANRE SEC14-like lipid-binding 8 OS	DANRE Complement component c3b, tande
27.9718	27.5236	27.0415	26.6873	27.4586	28.7277	28.9112	28.7619	28.5562	29.1385	1	3	2	3	2	5	6	7	7	7	1	3	2	3	2	5	6	7	7	7	0	16.47	17	9	0.000266979	-1.48257	A0A0R4IHQ9;A0A0R4I9J2;B0S6C5	A0A0R4IHQ9;A0A0R4I9J2	Si:ch1073-13h15.3	si:ch1073-13h15.3	>tr|A0A0R4IHQ9|A0A0R4IHQ9_DANRE Si:ch1073-13h15.3 OS
		26.4062				26.6691	26.6756	27.2148	26.8798	0	0	1	0	0	0	1	1	2	1	0	0	1	0	0	0	1	1	2	1	0.00049104	3.284	2	2	0.0252567	-2.24464	A0A0R4IA20	A0A0R4IA20	Si:ch211-160e1.5	si:ch211-160e1.5	>tr|A0A0R4IA20|A0A0R4IA20_DANRE Si:ch211-160e1.5 OS	DANRE Catenin (cadhe
27.9688	28.9873	28.1537	28.7348	28.5458	30.1067	29.0649	29.6552	29.3717	29.3553	2	8	6	8	6	9	6	7	8	8	2	8	6	8	6	9	6	7	8	8	0	54.124	58	11	0.00378225	-1.03272	A9JRF7;Q5BLA2	A9JRF7;Q5BLA2	Carboxylic ester hydrolase (Fragment)	si:ch211-93f2.1	>tr|A9JRF7|A9JRF7_DANRE Carboxylic ester hydrolase (Fragment) OS
27.506					28.4272	28.2671	28.1258	28.4428	27.1087	1	0	0	1	0	5	5	5	5	5	1	0	0	1	0	5	5	5	5	5	0	8.9277	11	6	0.00247983	-3.4458	X1WGA6;F1QD43	X1WGA6;F1QD43	Si:ch73-106l15.4 (Fragment)	si:ch73-106l15.4;si:ch211-150d5.3	>tr|X1WGA6|X1WGA6_DANRE Si:ch73-106l15.4 (Fragment) OS
25.6147				25.6081	25.5779	25.717	25.5466	25.6379	25.9937	1	0	0	0	1	1	1	1	1	2	1	0	0	0	1	1	1	1	1	2	0.002263	2.409	1	2	0.0392979	-1.51598	E7F8K7	E7F8K7	Si:dkey-205h13.2	si:dkey-205h13.2	>tr|E7F8K7|E7F8K7_DANRE Si:dkey-205h13.2 OS	DANRE Opsin 1 (Cone pigments), long-wave-sensitive
					27.3737	26.6715	27.2431	26.7434	27.1269	0	0	0	0	0	3	2	2	2	3	0	0	0	0	0	2	1	1	1	2	0	9.7606	12	3	1.28753e-05	-3.13481	A3KPK9;Q1LUQ6;Q1LUQ5;A0A0R4INH2;A0A0R4IM68;F1QBP4;A3KPK6;F1R1U9;F1QJG3	A3KPK9;Q1LUQ6;Q1LUQ5;A0A0R4INH2	Novel protein containing trypsin domains (Fragment)	si:dkey-21e2.16	>tr|A3KPK9|A3KPK9_DANRE Novel protein containing trypsin domains (Fragment) OS
						25.2966	25.7914	26.0504	25.3167	1	0	0	0	0	0	1	1	1	1	1	0	0	0	0	0	1	1	1	1	0	36.757	6	2	0.0046751	-1.16293	X1WDJ4	X1WDJ4	Si:dkey-248g15.3	si:dkey-248g15.3	>tr|X1WDJ4|X1WDJ4_DANRE Si:dkey-248g15.3 OS
						25.1912	25.0109	24.9521	25.0869	0	0	0	1	0	0	1	1	1	1	0	0	0	1	0	0	1	1	1	1	0.00071719	2.96	2	2	0.00256515	-1.42757	B2GS52;Q1JPZ3;F8W3Q8;X1WHM4;E7F1M5;F1QLR7	B2GS52;Q1JPZ3	Tyrine-protein kinase	src	>tr|B2GS52|B2GS52_DANRE Tyrosine-protein kinase OS
	27.5049	27.2895	27.8942	28.0433	28.8122	28.5425	28.7258	28.4045	29.0667	1	4	5	5	3	5	4	5	5	5	1	4	5	5	3	5	4	5	5	5	0	68.071	30	6	0.04658	-1.75085	F1R5A4;Q568N1;E9QIN9	F1R5A4;Q568N1;E9QIN9	Stomatin (EPB72)-like 3b	stoml3b	>tr|F1R5A4|F1R5A4_DANRE Stomatin (EPB72)-like 3b OS
		25.9365			26.4798	25.791	25.9672	26.0111	26.0913	0	1	1	0	0	2	3	2	2	2	0	1	1	0	0	2	3	2	2	2	0.0054587	1.7226	2	3	0.0349606	-1.67784	E9QCR6;F1R5K8;A4QP65	E9QCR6;F1R5K8;A4QP65	Tumor protein p63-regulated 1	tprg1	>tr|E9QCR6|E9QCR6_DANRE Tumor protein p63-regulated 1 OS	DANRE Retinoblastoma-binding protein
				26.0894		27.0662	27.5136	27.1754	27.4487	0	1	0	0	1	1	2	3	3	3	0	1	0	0	1	1	2	3	3	3	0	5.0599	2	4	0.0174541	-2.32649	A0A1D5NSX3;F1QS73;A0A0G2KQI0	A0A1D5NSX3;F1QS73;A0A0G2KQI0	Zonadhesin,-like =Danio rerio GN=zanl PE=4 SV=1;>tr|F1QS73|F1QS73	zanl	>tr|A0A1D5NSX3|A0A1D5NSX3_DANRE Zonadhesin,-like OS=Danio rerio GN=zanl PE=4 SV=1;>tr|F1QS73|F1QS73_DANRE Zonadhesin,-like OS=Danio rerio GN=zanl PE=4 SV=1;>tr|A0A0G2KQI0|A0A0G2KQI0_DANRE Zonadhesin,-like OS=Danio rerio GN=zanl PE=4 SV=1
	25.9628		25.9265		25.4672	26.3321	26.4875	27.5198	26.6016	1	2	1	1	0	1	1	2	2	1	1	2	1	1	0	1	1	2	2	1	0.00025113	3.6043	12	2	0.0353671	-1.52239	Q567K3;Q7ZUE5	Q567K3;Q7ZUE5	Zgc:111983	zgc:111983;zgc:56382	>tr|Q567K3|Q567K3_DANRE Zgc:111983 OS
	25.5141			25.4636	25.8158	25.7888	25.3013	25.6228	25.7169	0	1	0	0	2	2	1	1	1	1	0	1	0	0	2	2	1	1	1	1	0.0022707	2.4292	2	2	0.023313	-1.05877	Q6DG41	Q6DG41	Zgc:92360	zgc:92360	>tr|Q6DG41|Q6DG41_DANRE Zgc:92360 OS	DANRE Tyrosine--tRNA ligase, cytoplasmic OS=Danio rerio GN=yars PE=2 SV=2;
28.3782	28.57	28.0644	27.4815	28.1856	27.8855	27.8596	27.4283	27.3512	27.8428	1	1	1	1	1	1	1	1	1	1	1	1	1	1	1	1	1	1	1	1	0	19.237	25	1	0.0672284	0.46246	Q6DGW1	Q6DGW1	26-29kD-proteinase protein (Fragment)	26-29kD-proteinase	>tr|Q6DGW1|Q6DGW1_DANRE 26-29kD-proteinase protein (Fragment) OS
27.3844	27.4324	27.7021	27.6185	27.1704	28.3715	27.3407	27.5776	27.7607	27.5575	1	6	3	3	5	4	3	4	3	2	1	6	3	3	5	4	3	4	3	2	0	17.571	10	9	0.227301	-0.260011	A0A0G2KKE8	A0A0G2KKE8	Uncharacterized protein	A0A0G2KKE8	>tr|A0A0G2KKE8|A0A0G2KKE8_DANRE Uncharacterized protein OS
29.5591	30.0617	30.0392	30.0363	29.9333	29.9499	29.7839	29.7159	29.8915	29.8595	10	10	10	11	10	9	10	11	11	9	10	10	10	11	10	9	10	11	11	9	0	143.3	67	13	0.428804	0.0857517	A0A0G2KKP3	A0A0G2KKP3	Uncharacterized protein	A0A0G2KKP3	>tr|A0A0G2KKP3|A0A0G2KKP3_DANRE Uncharacterized protein OS
28.1538	27.5769	27.3097	27.0261	27.6836	28.328	27.4504	27.715	27.9432	28.1457	1	1	1	1	1	1	1	1	1	1	1	1	1	1	1	1	1	1	1	1	0	39.666	28	1	0.172342	-0.366449	A0A0G2KML7	A0A0G2KML7	Uncharacterized protein	A0A0G2KML7	>tr|A0A0G2KML7|A0A0G2KML7_DANRE Uncharacterized protein OS
25.9724	26.6931	26.5759	26.3486	26.3202	26.2555	26.2212	25.8525	25.9933	26.3832	2	2	4	3	3	1	4	3	3	3	2	2	4	3	3	1	4	3	3	3	0.00025119	3.6052	15	4	0.162465	0.240898	A0A0G2KPX8	A0A0G2KPX8	Uncharacterized protein	A0A0G2KPX8	>tr|A0A0G2KPX8|A0A0G2KPX8_DANRE Uncharacterized protein OS
27.8873	28.9966	27.8847	27.6827	28.365	29.1651	27.9071	27.5371	27.8773	27.804	4	7	4	3	7	5	4	3	3	4	4	7	4	3	7	5	4	3	3	4	0	12.501	21	8	0.783398	0.105169	A0A0G2KQU1;A0A0G2KJ47;Q6GMG2	A0A0G2KQU1;A0A0G2KJ47	Uncharacterized protein	A0A0G2KQU1	>tr|A0A0G2KQU1|A0A0G2KQU1_DANRE Uncharacterized protein OS
	26.5157		25.4633	25.1684	25.375	25.0006	25.3828	25.1859		0	3	0	2	1	2	2	1	2	0	0	3	0	2	1	2	2	1	2	0	0.0020604	2.4991	3	3	0.671489	-0.291727	A0A0G2KSS0	A0A0G2KSS0	Uncharacterized protein	A0A0G2KSS0	>tr|A0A0G2KSS0|A0A0G2KSS0_DANRE Uncharacterized protein OS
26.0544	26.2304	25.879	25.8378	25.8578	26.491	25.8194	25.828	25.7863	25.9914	1	1	1	1	1	1	1	1	1	1	1	1	1	1	1	1	1	1	1	1	0	6.1476	1	1	0.942278	-0.0113415	A0A0G2KT66	A0A0G2KT66	Uncharacterized protein	A0A0G2KT66	>tr|A0A0G2KT66|A0A0G2KT66_DANRE Uncharacterized protein OS
26.4767	26.5524			26.3835	26.6741	26.3038				2	2	0	0	2	1	1	0	0	0	0	0	0	0	0	0	0	0	0	0	0.0093763	1.4875	2	2	0.69379	0.371475	A0A0G2KTX1;A0A0G2L5S8	A0A0G2KTX1;A0A0G2L5S8	Uncharacterized protein	A0A0G2KTX1	>tr|A0A0G2KTX1|A0A0G2KTX1_DANRE Uncharacterized protein OS	DANRE Cleava
			22.5799			24.0399	25.5666	23.0262	22.8698	0	0	0	1	0	0	1	1	1	1	0	0	0	1	0	0	1	1	1	1	0.00049116	3.2859	3	1	0.489563	-0.481834	A0A0G2KVT3	A0A0G2KVT3	Uncharacterized protein	A0A0G2KVT3	>tr|A0A0G2KVT3|A0A0G2KVT3_DANRE Uncharacterized protein OS
28.3976	28.4032	28.4644	28.5067	28.3995	28.4518	28.1241	28.1677	27.8341	28.4236	3	3	4	4	5	3	4	3	3	3	3	3	4	4	5	3	4	3	3	3	0	57.383	31	5	0.0759012	0.234053	A0A0G2KY26	A0A0G2KY26	Uncharacterized protein	A0A0G2KY26	>tr|A0A0G2KY26|A0A0G2KY26_DANRE Uncharacterized protein OS
28.1398	28.5023	28.5474	28.8144	28.3788	29.4346	29.0927	29.1236	29.2547	28.9681	4	3	7	9	6	6	6	8	8	8	4	3	7	9	6	6	6	8	8	8	0	17.873	35	10	0.000882692	-0.698212	A0A0G2KY72	A0A0G2KY72	Uncharacterized protein	A0A0G2KY72	>tr|A0A0G2KY72|A0A0G2KY72_DANRE Uncharacterized protein OS	DANRE Troponin T2e, cardi
	28.9011	28.9798	29.4135	28.2973	28.2633	28.3818	28.4501	29.0194	28.3944	0	1	1	1	1	1	1	1	1	1	0	1	1	1	1	1	1	1	1	1	0.0024488	2.2641	18	1	0.682072	-0.317663	A0A0G2KZI5	A0A0G2KZI5	Uncharacterized protein	A0A0G2KZI5	>tr|A0A0G2KZI5|A0A0G2KZI5_DANRE Uncharacterized protein OS
27.4809	28.2387	28.1983	28.2593	27.9298	27.8608	28.9355	29.2306	29.1662	29.0419	3	5	6	8	7	4	8	4	8	9	3	5	6	8	7	4	8	4	8	9	0	23.05	27	12	0.0221747	-0.825617	A0A0G2L1N0	A0A0G2L1N0	Uncharacterized protein	A0A0G2L1N0	>tr|A0A0G2L1N0|A0A0G2L1N0_DANRE Uncharacterized protein OS
29.6462	29.9695	29.0137	29.2662	29.6976	29.6315	29.3656	29.5133	29.3752	29.5367	6	6	8	8	8	7	10	7	7	6	6	6	7	7	8	7	9	7	7	6	0	83.608	85	12	0.851109	0.0341759	A0A0G2L559	A0A0G2L559	Uncharacterized protein	A0A0G2L559	>tr|A0A0G2L559|A0A0G2L559_DANRE Uncharacterized protein OS
29.4595	29.2191	28.9751	28.9613	29.2828	29.8693	28.9349	29.1079	28.7941	29.0817	11	12	12	13	12	9	10	10	7	9	11	12	12	13	12	9	10	10	7	9	0	76.393	67	17	0.918891	0.0220001	A0A0G2L974;A0A140LGM6;A0A140LGU7;A0A140LGJ2	A0A0G2L974	Uncharacterized protein	A0A0G2L974	>tr|A0A0G2L974|A0A0G2L974_DANRE Uncharacterized protein OS
32.6931	32.8205	32.6507	32.5382	32.6309	32.8971	32.8945	32.8991	32.8103	32.762	57	57	59	62	60	48	64	61	65	61	56	56	58	61	60	47	63	60	64	60	0	323.31	519	78	0.00876602	-0.185934	A0A0R4ID71	A0A0R4ID71	Uncharacterized protein	A0A0R4ID71	>tr|A0A0R4ID71|A0A0R4ID71_DANRE Uncharacterized protein OS
27.4954	26.4078	23.3209	25.3115	27.1057	26.4786	26.7794	26.8196	26.0694		2	2	1	1	1	2	1	1	1	0	2	2	1	1	1	2	1	1	1	0	0.00049164	3.3068	4	2	0.727015	-0.297582	A0A0R4IJS6	A0A0R4IJS6	Uncharacterized protein	A0A0R4IJS6	>tr|A0A0R4IJS6|A0A0R4IJS6_DANRE Uncharacterized protein OS	DANRE Hedgehog acyltransferase-like, a
25.2241	25.2314	24.1381			25.1728			24.8682		1	1	1	0	0	1	0	0	1	0	0	0	0	0	0	0	0	0	0	0	0.0050815	1.798	1	1	0.403725	0.317657	A0A1L1QZC6;A0A0G2KGN7;A0A0G2KW10	A0A1L1QZC6;A0A0G2KGN7;A0A0G2KW10	Uncharacterized protein (Fragment)	A0A1L1QZC6	>tr|A0A1L1QZC6|A0A1L1QZC6_DANRE Uncharacterized protein (Fragment) OS
	24.5719	26.1975	29.4557			27.9868	28.826	27.1313	26.8986	0	1	2	8	0	0	5	7	3	2	0	1	2	6	0	0	4	6	2	1	0	21.108	27	8	0.243883	-1.52087	A0A1L1QZP9;A0A1L1QZP0;E7F6B6	A0A1L1QZP9;A0A1L1QZP0	Uncharacterized protein (Fragment)	A0A1L1QZP9	>tr|A0A1L1QZP9|A0A1L1QZP9_DANRE Uncharacterized protein (Fragment) OS
28.2183	27.7056	27.9366	27.6446	27.3284	28.0091	28.0139	28.143	27.9753	27.6877	3	7	5	6	5	5	5	8	5	5	3	7	5	6	5	5	5	8	5	5	0	15.605	26	9	0.266874	-0.199083	R4GEC2	R4GEC2	Apobec1 complementation factor	a1cf	>tr|R4GEC2|R4GEC2_DANRE Apobec1 complementation factor OS
26.2989	26.173	26.817	26.1857	25.9256	26.8157	26.185	26.3382	26.7532	26.925	1	2	2	2	2	2	1	1	1	2	0	0	0	0	0	0	0	0	0	0	0.0056545	1.6869	7	2	0.155618	-0.32336	A0A0R4IDD1	A0A0R4IDD1	Alpha-2-macroglobulin-like	a2ml	>tr|A0A0R4IDD1|A0A0R4IDD1_DANRE Alpha-2-macroglobulin-like OS
32.9962	33.3624	33.2545	33.3951	33.2622	33.5461	33.4836	33.5261	33.5462	33.3556	40	40	42	44	39	38	40	45	44	41	3	3	3	3	3	1	3	3	3	3	0	323.31	572	49	0.0166337	-0.237428	B8QSI4;A0JMP8;F6NTZ9	B8QSI4;A0JMP8;F6NTZ9	Alpha-2 macroglobulin-like protein	a2ml	>tr|B8QSI4|B8QSI4_DANRE Alpha-2 macroglobulin-like protein OS
27.7726	27.7909	26.9946	27.0815	26.7004	27.7982	27.4239	27.3337	27.0661	27.4687	3	3	4	4	4	4	3	2	3	4	3	3	4	4	4	4	3	2	3	4	0	4.5474	13	4	0.56291	-0.150128	E7F5G8	E7F5G8	Aminoadipate aminotransferase (Fragment)	aadat	>tr|E7F5G8|E7F5G8_DANRE Aminoadipate aminotransferase (Fragment) OS
26.1428	25.7086		25.9697		26.2971	25.983	25.7824	25.6035	25.8869	1	2	0	1	0	2	1	2	1	1	1	2	0	1	0	2	1	2	1	1	0	4.8853	2	3	0.530886	-0.102858	E7F2L1;E9QBF2;B0S578;A0A0R4IFS2	E7F2L1	AP2-associated kinase 1b	aak1b	>tr|E7F2L1|E7F2L1_DANRE AP2-associated kinase 1b OS
31.109	31.0398	31.04	31.0581	31.0986	31.0825	30.9367	30.9983	31.2303	31.0601	19	23	23	24	20	20	19	19	19	21	0	0	0	1	0	0	0	0	0	0	0	274.29	189	31	0.887111	0.00752831	A1A5T1	A1A5T1	Aars protein	aars	>tr|A1A5T1|A1A5T1_DANRE Aars protein OS
26.7724	25.6902	26.0512	26.5026	26.3089	25.9595	25.9572	25.7433	26.3023	26.0214	2	2	2	2	2	2	1	2	2	2	2	2	2	2	2	2	1	2	2	2	0	4.4276	12	2	0.230087	0.268307	F1QPA7;A0A0R4IZV4;Q6DEJ5	F1QPA7;A0A0R4IZV4;Q6DEJ5	Alanyl-tRNA-editing protein Aarsd1	aarsd1	>tr|F1QPA7|F1QPA7_DANRE Alanyl-tRNA-editing protein Aarsd1 OS
29.9001	29.9338	29.6063	29.5783	29.8414	29.663	29.7704	29.8836	29.7373	29.6357	8	11	10	12	10	7	12	13	12	13	8	11	10	12	10	7	12	13	12	13	0	42.334	65	16	0.705569	0.0339954	E7FD66;A0A0R4IV50;F8W3V5	E7FD66;A0A0R4IV50	Aminoadipate-semialdehyde synthase	aass	>tr|E7FD66|E7FD66_DANRE Aminoadipate-semialdehyde synthase OS	DANRE Myosin-binding protein C, slow type OS=Dan
25.8961		25.1686	25.35		25.3117	25.2575	24.493	25.1799	24.2986	2	0	2	2	1	1	1	1	1	1	2	0	2	2	1	1	1	1	1	1	0	5.4567	8	2	0.840766	-0.109983	A0A0R4IHH9;A4IG15;Q501V3;F1R1W8;Q1JQ33;Q08CT2	A0A0R4IHH9;A4IG15;Q501V3;F1R1W8;Q1JQ33;Q08CT2	Apoptis-antagonizing transcription factor	aatf	>tr|A0A0R4IHH9|A0A0R4IHH9_DANRE Apoptosis-antagonizing transcription factor OS
32.8301	32.6146	32.514	32.5967	32.6596	32.2907	32.3011	32.3631	32.3535	32.3579	20	22	22	24	24	22	23	23	23	22	4	4	4	4	5	3	4	4	4	3	0	323.31	361	27	0.000468849	0.309724	I3IRW7	I3IRW7	4-aminobutyrate aminotransferase	abat	>tr|I3IRW7|I3IRW7_DANRE 4-aminobutyrate aminotransferase OS
	28.0339	26.909	27.3982	28.6686	29.4938	28.0786	27.0614		25.7066	0	2	1	2	1	1	1	1	0	2	0	2	1	2	1	1	1	1	0	2	0.0024417	2.2408	9	2	0.678104	0.40888	A5PKT1;F1QEL5	A5PKT1;F1QEL5	Zgc:163009 protein =Danio rerio GN=abca5 PE=2 SV=1;>tr|F1QEL5|F1QEL5	abca5	>tr|A5PKT1|A5PKT1_DANRE Zgc:163009 protein OS=Danio rerio GN=abca5 PE=2 SV=1;>tr|F1QEL5|F1QEL5_DANRE ATP-binding cassette, sub-family A (ABC1), member 5 OS=Danio rerio GN=abca5 PE=4 SV=1
	25.3004	24.516			25.3781		24.9662	25.018	24.9933	0	1	1	0	0	1	0	1	1	1	0	1	1	0	0	1	0	1	1	1	0	7.8574	4	1	0.588644	-0.238634	K9M7F0;E7F1E3	K9M7F0;E7F1E3		abcb4
25.453	26.0154	25.5192	25.7307	25.9639	26.4226	25.994	25.8231	25.5595	25.5012	1	1	2	2	3	1	1	1	1	2	1	1	2	2	3	1	1	1	1	2	0	12.28	12	5	0.556457	-0.123656	E7F6F7	E7F6F7	ATP-binding cassette, sub-family B (MDR/TAP), member 7 =Danio rerio GN=abcb7 PE=1 SV=1	abcb7	>tr|E7F6F7|E7F6F7_DANRE ATP-binding cassette, sub-family B (MDR/TAP), member 7 OS=Danio rerio GN=abcb7 PE=1 SV=1
26.8992	28.3228	27.4967	28.0428	27.7844	26.8623	27.9067	27.7019	27.6738	27.233	2	3	4	3	4	4	3	2	4	3	2	3	4	3	4	4	3	2	4	3	0	24.759	18	6	0.470882	0.233632	F1RCV0;Q6PH26;F1DB26	F1RCV0;Q6PH26;F1DB26	ATP-binding cassette, sub-family C (CFTR/MRP), member 2 (Fragment) =Danio rerio GN=abcc2 PE=1 SV=1;>tr|Q6PH26|Q6PH26	abcc2	>tr|F1RCV0|F1RCV0_DANRE ATP-binding cassette, sub-family C (CFTR/MRP), member 2 (Fragment) OS=Danio rerio GN=abcc2 PE=1 SV=1;>tr|Q6PH26|Q6PH26_DANRE ATP-binding cassette, sub-family C (CFTR/MRP), member 2 OS=Danio rerio GN=abcc2 PE=2 SV=1;>tr|F1DB26|F1DB26
	25.3622			25.4966	25.2755	25.0116				0	1	0	0	1	1	1	0	0	0	0	1	0	0	1	1	1	0	0	0	0.002266	2.4168	1	1	0.896704	0.0783997	A0A0G2KI30;F1RBC8	A0A0G2KI30;F1RBC8		abcd1
	23.6668	25.7922	24.7703		25.3042		26.1313		25.7469	0	2	1	1	0	1	0	1	0	1	0	2	1	1	0	1	0	1	0	1	0	4.2852	3	2	0.325834	-0.645153	Q803I6;A0A0R4IRL4;A0A0R4IY77	Q803I6;A0A0R4IRL4;A0A0R4IY77	ATP-binding cassette, sub-family D (ALD), member 3a =Danio rerio GN=abcd3a PE=2 SV=1;>tr|A0A0R4IRL4|A0A0R4IRL4	abcd3a	>tr|Q803I6|Q803I6_DANRE ATP-binding cassette, sub-family D (ALD), member 3a OS=Danio rerio GN=abcd3a PE=2 SV=1;>tr|A0A0R4IRL4|A0A0R4IRL4_DANRE ATP-binding cassette, sub-family D (ALD), member 3a OS=Danio rerio GN=abcd3a PE=1 SV=1;>tr|A0A0R4IY77|A0A0R4IY77_
29.2184	29.8279	29.0764	29.4694	29.1197	30.0544	29.3251	29.4774	29.1627	29.2649	7	9	10	9	9	11	7	7	6	7	7	9	10	9	9	11	7	7	6	7	0	44.1	45	16	0.601164	-0.114521	Q7ZVF6;Q6TNW3;Q502R2	Q7ZVF6;Q6TNW3;Q502R2	ATP-binding cassette, sub-family E (OABP), member 1 =Danio rerio GN=abce1 PE=2 SV=1;>tr|Q6TNW3|Q6TNW3	abce1	>tr|Q7ZVF6|Q7ZVF6_DANRE ATP-binding cassette, sub-family E (OABP), member 1 OS=Danio rerio GN=abce1 PE=2 SV=1;>tr|Q6TNW3|Q6TNW3_DANRE ATP-binding cassette, sub-family E (OABP), member 1 OS=Danio rerio GN=abce1 PE=1 SV=1;>tr|Q502R2|Q502R2_DANRE ATP-binding
28.5696	28.7461	28.3024	28.2888	28.4656	28.5606	27.9726	28.5001	28.4708	28.251	5	5	8	8	6	9	7	9	8	8	5	5	8	8	6	9	7	9	8	8	0	31.843	49	12	0.396833	0.1235	Q6NV15;A3KPX2;A3KPX1;A7MCH9	Q6NV15;A3KPX2	ATP-binding cassette, sub-family F (GCN20), member 1 =Danio rerio GN=abcf1 PE=2 SV=1;>tr|A3KPX2|A3KPX2	abcf1	>tr|Q6NV15|Q6NV15_DANRE ATP-binding cassette, sub-family F (GCN20), member 1 OS=Danio rerio GN=abcf1 PE=2 SV=1;>tr|A3KPX2|A3KPX2_DANRE ATP-binding cassette, sub-family F (GCN20), member 1 OS=Danio rerio GN=abcf1 PE=1 SV=1
28.4677	28.2283	27.7229	27.6046	28.1355	28.055	27.8875	28.2661	27.6255	27.7688	4	5	5	5	4	4	4	4	5	5	4	5	5	5	4	4	4	4	5	5	0	16.403	26	6	0.58525	0.111265	E7F9Y7;A1L2D7;A0A0R4ILM1;H0WF16	E7F9Y7	Abhydrolase domain-containing 10b	abhd10b	>tr|E7F9Y7|E7F9Y7_DANRE Abhydrolase domain-containing 10b OS
23.9333	24.2789	24.1464	24.0745	24.219	24.5651	23.678	23.8602		24.0233	1	1	1	1	1	1	1	1	0	1	1	1	1	1	1	1	1	1	0	1	0.00819	1.5257	8	1	0.611948	-0.161022	Q08C93	Q08C93	Monoacylglycerol lipase ABHD12	abhd12	>sp|Q08C93|ABD12_DANRE Monoacylglycerol lipase ABHD12 OS
28.8506	28.256	28.525	28.1547	28.3346	29.0578	28.4584	27.9434	27.8909	28.6346	5	4	5	5	5	5	5	5	4	5	5	4	5	5	5	5	5	5	4	5	0	24.823	66	5	0.916598	0.0271233	Q7T387;A7YYI1	Q7T387;A7YYI1	Abhydrolase domain-containing 14B	abhd14b	>tr|Q7T387|Q7T387_DANRE Abhydrolase domain-containing 14B OS
24.4437	25.3538	24.0441	24.9081	24.7898	24.5384	25.299	24.4969	25.2108	23.6871	1	3	1	1	1	1	1	3	2	2	1	3	1	1	1	1	1	3	2	2	0.00025727	3.9273	7	4	0.870641	0.0614719	F1Q6S4;A9JR90;A4VCH3	F1Q6S4;A9JR90;A4VCH3	Abhydrolase domain-containing 16A	abhd16a	>tr|F1Q6S4|F1Q6S4_DANRE Abhydrolase domain-containing 16A OS
	26.8589	26.8398	27.337	27.09		27.8492	27.4162			2	2	2	2	1	1	2	2	0	1	2	1	1	0	0	1	0	0	0	0	0	10.167	6	5	0.277654	1.37594	F1R187;F1QTX5;Q6PBZ9	F1R187;F1QTX5	Abl-interactor 1a	abi1a	>tr|F1R187|F1R187_DANRE Abl-interactor 1a OS
28.4597	28.048	27.3591	28.099	27.9653	27.9878	27.5898	27.9121	28.1065	27.8205	4	6	5	7	4	4	6	6	8	6	4	6	5	7	4	4	6	6	8	6	0	28.673	24	10	0.617855	0.10288	U3JA30;E7F030	U3JA30;E7F030	Actin-binding LIM protein family, member 2 =Danio rerio GN=ablim2 PE=4 SV=1;>tr|E7F030|E7F030	ablim2	>tr|U3JA30|U3JA30_DANRE Actin-binding LIM protein family, member 2 OS=Danio rerio GN=ablim2 PE=4 SV=1;>tr|E7F030|E7F030_DANRE Actin-binding LIM protein family, member 2 OS=Danio rerio GN=ablim2 PE=4 SV=2
30.6338	28.2346	28.6025	31.3689	29.6812	29.4387	31.0284	28.9612		29.8659	1	2	2	1	1	2	2	1	0	2	1	2	2	1	1	2	2	1	0	2	0	167.05	10	3	0.444664	1.18156	Q6TGV7	Q6TGV7	Ctars family protein ABRACL	abracl	>sp|Q6TGV7|ABRAL_DANRE Costars family protein ABRACL OS
28.4082	27.8076	27.5497	27.6865	27.9265	28.2335	27.9206	28.0642	27.6455	27.6553	4	5	5	5	5	3	4	6	5	4	4	5	5	5	5	3	4	6	5	4	0	38.687	44	6	0.88389	-0.0281277	Q6GQN6	Q6GQN6	Acaa1 protein	acaa1	>tr|Q6GQN6|Q6GQN6_DANRE Acaa1 protein OS	DANRE SEC24 homolog C, COPII coat co
31.9768	31.7703	31.9198	31.8769	31.7686	31.9939	31.8356	31.8654	31.8947	31.8596	16	19	17	17	20	15	18	18	18	19	9	10	9	9	10	6	9	8	10	9	0	323.31	258	22	0.596402	-0.0273441	B0S5C5;Q7ZVG1	B0S5C5;Q7ZVG1	Acetyl-CoA acyltransferase 2	acaa2	>tr|B0S5C5|B0S5C5_DANRE Acetyl-CoA acyltransferase 2 OS
	26.925	27.3561	26.7832	25.6148	27.5009	26.9091	26.9649	26.7196	27.3171	0	1	2	1	2	2	3	3	3	1	0	1	2	1	2	2	3	3	3	1	0	9.0676	5	4	0.170314	-0.97123	Q7ZVN9;F1RE17;E9QBY4	Q7ZVN9;F1RE17	Acyl-Coenzyme A dehydrogenase family, member 11 =Danio rerio GN=acad11 PE=2 SV=1;>tr|F1RE17|F1RE17	acad11	>tr|Q7ZVN9|Q7ZVN9_DANRE Acyl-Coenzyme A dehydrogenase family, member 11 OS=Danio rerio GN=acad11 PE=2 SV=1;>tr|F1RE17|F1RE17_DANRE Acyl-CoA dehydrogenase family, member 11 OS=Danio rerio GN=acad11 PE=1 SV=1
27.9468	27.0812	26.871	27.0731					27.501	27.3226	1	2	3	4	1	1	0	2	3	5	1	2	3	4	1	1	0	2	3	5	0	12.665	9	6	0.403356	1.08763	Q6NYQ3;Q7ZYY0	Q6NYQ3;Q7ZYY0	Acad8 protein (Fragment) =Danio rerio GN=acad8 PE=2 SV=1;>tr|Q7ZYY0|Q7ZYY0	acad8	>tr|Q6NYQ3|Q6NYQ3_DANRE Acad8 protein (Fragment) OS=Danio rerio GN=acad8 PE=2 SV=1;>tr|Q7ZYY0|Q7ZYY0_DANRE Acyl-CoA dehydrogenase family, member 8 OS=Danio rerio GN=acad8 PE=1 SV=1
28.4823	29.2544	28.5238	28.7812	29.2801	29.6423	29.1913	28.9587	28.7509	28.9229	3	10	7	8	7	7	7	7	7	7	3	10	7	8	7	7	7	7	7	7	0	22.452	40	11	0.351239	-0.228878	Q1ED16;F1QIL6;Q503C3	Q1ED16;F1QIL6;Q503C3	Zgc:136367 =Danio rerio GN=acad9 PE=2 SV=1;>tr|F1QIL6|F1QIL6	acad9	>tr|Q1ED16|Q1ED16_DANRE Zgc:136367 OS=Danio rerio GN=acad9 PE=2 SV=1;>tr|F1QIL6|F1QIL6_DANRE Acyl-CoA dehydrogenase family, member 9 OS=Danio rerio GN=acad9 PE=1 SV=1;>tr|Q503C3|Q503C3_DANRE Im:7141484 protein (Fragment) OS=Danio rerio GN=acad9 PE=2 SV=1
30.1071	29.9836	29.9076	29.9647	30.2457	30.1973	30.087	30.0912	30.0638	30.161	7	9	10	10	7	8	9	9	12	11	7	9	10	10	7	8	9	9	12	11	0	60.123	86	12	0.26632	-0.0783237	Q6IQN8;A3KQR0;Q7ZYX3	Q6IQN8;A3KQR0;Q7ZYX3	Acyl-Coenzyme A dehydrogenase, long chain =Danio rerio GN=acadl PE=2 SV=1;>tr|A3KQR0|A3KQR0	acadl	>tr|Q6IQN8|Q6IQN8_DANRE Acyl-Coenzyme A dehydrogenase, long chain OS=Danio rerio GN=acadl PE=2 SV=1;>tr|A3KQR0|A3KQR0_DANRE Acyl-CoA dehydrogenase, long chain OS=Danio rerio GN=acadl PE=1 SV=1;>tr|Q7ZYX3|Q7ZYX3_DANRE Acadl protein OS=Danio rerio GN=acadl P
31.501	31.3284	31.0219	31.028	31.0539	31.1915	31.1164	31.1699	31.1093	31.0548	9	14	13	13	14	14	11	11	10	11	9	14	13	13	14	14	11	11	10	11	0	149.6	149	15	0.576827	0.0582348	Q7ZTH8;Q6NYM4;Q502R3;B2GT87;A9JTB3;A2CG95;A2CG94	Q7ZTH8;Q6NYM4;Q502R3;B2GT87;A9JTB3;A2CG95	Acyl-Coenzyme A dehydrogenase, C-4 to C-12 straight chain =Danio rerio GN=acadm PE=2 SV=1;>tr|Q6NYM4|Q6NYM4	acadm	>tr|Q7ZTH8|Q7ZTH8_DANRE Acyl-Coenzyme A dehydrogenase, C-4 to C-12 straight chain OS=Danio rerio GN=acadm PE=2 SV=1;>tr|Q6NYM4|Q6NYM4_DANRE Acyl-Coenzyme A dehydrogenase, C-4 to C-12 straight chain OS=Danio rerio GN=acadm PE=2 SV=1;>tr|Q502R3|Q502R3_DANRE
28.6756	28.3891	28.3719	28.5484	28.3134	28.7746	28.5338	28.6012	28.7401	28.5562	6	5	6	6	5	4	5	6	6	5	6	5	6	6	5	4	5	6	6	5	0	14.603	26	6	0.0593076	-0.181501	Q6AXI7;F1Q783;F1QRI9	Q6AXI7;F1Q783	Acyl-CoA dehydrogenase, C-2 to C-3 short chain =Danio rerio GN=acads PE=1 SV=1;>tr|F1Q783|F1Q783	acads	>tr|Q6AXI7|Q6AXI7_DANRE Acyl-CoA dehydrogenase, C-2 to C-3 short chain OS=Danio rerio GN=acads PE=1 SV=1;>tr|F1Q783|F1Q783_DANRE Acyl-CoA dehydrogenase, C-2 to C-3 short chain (Fragment) OS=Danio rerio GN=acads PE=1 SV=1
27.9164	27.9643	28.5156	28.4217	28.0575	29.3742	29.4366	28.3866	28.3362	28.0577	4	6	5	7	5	3	3	5	5	7	4	6	5	7	5	3	3	5	5	7	0	63.027	26	10	0.119372	-0.543123	F1QFQ7;A0A0G2L3J0;A4IGF5;F8W3E0	F1QFQ7;A0A0G2L3J0	Acyl-CoA dehydrogenase, short/branched chain =Danio rerio GN=acadsb PE=1 SV=2;>tr|A0A0G2L3J0|A0A0G2L3J0	acadsb	>tr|F1QFQ7|F1QFQ7_DANRE Acyl-CoA dehydrogenase, short/branched chain OS=Danio rerio GN=acadsb PE=1 SV=2;>tr|A0A0G2L3J0|A0A0G2L3J0_DANRE Uncharacterized protein OS=Danio rerio PE=3 SV=1
30.919	31.5047	31.0353	31.0519	31.2538	31.1789	30.8066	30.9154	30.819	30.8885	13	22	18	18	19	16	17	18	15	19	0	1	1	1	1	1	1	1	1	1	0	228.12	172	25	0.0974561	0.231265	Q7T2C2	Q7T2C2	Acyl-Coenzyme A dehydrogenase, very long chain =Danio rerio GN=acadvl PE=2 SV=1	acadvl	>tr|Q7T2C2|Q7T2C2_DANRE Acyl-Coenzyme A dehydrogenase, very long chain OS=Danio rerio GN=acadvl PE=2 SV=1	DANRE Laminin, beta 1a OS=Danio rerio GN=lamb1a PE=1 SV=1
28.1947	27.8722	26.5233	27.2251	27.3421	26.9008	27.181	27.7575	27.2687	26.627	1	1	1	1	1	1	1	1	1	1	1	1	1	1	1	1	1	1	1	1	0	5.7525	19	1	0.432736	0.284454	F1Q8J4;A9JT52	F1Q8J4;A9JT52		acadvl
		27.7057	27.5198	28.4189		27.7768	27.1891	27.4547	28.0403	0	0	2	1	2	0	2	3	2	3	0	0	2	1	1	0	2	2	2	3	0	6.3268	6	4	0.5308	-0.742716	F1QW90;A0A0R4IP31;F1QDA1;E7F537;Q58EI4;Q75ZI2	F1QW90;A0A0R4IP31;F1QDA1;E7F537	Aggrecan a	acana	>tr|F1QW90|F1QW90_DANRE Aggrecan a OS
		24.4156	25.4424						24.0296	0	0	1	1	0	0	0	0	0	1	0	0	1	1	0	0	0	0	0	1	0.00026164	4.2018	1	1	0.184883	0.756881	F8W252	F8W252	Aggrecan b	acanb	>tr|F8W252|F8W252_DANRE Aggrecan b OS
32.5204	32.3639	32.5119	32.4554	32.4755	32.7236	32.5483	32.4955	32.597	32.4632	16	19	15	15	19	18	17	15	13	15	16	19	15	15	19	18	17	15	13	15	0	157.03	227	20	0.0984588	-0.100097	Q6AZA0;A0A0R4II76	Q6AZA0;A0A0R4II76	Acetyl-CoA acetyltransferase, mitochondrial =Danio rerio GN=acat1 PE=2 SV=1;>tr|A0A0R4II76|A0A0R4II76	acat1	>sp|Q6AZA0|THIL_DANRE Acetyl-CoA acetyltransferase, mitochondrial OS=Danio rerio GN=acat1 PE=2 SV=1;>tr|A0A0R4II76|A0A0R4II76_DANRE Acetyl-CoA acetyltransferase, mitochondrial OS=Danio rerio GN=acat1 PE=1 SV=1
28.7659	28.8777	28.4379	28.3968	28.4204	28.2573	28.2439	28.3625	28.1558	28.036	5	6	5	6	5	8	4	5	5	4	5	6	5	6	5	8	4	5	5	4	0	51.596	42	8	0.0122459	0.368668	Q5SPA3;A0A0R4IHU6;A0A0R4IDT5;Q7ZU18;Q9W795;Q5SPA4	Q5SPA3;A0A0R4IHU6;A0A0R4IDT5;Q7ZU18;Q9W795;Q5SPA4	Acetyl-CoA acetyltransferase 2	acat2	>tr|Q5SPA3|Q5SPA3_DANRE Acetyl-CoA acetyltransferase 2 OS
	25.8829	26.3785	25.7464	25.7118	25.9417		25.6746	26.7955		0	2	1	2	1	1	0	2	1	1	0	2	1	2	1	1	0	2	1	1	0	38.341	5	3	0.597259	0.449918	B0S5S9;Q4V8X4	B0S5S9;Q4V8X4	Acyl-CoA-binding domain-containing protein 6	acbd6	>tr|B0S5S9|B0S5S9_DANRE Acyl-CoA-binding domain-containing protein 6 OS	DANRE Casein kinase 1 gamma 2a OS=Danio rerio GN=csnk1g2a PE=1 SV=1;>tr|A
31.3435	30.629	31.1741	30.9383	30.8349	30.7369	30.8015	30.6637	30.9314	30.7961	7	7	9	8	9	7	7	7	7	7	7	7	9	8	9	7	7	7	7	7	0	33.804	82	10	0.175305	0.197998	Q4V8S5;E9QJP8	Q4V8S5;E9QJP8	Acbd7 protein	acbd7	>tr|Q4V8S5|Q4V8S5_DANRE Acbd7 protein OS
28.0798	28.9663	28.0758	27.9713	28.7631	28.8793	27.9498	27.984	28.0566	27.2906	2	3	2	2	4	3	2	2	1	2	2	3	2	2	4	3	2	2	1	2	0	16.386	10	4	0.32769	0.339163	E7FFA5	E7FFA5	Angiotensin I-converting enzyme (peptidyl-dipeptidase A) 1	ace	>tr|E7FFA5|E7FFA5_DANRE Angiotensin I-converting enzyme (peptidyl-dipeptidase A) 1 OS	DANRE Acid phosphatase 1, soluble OS=Danio rerio GN=acp1 PE=1 SV=1
				26.6281	26.9804	26.4269	27.0704	26.6373	26.6342	0	0	0	0	1	1	1	1	1	1	0	0	0	0	1	1	1	1	1	1	0.00072569	3.1136	6	1	0.0238791	-1.64862	Q5U380;E7F9E5	Q5U380;E7F9E5	Angiotensin I converting enzyme (Peptidyl-dipeptidase A) 2	ace2	>tr|Q5U380|Q5U380_DANRE Angiotensin I converting enzyme (Peptidyl-dipeptidase A) 2 OS
30.3411	30.8104	30.2238	30.3404	30.4735	30.5505	29.9983	30.3046	30.2467	30.1908	6	13	13	14	13	11	8	11	11	12	6	13	13	14	13	11	8	11	11	12	0	128.06	122	17	0.220025	0.17963	B3DKL4;Q9DDE3;Q6DHA5	B3DKL4;Q9DDE3	Carboxylic ester hydrolase	ache	>tr|B3DKL4|B3DKL4_DANRE Carboxylic ester hydrolase OS
27.0304	26.9449	26.5163	26.4645	26.8138	26.7746	26.361	26.7261	26.7901	26.2351	1	3	4	4	2	1	4	2	2	3	1	2	3	3	2	0	2	1	2	2	0	29.097	22	5	0.308245	0.176625	F1RAV6;Q1JQ01;B0R0I0;F1QQ73;B0R0H9;F1QFN9	F1RAV6;Q1JQ01;B0R0I0;F1QQ73	Apoptotic chromatin condensation inducer 1a	acin1a	>tr|F1RAV6|F1RAV6_DANRE Apoptotic chromatin condensation inducer 1a OS
27.6214	27.0814	27.3099	27.5667	27.3229	27.2836	27.1348	27.3078	26.9389	27.0663	2	3	3	5	2	3	6	3	4	5	2	3	3	5	2	3	6	3	4	5	0	31.25	30	8	0.0853746	0.234204	F1Q511;F1QRA3	F1Q511	Apoptotic chromatin condensation inducer 1b	acin1b	>tr|F1Q511|F1Q511_DANRE Apoptotic chromatin condensation inducer 1b OS
30.041	30.331	29.9546	30.1976	30.1664	30.5895	30.0431	30.0338	29.9713	29.961	11	23	16	19	21	20	19	21	23	15	11	23	16	19	21	20	19	21	23	15	0	101	112	29	0.895239	0.0183826	Q6DG67;F1QZ09;F1R515;R4GEU0	Q6DG67;F1QZ09	ATP-citrate synthase	aclya	>tr|Q6DG67|Q6DG67_DANRE ATP-citrate synthase OS
27.0771	25.8687	26.9429	26.623	26.3939	26.5622	27.1843	26.952	26.4725	26.9618	5	2	2	2	1	3	2	2	2	2	5	2	2	2	1	3	2	2	2	2	0	9.5849	19	5	0.360075	-0.245453	A4QP55;A0A0R4IW72;B0S8J5;A0A0R4IBY1	A4QP55;A0A0R4IW72;B0S8J5;A0A0R4IBY1	Acmsd protein	acmsd	>tr|A4QP55|A4QP55_DANRE Acmsd protein OS
31.1917	30.9926	30.685	30.9776	30.9186	31.4899	31.1525	31.0926	31.0788	30.9334	18	17	19	21	18	17	20	21	20	20	18	17	19	21	18	17	20	21	20	20	0	134.38	199	25	0.149286	-0.196337	Q3YMK9;F1QM42;Q5CZN7	Q3YMK9;F1QM42	Aconitate hydratase	aco1	>tr|Q3YMK9|Q3YMK9_DANRE Aconitate hydratase OS
34.1852	34.0694	33.933	33.9596	33.9786	34.1695	33.9409	34.0685	33.9671	34.0874	36	40	38	40	43	32	38	37	39	40	36	40	38	40	43	32	38	37	39	40	0	323.31	780	43	0.737811	-0.0215469	Q6PEI6;F8W4M7	Q6PEI6;F8W4M7	Aconitate hydratase, mitochondrial =Danio rerio GN=aco2 PE=2 SV=1;>tr|F8W4M7|F8W4M7	aco2	>tr|Q6PEI6|Q6PEI6_DANRE Aconitate hydratase, mitochondrial OS=Danio rerio GN=aco2 PE=2 SV=1;>tr|F8W4M7|F8W4M7_DANRE Aconitate hydratase, mitochondrial (Fragment) OS=Danio rerio GN=aco2 PE=1 SV=2
	25.9885			25.8232	25.9619					1	1	0	0	1	1	1	1	0	1	1	1	0	0	1	1	1	1	0	1	0.0016459	2.748	1	2	0.962867	0.0376507	F6P1Y9;Q1LWU4;F1QXQ9	F6P1Y9;Q1LWU4;F1QXQ9	Acyl-CoA thioesterase 13	acot13	>tr|F6P1Y9|F6P1Y9_DANRE Acyl-CoA thioesterase 13 OS
25.4084	26.1838	25.5672	25.5476	25.6217	25.8284	25.3705	25.3095	25.2552	25.3695	1	1	1	1	1	1	2	1	2	1	1	1	1	1	1	1	2	1	2	1	0.0004902	3.2697	5	2	0.194747	0.239145	Q66I92;F1Q7G7;B0UXR2;A0A0R4IUT4	Q66I92;F1Q7G7;B0UXR2;A0A0R4IUT4	Acyl-CoA thioesterase 7	acot7	>tr|Q66I92|Q66I92_DANRE Acyl-CoA thioesterase 7 OS
27.4981	27.8742	27.434	27.5486	27.6255	27.5966	27.6972	27.5526	27.4077	27.315	6	3	6	7	5	2	4	6	3	3	6	3	6	7	5	2	4	6	3	3	0	39.114	43	8	0.444416	0.082251	Q503Q9;F1R5C2;F1R961;B7ZUV2;B0JZK4;Q7T175;Q32PS1;F1R1X8	Q503Q9;F1R5C2;F1R961;B7ZUV2;B0JZK4;Q7T175;Q32PS1;F1R1X8	Acyl-CoA thioesterase 9 =Danio rerio GN=acot9.1 PE=2 SV=1;>tr|F1R5C2|F1R5C2	acot9.1;acot9.2	>tr|Q503Q9|Q503Q9_DANRE Acyl-CoA thioesterase 9 OS=Danio rerio GN=acot9.1 PE=2 SV=1;>tr|F1R5C2|F1R5C2_DANRE Acyl-CoA thioesterase 9, tandem duplicate 1 OS=Danio rerio GN=acot9.1 PE=1 SV=1;>tr|F1R961|F1R961_DANRE Acyl-CoA thioesterase 9, tandem duplicate 1
27.7621	27.4135	27.6518	27.5498	27.7645	27.4643	27.8026	27.4101	27.292	27.3691	2	2	6	4	3	3	5	3	4	4	2	2	6	4	3	3	5	3	4	4	0	21.232	15	9	0.184801	0.160734	Q5XIZ4;F1R3V9;Q4QRE2;F1R071	Q5XIZ4;F1R3V9;Q4QRE2;F1R071	Acyl-coenzyme A oxidase	acox1	>tr|Q5XIZ4|Q5XIZ4_DANRE Acyl-coenzyme A oxidase OS
	25.4063			25.9101	24.3222					0	1	0	0	1	1	0	0	0	0	0	1	0	0	1	1	0	0	0	0	0.0052821	1.7786	1	1	0.161765	0.838486	F1QXK3;A0A0R4IX89	F1QXK3;A0A0R4IX89	Acyl-coenzyme A oxidase	acox3	>tr|F1QXK3|F1QXK3_DANRE Acyl-coenzyme A oxidase OS
29.4852	29.3087	29.4917	29.2261	29.0701	29.2071	29.2314	29.1891	29.473	29.192	5	5	5	5	5	5	5	6	6	6	5	5	5	5	5	5	5	6	6	6	0	71.122	63	6	0.566178	0.0578133	A0A0R4IBG2;Q58EK2;F1QH99	A0A0R4IBG2;Q58EK2;F1QH99	Acid phphatase 1, soluble =Danio rerio GN=acp1 PE=1 SV=1;>tr|Q58EK2|Q58EK2	acp1	>tr|A0A0R4IBG2|A0A0R4IBG2_DANRE Acid phosphatase 1, soluble OS=Danio rerio GN=acp1 PE=1 SV=1;>tr|Q58EK2|Q58EK2_DANRE Zgc:110844 OS=Danio rerio GN=acp1 PE=2 SV=1;>tr|F1QH99|F1QH99_DANRE Acid phosphatase 1, soluble OS=Danio rerio GN=acp1 PE=1 SV=1
25.6316	26.4482	26.1883	26.1834	26.1539	26.0188	25.678	26.6902	26.1566	25.8229	1	1	2	2	3	1	2	2	2	3	1	1	2	2	3	1	2	2	2	3	0	7.7818	12	4	0.833266	0.0477871	A0A1D5NT07;F1QSW6;Q5CZP5	A0A1D5NT07;F1QSW6;Q5CZP5	Acid phphatase 2, lysomal (Fragment) =Danio rerio GN=acp2 PE=1 SV=1;>tr|F1QSW6|F1QSW6	acp2	>tr|A0A1D5NT07|A0A1D5NT07_DANRE Acid phosphatase 2, lysosomal (Fragment) OS=Danio rerio GN=acp2 PE=1 SV=1;>tr|F1QSW6|F1QSW6_DANRE Acid phosphatase 2, lysosomal OS=Danio rerio GN=acp2 PE=1 SV=2;>tr|Q5CZP5|Q5CZP5_DANRE Zgc:113200 OS=Danio rerio GN=acp2 PE=2
30.4902	30.6665	30.3528	30.4809	30.3043	30.9056	30.6866	30.7871	30.6702	30.5577	12	21	15	15	16	14	17	18	16	17	12	21	15	15	16	14	17	18	16	17	0	128.58	158	22	0.0159321	-0.262501	F1R1C0;Q0P4F7;E9QDF8;E9QEB7;E9QHF9	F1R1C0;Q0P4F7	Acyl-CoA synthetase family member 2, mitochondrial =Danio rerio GN=acsf2 PE=1 SV=1;>sp|Q0P4F7|ACSF2	acsf2	>tr|F1R1C0|F1R1C0_DANRE Acyl-CoA synthetase family member 2, mitochondrial OS=Danio rerio GN=acsf2 PE=1 SV=1;>sp|Q0P4F7|ACSF2_DANRE Acyl-CoA synthetase family member 2, mitochondrial OS=Danio rerio GN=acsf2 PE=2 SV=1
29.5632	29.9627	29.4229	29.8155	29.6585	30.0569	29.983	29.7612	29.9202	29.9151	9	14	13	13	9	12	14	15	14	14	8	12	11	11	8	11	11	12	11	11	0	63.628	87	18	0.0517879	-0.242765	Q6DEJ3;F1QDA6	Q6DEJ3;F1QDA6	Zgc:101071	acsl1b	>tr|Q6DEJ3|Q6DEJ3_DANRE Zgc:101071 OS
27.1689	28.3347	27.5262	27.3791	27.9027		27.6335	27.464	27.7305	27.6903	2	4	3	2	5	0	4	4	6	6	0	2	1	0	2	0	2	1	3	3	0	22.508	22	6	0.341815	1.0419	Q1LVA8	Q1LVA8	Acyl-CoA synthetase long-chain family member 3a	acsl3a	>tr|Q1LVA8|Q1LVA8_DANRE Acyl-CoA synthetase long-chain family member 3a OS	DANRE Neurofilament, light polypepti
	27.1243	25.877	26.4493	26.3768	27.1606	26.288	26.249	26.059	26.1836	0	2	1	1	1	1	2	2	3	2	0	2	1	1	1	1	2	2	3	2	0.00025164	3.6235	4	3	0.496111	-0.372588	B0S5C4;F1Q8S3	B0S5C4;F1Q8S3	Acyl-CoA synthetase long-chain family member 3b	acsl3b	>tr|B0S5C4|B0S5C4_DANRE Acyl-CoA synthetase long-chain family member 3b OS
		24.7201	24.5105		25.9032		24.7192	25.4557	25.5913	0	1	1	3	0	1	0	2	2	2	0	1	1	3	0	1	0	2	2	2	0.00094989	2.8781	5	3	0.205528	-0.790476	Q66I17;F1RAK0	Q66I17;F1RAK0	Zgc:92083	acsl5	>tr|Q66I17|Q66I17_DANRE Zgc:92083 OS
28.178	29.3544	28.3118	28.8297	28.9982	29.0732	28.7986	28.613	28.3138	28.6562	5	8	11	8	9	6	6	7	5	8	5	8	11	8	9	6	6	7	5	8	0	27.949	52	13	0.866729	0.0434708	F1QAA7;E9QJ17;Q6DHN4;A1L2B5;F1QXR8;A0A0R4IG76;F1QQH3	F1QAA7;E9QJ17	Acyl-CoA synthetase short-chain family member 2	acss2	>tr|F1QAA7|F1QAA7_DANRE Acyl-CoA synthetase short-chain family member 2 OS
						24.542	24.1831		24.5764	0	1	0	0	0	0	1	1	0	1	0	1	0	0	0	0	1	1	0	1	0.0033018	2.1595	1	2	0.284855	-0.3888	F1R1I6;A0A0R4IZT1	F1R1I6;A0A0R4IZT1	Acyl-CoA synthetase short-chain family member 3 (Fragment)	acss3	>tr|F1R1I6|F1R1I6_DANRE Acyl-CoA synthetase short-chain family member 3 (Fragment) OS
	26.6414		26.2533		26.5543	26.8269	26.7064	26.2339	26.2814	0	1	0	1	0	1	2	2	5	2	0	1	0	1	0	1	2	2	5	2	0	8.292	6	5	0.0647427	-1.4253	B5DDZ4	B5DDZ4	Acta1 protein	acta1	>tr|B5DDZ4|B5DDZ4_DANRE Acta1 protein OS
33.1136	33.5547	33.3929	33.6903	33.4093	33.34	33.1473	33.134	33.3151	32.9241	2	3	3	3	3	3	3	3	3	3	0	0	0	0	0	0	0	0	0	0	0	280.93	224	3	0.0655147	0.260052	F1QUN8	F1QUN8	Actin, alpha 1a, skeletal muscle =Danio rerio GN=acta1a PE=3 SV=1	acta1a	>tr|F1QUN8|F1QUN8_DANRE Actin, alpha 1a, skeletal muscle OS=Danio rerio GN=acta1a PE=3 SV=1
26.0882	29.842	28.363	28.3898	28.9171	28.9087	27.6539	26.806	27.7945	28.8829	1	1	1	1	1	1	1	1	1	1	1	1	1	1	1	1	1	1	1	1	0.0020819	2.6048	11	1	0.68415	0.310851	Q567E8	Q567E8	Acta1a protein	acta1a	>tr|Q567E8|Q567E8_DANRE Acta1a protein OS
34.1155	34.4894	33.7583	34.0143	33.6491	33.5645	34.0256	33.4582	33.7252	33.5018	1	1	1	1	1	1	1	1	1	1	1	1	1	1	1	1	1	1	1	1	0	129.31	151	1	0.0873272	0.350301	Q6XNL8;Q4KMI7	Q6XNL8;Q4KMI7		acta1b
32.1713	32.4504	30.2092	30.3791	32.0249	33.3915	30.7497	31.1298	30.6742	31.4181	2	1	2	2	2	1	2	1	2	2	2	1	2	2	2	1	2	1	2	2	0	14.409	170	2	0.971172	-0.0256969	Q6DHS1;Q6TH51;F8W3L1;X1WEN2	Q6DHS1;Q6TH51;F8W3L1	Actin, alpha 2, smooth muscle, aorta =Danio rerio GN=acta2 PE=1 SV=1;>tr|Q6TH51|Q6TH51	acta2	>tr|Q6DHS1|Q6DHS1_DANRE Actin, alpha 2, smooth muscle, aorta OS=Danio rerio GN=acta2 PE=1 SV=1;>tr|Q6TH51|Q6TH51_DANRE Actin, alpha 2, smooth muscle, aorta OS=Danio rerio GN=acta2 PE=2 SV=1;>tr|F8W3L1|F8W3L1_DANRE Actin, alpha 2, smooth muscle, aorta (Frag
36.6886	36.9145	37.0485	37.0134	36.7165	36.8852	36.8931	36.7996	37.1047	36.9632	17	17	17	17	17	17	17	17	17	16	1	1	1	1	1	1	1	1	1	1	0	323.31	1812	17	0.574104	-0.0528358	A8WG05;Q7ZVF9;B2GTB1;F1QC15;A0FKD7	A8WG05;Q7ZVF9;B2GTB1	Bactin2 protein =Danio rerio GN=actb2 PE=2 SV=1;>sp|Q7ZVF9|ACTB2	actb2;actbb	>tr|A8WG05|A8WG05_DANRE Bactin2 protein OS=Danio rerio GN=actb2 PE=2 SV=1;>sp|Q7ZVF9|ACTB2_DANRE Actin, cytoplasmic 2 OS=Danio rerio GN=actbb PE=2 SV=2;>tr|B2GTB1|B2GTB1_DANRE Bactin2 protein OS=Danio rerio GN=actb2 PE=2 SV=1
29.5844	30.4081	30.2404	30.1725	30.1802	30.0385	30.1764	30.4004	30.3907	30.7169	1	1	1	1	1	1	1	1	1	1	1	1	1	1	1	1	1	1	1	1	0	73.547	83	1	0.244716	-0.227481	Q7ZVI7;B2GS08;E9QD59;E9QH14;E9QBP3	Q7ZVI7;B2GS08;E9QD59;E9QH14		actba;actb1
39.2026	39.2943	39.3903	39.4819	39.1141	39.3912	39.1865	39.2785	39.3058	39.2774	30	33	33	30	33	31	31	30	30	29	0	0	0	0	0	0	0	0	0	0	0	323.31	4796	36	0.907456	0.00876541	Q9I8V1;Q7ZU23	Q9I8V1;Q7ZU23	Actin, alpha 1, skeletal muscle =Danio rerio GN=actc1b PE=2 SV=1;>tr|Q7ZU23|Q7ZU23	actc1b	>tr|Q9I8V1|Q9I8V1_DANRE Actin, alpha 1, skeletal muscle OS=Danio rerio GN=actc1b PE=2 SV=1;>tr|Q7ZU23|Q7ZU23_DANRE Actin, alpha 1, skeletal muscle OS=Danio rerio GN=actc1b PE=2 SV=1
30.1738	29.7994	29.877	30.0404	29.838	29.9862	29.7378	29.5376	29.6601	29.7092	6	5	7	8	7	5	7	6	7	8	6	5	7	8	7	5	7	6	7	8	0	76.562	72	8	0.0628269	0.21953	Q7ZU19;F1QM20;Q6TLE7;F1R473;Q8JGS6;Q503T4;E7F7V5;F8W3Z2;A0A0R4IRK4	Q7ZU19;F1QM20;Q6TLE7;F1R473;Q8JGS6	Actin-like 6A	actl6a	>tr|Q7ZU19|Q7ZU19_DANRE Actin-like 6A OS	DANRE Caspase-8 OS=Danio rerio GN=casp8 PE=2 SV=1;>tr|F1QLH0|F1Q
30.4291	31.2296	30.9485	30.8941	30.8896	31.0741	30.9385	31.0174	31.018	31.0457	12	19	17	18	18	15	17	17	17	16	1	1	0	1	0	1	0	1	0	0	0	267.28	154	22	0.312888	-0.140565	B8JHU4	B8JHU4	Actinin, alpha 1 =Danio rerio GN=actn1 PE=1 SV=1	actn1	>tr|B8JHU4|B8JHU4_DANRE Actinin, alpha 1 OS=Danio rerio GN=actn1 PE=1 SV=1
	26.5015	25.3757	25.6118	25.8744	26.4085	25.2936	26.0085	26.2191	25.8684	0	3	2	2	2	2	3	1	3	2	0	3	2	2	2	2	3	1	3	2	0	5.7919	7	4	0.365577	-0.322229	E9QFR8;Q2YDR5;D1GJ55	E9QFR8;Q2YDR5;D1GJ55	Actinin, alpha 2b =Danio rerio GN=actn2b PE=1 SV=1;>tr|Q2YDR5|Q2YDR5	actn2	>tr|E9QFR8|E9QFR8_DANRE Actinin, alpha 2b OS=Danio rerio GN=actn2b PE=1 SV=1;>tr|Q2YDR5|Q2YDR5_DANRE Actinin, alpha 2 OS=Danio rerio GN=actn2b PE=2 SV=1;>tr|D1GJ55|D1GJ55_DANRE Actn2 OS=Danio rerio GN=actn2b PE=2 SV=1
32.9068	33.7591	33.3588	33.5158	33.4048	33.9068	33.2576	33.3366	33.2353	33.2818	20	23	23	22	21	21	21	21	23	21	3	4	4	4	4	3	3	3	4	3	0	323.31	497	23	0.940188	-0.0145767	D1GJ56;Q7SYD3;O73760	D1GJ56;Q7SYD3	Actinin alpha 3a	actn3a	>tr|D1GJ56|D1GJ56_DANRE Actinin alpha 3a OS	DANRE Zgc:
27.1633	26.4111	27.8754	28.154	27.1924	28.4201	27.8519	27.1891	27.2687	28.0881	2	1	2	2	2	2	2	2	1	2	2	1	2	2	2	2	2	2	1	2	0	23.613	13	2	0.325633	-0.404359	Q6TNW2	Q6TNW2	Actinin, alpha 2 =Danio rerio GN=actn3a PE=2 SV=1	actn3a	>tr|Q6TNW2|Q6TNW2_DANRE Actinin, alpha 2 OS=Danio rerio GN=actn3a PE=2 SV=1
35.2426	35.8264	35.458	35.4847	35.4716	35.7557	35.3448	35.5677	35.4108	35.5222	53	61	59	59	62	62	58	57	60	57	17	20	22	21	21	22	20	19	21	20	0	323.31	1581	68	0.84608	-0.0235558	Q6P0J5;Q8AX99;E9QCQ2;A5PLJ3	Q6P0J5;Q8AX99	Actinin alpha 3b	actn3b	>tr|Q6P0J5|Q6P0J5_DANRE Actinin alpha 3b OS
33.342	33.5169	33.2521	33.3755	33.3724	33.8033	33.3331	33.3912	33.3982	33.3556	33	36	37	36	37	35	40	37	39	39	26	29	29	28	29	26	32	30	31	32	0	323.31	780	46	0.41082	-0.0844864	Q7SYE2;H9GX78	Q7SYE2	Actinin, alpha 4 =Danio rerio GN=actn4 PE=2 SV=1	actn4	>tr|Q7SYE2|Q7SYE2_DANRE Actinin, alpha 4 OS=Danio rerio GN=actn4 PE=2 SV=1	DANRE Family with sequence similarity 49, memb
31.0647	31.3068	31.199	31.1992	31.1631	31.1333	31.1273	31.3558	31.1761	31.0243	10	10	11	11	12	9	12	10	11	11	10	10	11	11	12	9	12	10	11	11	0	179.03	152	13	0.736956	0.0231907	Q7ZUZ2;Q4V943	Q7ZUZ2;Q4V943	ARP1 actin-related protein 1, centractin (yeast) =Danio rerio GN=actr1 PE=1 SV=1;>tr|Q4V943|Q4V943	actr1	>tr|Q7ZUZ2|Q7ZUZ2_DANRE ARP1 actin-related protein 1, centractin (yeast) OS=Danio rerio GN=actr1 PE=1 SV=1;>tr|Q4V943|Q4V943_DANRE ARP1 actin-related protein 1, centractin (yeast) OS=Danio rerio GN=actr1 PE=1 SV=1
27.5058	27.5601	26.8225	27.549	27.5318	27.6035	28.1663	28.0508	27.7878	28.1582	1	2	1	1	1	3	1	1	1	2	1	2	1	1	1	3	1	1	1	2	0	8.3883	12	3	0.014925	-0.559473	Q7ZVU0;F1R008;I3ITK2	Q7ZVU0;F1R008;I3ITK2	Actin-related protein 10 homolog (S. cerevisiae)	actr10	>tr|Q7ZVU0|Q7ZVU0_DANRE Actin-related protein 10 homolog (S. cerevisiae) OS
29.618	30.6493	30.2328	30.2866	30.2881	30.9138	30.3545	30.261	30.3448	30.3982	7	10	9	9	10	10	10	10	8	8	5	9	8	8	8	8	9	9	8	8	0	105.55	87	12	0.273444	-0.239458	F1QF15;Q7SXW6;Q56A35;F1QLV9	F1QF15;Q7SXW6;Q56A35	Actin-related protein 2-A	actr2a;actr2b	>tr|F1QF15|F1QF15_DANRE Actin-related protein 2-A OS	DANRE Synaptotagmi
31.5853	31.9476	31.6788	31.7577	31.8481	31.899	31.7653	31.8302	31.8181	31.7773	17	16	15	17	16	18	12	16	18	17	17	16	15	17	16	18	12	16	18	17	0	218.35	249	20	0.442862	-0.0545006	Q6PUQ3;Q8JGM2;Q4V9L1;F1R4C3;F1QEB3;A0A0G2KCA1;A0A0R4IPU5;F1QKV8;A2VD47	Q6PUQ3;Q8JGM2;Q4V9L1;F1R4C3	ARP3 actin-related protein 3-like protein	actr3	>tr|Q6PUQ3|Q6PUQ3_DANRE ARP3 actin-related protein 3-like protein OS	DANRE PSMD8 OS=Danio rerio GN=psmd8 PE=2
29.064	28.5419	28.6775	28.2776	28.5605	28.6196	28.2674	28.2872	28.3142	28.2207	8	8	7	7	8	4	6	6	7	7	8	8	7	7	8	4	6	6	7	7	0	23.705	33	10	0.0897302	0.28247	Q6NYR6;F1QZ04;A0A0R4IW78;Q7ZVV2;E7EXK9;F1QXZ4	Q6NYR6;F1QZ04;A0A0R4IW78;Q7ZVV2;E7EXK9	Aminoacylase	acy1;CU896698.1	>tr|Q6NYR6|Q6NYR6_DANRE Aminoacylase OS
27.9584	27.2251	26.8538	27.3394	27.1173	27.8934	27.4089	26.2852	27.4678	27.6712	3	2	3	2	3	4	5	2	5	5	3	2	3	2	3	4	5	2	5	5	0	16.741	21	5	0.892531	-0.0464901	Q6DHQ3;Z4YJ12;F1QT26;H0WFC3;F1RAU2;Q6DHI0	Q6DHQ3;Z4YJ12;F1QT26	N-acyl-aromatic-L-amino acid amidohydrolase (carboxylate-forming) B	acy3.2	>sp|Q6DHQ3|ACY3B_DANRE N-acyl-aromatic-L-amino acid amidohydrolase (carboxylate-forming) B OS
25.8209	25.0935	25.9033	25.6041	25.3258	25.4418	25.485	25.3232	25.5614	25.245	1	1	2	1	2	1	1	1	1	2	1	1	2	1	2	1	1	1	1	2	0	26.234	7	2	0.417864	0.138265	B7TWP4;A3KPA7	B7TWP4;A3KPA7	Acylphphatase (Fragment)	acyp1	>tr|B7TWP4|B7TWP4_DANRE Acylphosphatase (Fragment) OS
29.7368	28.8916	29.5911	29.6372	29.3002	30.2915	30.0982	30.2724	30.3485	30.3309	9	5	7	9	6	8	11	11	9	11	9	5	7	9	6	8	11	11	9	11	0	104.61	67	14	0.000780166	-0.836927	Q6DG22;F1RA33	Q6DG22;F1RA33	Adenine deaminase	ada	>sp|Q6DG22|ADA_DANRE Adenosine deaminase OS
28.548	29.5662	28.8498	29.0507	29.3135	29.5148	29.0749	29.1729	29.1685	28.8955	6	8	8	8	7	7	6	7	6	7	4	6	5	5	4	4	5	5	3	4	0	83.856	55	9	0.637616	-0.0997169	F1RA88;A0A1D5NT24;A0A1D5NSQ9;A0A0R4IVX1;A8E4S1;Q5XJM5	F1RA88;A0A1D5NT24;A0A1D5NSQ9;A0A0R4IVX1;A8E4S1	ADAM metallopeptidase domain 10a	adam10a	>tr|F1RA88|F1RA88_DANRE ADAM metallopeptidase domain 10a OS
25.5993	25.2339	25.6735	25.812	26.0664		26.0029	25.8499	25.612		1	2	1	1	1	0	1	1	1	1	1	2	1	1	1	0	1	1	1	1	0	8.05	7	2	0.340492	0.506382	Q7T294;A0A0R4IY45;A0A0R4IDF3;F1Q6M6	Q7T294	Zgc:64203	adam10b	>tr|Q7T294|Q7T294_DANRE Zgc:64203 OS
25.9168	26.6139	25.9041	26.2113	26.2917	26.5149	26.2857	26.7307	25.9981	25.8937	1	1	2	3	1	1	1	1	1	1	1	1	2	3	1	1	1	1	1	1	0	13.606	10	3	0.647203	-0.0970718	A0A0R4ICN2;F1QF43	A0A0R4ICN2;F1QF43	ADAM metallopeptidase domain 22	adam22	>tr|A0A0R4ICN2|A0A0R4ICN2_DANRE ADAM metallopeptidase domain 22 OS	DANRE Calpain 1, (mu/I) large subunit a OS=D
26.9365		26.6942	26.9595	26.0997			25.8486	25.9835		2	2	2	3	2	1	0	2	1	1	2	2	2	3	2	1	0	2	1	1	0	8.0098	9	6	0.0972431	1.48566	F1QQL0;E9QIW2;Q9I8Y2;F1RAK5;Q803S9	F1QQL0;E9QIW2;Q9I8Y2	Adenine deaminase, RNA-specific =Danio rerio GN=adar PE=1 SV=1;>tr|E9QIW2|E9QIW2	adar	>tr|F1QQL0|F1QQL0_DANRE Adenosine deaminase, RNA-specific OS=Danio rerio GN=adar PE=1 SV=1;>tr|E9QIW2|E9QIW2_DANRE Adenosine deaminase, RNA-specific OS=Danio rerio GN=adar PE=1 SV=1;>tr|Q9I8Y2|Q9I8Y2_DANRE Double-stranded RNA-specific editase OS=Danio reri
29.068	28.791	28.5375	29.0372	28.8901	28.3635	28.3432	28.5015	28.4279	27.8782	2	5	4	6	5	3	5	7	6	6	2	5	4	6	5	3	5	7	6	6	0	18.436	21	10	0.00484279	0.561895	E9QJK5;Q90VZ1;A5WUX0;Q90VY9;A5WUX1;A0A0R4IC15;Q504H1;Q1RM21;Q9I8Y1	E9QJK5	Adenine deaminase, RNA-specific, B1b =Danio rerio GN=adarb1b PE=1 SV=1	adarb1b	>tr|E9QJK5|E9QJK5_DANRE Adenosine deaminase, RNA-specific, B1b OS=Danio rerio GN=adarb1b PE=1 SV=1	DANRE Integrin, alpha V OS=Danio rerio GN=itgav PE=1 SV=1;>tr|B3DJQ3|
29.1901	29.0991	29.023	29.0476	28.9879	28.8516	29.0072	29.1653	29.2212	28.8682	9	8	11	8	7	6	9	9	10	9	9	8	11	8	7	6	9	9	10	9	0	95.59	54	13	0.58819	0.0468296	Q5RGU1;A0A0R4I9G5;E7F0M3	Q5RGU1;A0A0R4I9G5	Atypical kinase COQ8A, mitochondrial =Danio rerio GN=coq8a PE=2 SV=2;>tr|A0A0R4I9G5|A0A0R4I9G5	adck3	>sp|Q5RGU1|COQ8A_DANRE Atypical kinase COQ8A, mitochondrial OS=Danio rerio GN=coq8a PE=2 SV=2;>tr|A0A0R4I9G5|A0A0R4I9G5_DANRE AarF domain-containing kinase 3 OS=Danio rerio GN=adck3 PE=1 SV=1
		24.3149	24.5086	25.2678	25.2873	24.9877	23.7348	23.125	23.4461	1	2	3	3	1	1	2	1	2	2	1	2	3	3	1	1	2	1	2	2	0	17.057	14	3	0.83247	0.120247	A3QJU3	A3QJU3	Atypical kinase COQ8B, mitochondrial =Danio rerio GN=coq8b PE=3 SV=2	adck4	>sp|A3QJU3|COQ8B_DANRE Atypical kinase COQ8B, mitochondrial OS=Danio rerio GN=coq8b PE=3 SV=2
30.8316	31.1145	30.7341	31.0755	30.7967	30.89	31.056	31.0723	30.9364	30.9134	11	14	15	13	16	13	15	11	15	14	11	14	14	12	15	12	14	10	14	13	0	321.47	124	22	0.483066	-0.0631886	A1A5X4;A0A0R4IAJ9;A0A0R4IT10;Q503T9;Q6DBY6;A4QN73;B1WB82;F1QW07	A1A5X4;A0A0R4IAJ9;A0A0R4IT10	Adducin 1 (Alpha)	add1	>tr|A1A5X4|A1A5X4_DANRE Adducin 1 (Alpha) OS
26.6095	26.527	27.3782	26.9861	26.715	25.8467	27.3867	27.1077	26.8577	27.1495	2	4	3	3	2	1	3	2	1	1	2	4	3	3	2	1	3	2	1	1	0	9.3232	11	6	0.934124	-0.0264732	F1RBS8;F1QTE3	F1RBS8;F1QTE3	Adducin 2 (beta)	add2	>tr|F1RBS8|F1RBS8_DANRE Adducin 2 (beta) OS
29.4613	29.8375	29.3636	29.5434	29.4413	29.9924	29.5576	29.5717	29.705	29.7001	5	8	10	10	8	8	13	9	13	11	5	8	10	10	8	8	13	9	13	11	0	48.333	79	14	0.159312	-0.175949	F1R6L1;Q7ZVW4;Q1LUP2;A0A0R4IBJ3;Q7ZUA1;Q1LUP1;Q6P0G4;Q6TNW1;Q1LY67;Q1LY66;Q1LY65	F1R6L1;Q7ZVW4;Q1LUP2;A0A0R4IBJ3;Q7ZUA1;Q1LUP1;Q6P0G4;Q6TNW1	Adducin 3 (gamma) a	add3a	>tr|F1R6L1|F1R6L1_DANRE Adducin 3 (gamma) a OS
32.2716	32.0501	31.9803	32.105	32.1298	32.2899	32.0649	32.0055	31.968	32.1285	11	13	13	14	10	13	14	14	13	12	1	1	1	1	1	1	1	1	1	1	0	323.31	235	17	0.835441	0.0159889	Q6NXA6;A0A0R4IUR6	Q6NXA6;A0A0R4IUR6	S-(hydroxymethyl)glutathione dehydrogenase	adh5	>tr|Q6NXA6|Q6NXA6_DANRE S-(hydroxymethyl)glutathione dehydrogenase OS
28.6997	29.0018	28.6044	28.6024	28.9962	29.2035	28.117	28.6503	28.5133	28.3074	1	1	1	1	1	1	1	1	1	1	1	1	1	1	1	1	1	1	1	1	0	31.343	25	1	0.31156	0.222573	Q90XD4	Q90XD4	S-(hydroxymethyl)glutathione dehydrogenase	adh5	>tr|Q90XD4|Q90XD4_DANRE S-(hydroxymethyl)glutathione dehydrogenase OS
31.3278	31.2901	31.0039	31.0657	30.9748	31.665	31.7517	31.622	31.4171	31.5478	14	14	11	13	13	13	13	14	15	14	14	14	11	13	13	13	13	14	15	14	0	138.67	247	16	0.00100344	-0.468249	Q7T2J4;Q90Y38;Q6P0S5;Q4QRI0	Q7T2J4	Alcohol dehydrogenase 8b	adh8b	>tr|Q7T2J4|Q7T2J4_DANRE Alcohol dehydrogenase 8b OS
28.5627	28.063	28.0929	28.2294	28.4911	27.9066	27.6364	27.838	28.1353	27.7596	3	4	4	4	3	4	3	3	4	4	3	4	4	4	3	4	3	3	4	4	0	48.047	29	6	0.0111296	0.432637	Q6PBX5	Q6PBX5	1,2-dihydroxy-3-keto-5-methylthiopentene dioxygenase =Danio rerio GN=adi1 PE=2 SV=2	adi1	>sp|Q6PBX5|MTND_DANRE 1,2-dihydroxy-3-keto-5-methylthiopentene dioxygenase OS=Danio rerio GN=adi1 PE=2 SV=2
29.7105	30.3284	30.138	30.4853	30.2852	29.913	30.141	30.1072	29.9489	30.1087	6	10	10	7	8	7	7	9	10	9	6	10	10	7	8	7	7	9	10	9	0	84.876	59	13	0.328375	0.145683	A0A0R4IYX1;Q6P3J9;Q803H6;B8JIM5	A0A0R4IYX1;Q6P3J9;Q803H6	Adenine kinase a	adka	>tr|A0A0R4IYX1|A0A0R4IYX1_DANRE Adenosine kinase a OS
30.0237	29.5855	29.432	29.7853	29.7698	29.272	29.9317	29.452	29.782	29.4764	8	9	10	9	11	6	6	9	9	9	8	9	10	9	11	6	6	9	9	9	0	65.327	63	13	0.407206	0.136419	A0A0R4IIH9;Q7ZTT5;F8W3J8	A0A0R4IIH9;Q7ZTT5	Adenine kinase b	adkb	>tr|A0A0R4IIH9|A0A0R4IIH9_DANRE Adenosine kinase b OS
26.8791	26.4463	26.5168	26.6843	27.073	27.2599	26.7123	27.1908	26.8716	27.4441	2	1	3	3	3	1	2	2	1	3	2	1	3	3	3	1	2	2	1	3	0	24.44	16	4	0.0656751	-0.375826	A0JML7	A0JML7	ADP-dependent glucokinase	adpgk	>tr|A0JML7|A0JML7_DANRE ADP-dependent glucokinase OS
26.4818	26.3164	26.5833	26.5922	26.2017	26.3948	26.1072	26.3685	26.1632	26.4654	2	2	3	3	3	2	3	4	3	3	2	2	3	3	3	2	3	4	3	3	0	7.6345	10	4	0.22762	0.135261	Q6DBR3	Q6DBR3	ADP-ribylarginine hydrolase	adprh	>tr|Q6DBR3|Q6DBR3_DANRE ADP-ribosylarginine hydrolase OS
29.5373		28.7026	28.6195	28.8672		28.8153	28.6272	28.6787	28.6705	1	1	1	1	1	1	1	1	1	1	1	1	1	1	1	1	1	1	1	1	0.0024775	2.3647	3	2	0.956076	0.063847	B2GP19;Q66HT8	B2GP19;Q66HT8	Zgc:92867 protein	adprhl2	>tr|B2GP19|B2GP19_DANRE Zgc:92867 protein OS
28.0725	27.4273	27.2627	27.3063	27.6335	27.7827	27.7374	27.4317	26.9484	27.034	4	5	3	3	6	5	3	4	4	4	4	5	3	3	6	5	3	4	4	4	0	10.977	20	6	0.51852	0.153617	B5LZ08;Q801U1;A0A0R4IAE1;M5AN99;F8W4P8	B5LZ08;Q801U1;A0A0R4IAE1	Protein-serine/threonine kinase	adrbk2	>tr|B5LZ08|B5LZ08_DANRE Protein-serine/threonine kinase OS	DANRE Ndrg1 protein OS=Danio reri
29.9709	29.421	29.8448	29.6505	29.7233	29.5344	29.8865	29.8144	29.9936	29.8197	5	7	6	6	7	6	6	7	9	7	5	7	6	6	7	6	6	7	9	7	0	37.476	75	9	0.486432	-0.0876186	E9QHX7;E9QIC6;E9QJJ5;A8WGS1;Q6NZ09;Q7ZVC8	E9QHX7;E9QIC6;E9QJJ5;A8WGS1;Q6NZ09;Q7ZVC8	Adhesion-regulating molecule 1 (Fragment)	adrm1;adrm1b	>tr|E9QHX7|E9QHX7_DANRE Adhesion-regulating molecule 1 (Fragment) OS
30.1665	30.2954	29.7751	29.8902	30.1912	29.8503	30.1483	29.5783	29.7313	29.8057	9	8	11	10	9	8	9	9	12	11	9	8	11	10	9	8	9	9	12	11	0	54.005	50	14	0.114092	0.240893	F1R293;Q6TH50;Q6IQR1;A8KBY9;A0A0R4IVC1;Q7ZVE8;E9QH78	F1R293;Q6TH50;Q6IQR1;A8KBY9;A0A0R4IVC1;Q7ZVE8	Adenyluccinate lyase	adsl	>tr|F1R293|F1R293_DANRE Adenylosuccinate lyase OS
29.7848	29.7224	29.5886	29.4805	29.683	29.9275	29.822	29.853	29.8923	29.7167	9	9	9	10	9	8	8	11	9	10	9	9	9	10	9	8	8	11	9	10	0	64.17	74	11	0.0182939	-0.190418	Q568F6	Q568F6	Adenyluccinate synthetase isozyme 2	adss	>sp|Q568F6|PURA2_DANRE Adenylosuccinate synthetase isozyme 2 OS
29.2938	28.6912	28.3281	28.4243	28.4553	29.0378	28.5207	28.6569	28.2109	27.9439	7	6	8	8	7	7	6	5	5	5	7	6	8	8	7	7	6	5	5	5	0	70.316	27	10	0.538666	0.164489	F1Q9U6;Q8JGR3	F1Q9U6;Q8JGR3	Adenyluccinate synthetase	adssl	>tr|F1Q9U6|F1Q9U6_DANRE Adenylosuccinate synthetase OS
31.4617	31.5296	31.4071	31.3239	31.4825	31.6006	31.2521	31.3684	31.2048	31.2643	12	14	16	16	15	14	16	16	15	15	12	14	16	16	15	14	15	15	14	14	0	101.17	182	19	0.22981	0.102898	A0A0R4ILL7;Q6NSN5;A0A0R4IU91	A0A0R4ILL7;Q6NSN5	Adenyluccinate synthetase isozyme 1	adssl1	>tr|A0A0R4ILL7|A0A0R4ILL7_DANRE Adenylosuccinate synthetase isozyme 1 OS	DANRE Collagen, type XVII, alpha 1a OS=Danio rer
26.5059	28.7161	27.6886	27.562	28.0304	27.7051	28.0073	27.7957	27.9446	28.0569	3	5	7	8	8	5	6	7	8	8	3	5	7	8	8	5	6	7	8	8	0	20.374	29	15	0.596951	-0.201314	A9JRG9;A0A0R4IUQ8;E7F6D6	A9JRG9;A0A0R4IUQ8	AFG3-like AAA ATPase 2	afg3l2	>tr|A9JRG9|A9JRG9_DANRE AFG3-like AAA ATPase 2 OS
27.1243	26.5731			26.9763	26.7908	26.7867	26.6866	26.9526		1	2	0	0	1	1	1	1	1	0	1	2	0	0	1	1	1	1	1	0	0.0045652	2.0434	3	2	0.887909	-0.162347	A0A140LH06;A0A0R4ID45;A0A140LGA3;B2GQ61;A0A0R4ICB9;A0A0R4INQ3;A0A0R4IZ99;Q566U4	A0A140LH06;A0A0R4ID45;A0A140LGA3;B2GQ61;A0A0R4ICB9;A0A0R4INQ3;A0A0R4IZ99;Q566U4	Kynurenine formamidase (Fragment)	afmid	>tr|A0A140LH06|A0A140LH06_DANRE Kynurenine formamidase (Fragment) OS
30.3961	29.694	30.3359	30.2459	29.5999	30.0752	30.2322	29.6679	30.0515	30.1795	5	3	3	5	3	5	5	4	5	3	5	3	3	5	3	5	5	4	5	3	0	12.867	49	5	0.948281	0.0130932	Q4L216;A0A0B5JSD9;E9QGU7;E9QIL3	Q4L216;A0A0B5JSD9	Antifreeze protein type IV	afp4	>tr|Q4L216|Q4L216_DANRE Antifreeze protein type IV OS
27.487	24.8699	28.8938	28.7894	27.5093		28.0128	28.2691	28.4074	28.2419	1	1	1	1	1	0	1	1	1	1	1	1	1	1	1	0	1	1	1	1	0.0083691	1.5039	4	1	0.763549	-0.267351	Q7ZW00	Q7ZW00		agk
29.5501	30.467	29.8822	30.1227	30.2492	30.637	30.014	30.1763	30.2442	30.0309	9	23	17	17	19	20	25	25	27	25	6	19	14	14	15	16	20	20	22	20	0	87.27	119	36	0.416111	-0.166213	A0A0R4IF54;A0A0R4IU33;A0A0R4IV67;A0A0R4IZH8;A0A0R4IA63	A0A0R4IF54;A0A0R4IU33;A0A0R4IV67;A0A0R4IZH8	Amylo-alpha-1, 6-glucidase, 4-alpha-glucanotransferase a =Danio rerio GN=agla PE=1 SV=1;>tr|A0A0R4IU33|A0A0R4IU33	agla;agla;	>tr|A0A0R4IF54|A0A0R4IF54_DANRE Amylo-alpha-1, 6-glucosidase, 4-alpha-glucanotransferase a OS=Danio rerio GN=agla PE=1 SV=1;>tr|A0A0R4IU33|A0A0R4IU33_DANRE Amylo-alpha-1, 6-glucosidase, 4-alpha-glucanotransferase a OS=Danio rerio GN=agla PE=1 SV=1;>tr|A0A0
27.9175	28.7907	28.1747	27.8976	28.4982	28.6853	28.5671	28.8513	28.5214	28.471	4	5	5	4	6	4	6	5	8	4	4	5	5	4	6	4	6	5	8	4	0	44.707	39	10	0.0854495	-0.363471	A0A0R4IH04;Q58EC3	A0A0R4IH04	Amylo-alpha-1, 6-glucidase, 4-alpha-glucanotransferase b =Danio rerio GN=aglb PE=4 SV=1	aglb	>tr|A0A0R4IH04|A0A0R4IH04_DANRE Amylo-alpha-1, 6-glucosidase, 4-alpha-glucanotransferase b OS=Danio rerio GN=aglb PE=4 SV=1
29.544	29.0685	29.1923	29.3188	29.2734	29.652	29.4536	29.8298	29.5584	29.6259	6	5	7	7	7	5	6	8	8	7	1	0	1	0	1	1	1	1	1	1	0	61.44	51	8	0.00876537	-0.344554	Q08C97	Q08C97	Zgc:153353	agmat	>tr|Q08C97|Q08C97_DANRE Zgc:153353 OS
25.0434	25.1519	24.7686	24.9701	25.4273	25.4685		24.8326	24.399		1	1	2	1	1	2	0	1	1	0	1	1	2	1	1	2	0	1	1	0	0.00049032	3.2709	2	2	0.354111	0.552045	X1WG39;K4I6K9	X1WG39;K4I6K9	Argonaute RISC catalytic component 1	ago1	>tr|X1WG39|X1WG39_DANRE Argonaute RISC catalytic component 1 OS
		25.6046				24.9323	24.9008	25.0306		0	0	1	0	0	0	1	1	1	0	0	0	1	0	0	0	1	1	1	0	0.0047049	1.8848	3	1	0.347873	-0.468699	K4I874;E7EXY4	K4I874;E7EXY4	Protein argonaute-2	ago2;CU929240.1	>tr|K4I874|K4I874_DANRE Protein argonaute-2 OS
27.5359	29.1884	28.7118	28.8697	28.5106	28.8408	28.6507	28.9993	28.4348	28.6787	2	10	11	10	10	8	7	9	10	8	1	3	4	2	1	2	2	3	3	3	0	31.887	54	14	0.608271	-0.157568	K4IAH1;A0A0R4IAN2;A0A0R4IST2	K4IAH1;A0A0R4IAN2;A0A0R4IST2	Protein argonaute-4	ago4	>tr|K4IAH1|K4IAH1_DANRE Protein argonaute-4 OS
26.3672	28.0347	27.2284	27.7363	27.7192	25.7739	27.5835	27.011	27.3145	27.5306	2	2	3	4	3	2	2	3	5	3	2	2	3	4	3	2	2	3	5	3	0	10.033	18	5	0.42268	0.374459	Q7ZWC9;B8A4Q4	Q7ZWC9	1-acylglycerol-3-phphate O-acyltransferase 3	agpat3	>tr|Q7ZWC9|Q7ZWC9_DANRE 1-acylglycerol-3-phosphate O-acyltransferase 3 OS	DANRE Serpin peptidas
	25.2152			25.0493			24.8106		26.723	0	1	0	0	1	0	0	1	0	1	0	1	0	0	1	0	0	1	0	1	0.005848	1.6726	1	1	0.813317	0.189209	A5PLE1	A5PLE1	Zgc:165571 protein	agr1	>tr|A5PLE1|A5PLE1_DANRE Zgc:165571 protein OS
30.4209	29.6124	30.0958	29.7308	29.4977	30.0795	29.742	29.9799	30.6243	30.241	6	5	5	4	5	5	6	5	6	5	3	2	1	1	2	2	3	2	2	2	0	182.54	49	7	0.277812	-0.261797	F1Q8B0;E9QEK9	F1Q8B0	Ag1	agr1	>tr|F1Q8B0|F1Q8B0_DANRE Ag1 OS
29.0687	28.3942	29.5752	29.1238	29.3647	29.9	30.2475	30.0673	30.0624	29.9414	3	3	3	4	2	3	4	4	3	4	3	3	3	4	2	3	4	4	3	4	0	6.9464	19	6	0.00199699	-0.938398	Q5RZ65	Q5RZ65	Anterior gradient protein 2 homolog	agr2	>sp|Q5RZ65|AGR2_DANRE Anterior gradient protein 2 homolog OS
26.4217	28.433	27.5807	28.2518	27.7229	26.2556	27.4976	27.7268	28.4651	25.9795	3	7	11	11	6	2	5	7	12	4	3	7	11	11	6	2	5	7	12	4	0	62.185	48	20	0.419887	0.497092	A0A0R4IPG9;F1R074;A0A0R4IJ40;B3GQ72;B3GQ71	A0A0R4IPG9;F1R074;A0A0R4IJ40;B3GQ72;B3GQ71	Agrin	agrn	>tr|A0A0R4IPG9|A0A0R4IPG9_DANRE Agrin OS
28.9397	29.2192	28.5604	28.8516	28.8279	28.6059	28.1619	28.0706	28.1503	28.2478	7	8	6	7	8	4	6	6	8	7	7	8	6	7	8	4	6	6	8	7	0	21.378	38	10	0.00208946	0.632452	Q8JH29;Q502R9	Q8JH29;Q502R9	Angiotensinogen	agt	>tr|Q8JH29|Q8JH29_DANRE Angiotensinogen OS
28.8322	27.4981	27.4976	27.5831	28.1736	27.7803	27.5904	27.4762	27.3804	27.8045	5	3	5	4	3	3	4	3	4	5	5	3	5	4	3	3	4	3	4	5	0	14.424	20	5	0.290226	0.310574	A0A0R4INN3;Q4V8R2	A0A0R4INN3;Q4V8R2	Alanine--glyoxylate aminotransferase 2	agxt2	>tr|A0A0R4INN3|A0A0R4INN3_DANRE Alanine--glyoxylate aminotransferase 2 OS
28.7032	28.4203	28.6279	28.3981	28.7684	28.8693	28.7822	27.864	28.6279	28.6703	4	4	4	4	4	4	3	5	2	4	4	4	4	4	4	4	3	5	2	4	0	26.433	38	5	0.917417	0.0208294	Q6DG86;F1QY24	Q6DG86;F1QY24	Serine--pyruvate aminotransferase	agxta	>tr|Q6DG86|Q6DG86_DANRE Serine--pyruvate aminotransferase OS
33.1758	33.419	33.184	33.1954	33.2559	33.3143	33.0675	32.8781	33.0031	32.9257	18	20	20	20	21	19	20	21	21	19	18	20	20	20	21	19	20	21	21	19	0	323.31	457	21	0.0471804	0.208266	Q6NWD0;Q6PHK4	Q6NWD0;Q6PHK4	Agxt protein (Fragment)	agxtb	>tr|Q6NWD0|Q6NWD0_DANRE Agxt protein (Fragment) OS
33.7373	33.7213	33.6629	33.7674	33.6975	33.8745	33.7398	33.7935	33.6998	33.6912	27	27	25	25	28	25	25	26	27	25	27	27	25	25	28	25	25	26	27	25	0	323.31	589	30	0.299042	-0.042482	Q803T5	Q803T5	Adenylhomocysteinase	ahcy	>tr|Q803T5|Q803T5_DANRE Adenosylhomocysteinase OS	DANRE Protein tyrosine phosphatase, receptor ty
27.6026	27.6885	27.616	27.0478	27.5849	27.6596	27.7176	28.0467	27.751	27.8673	4	4	3	3	4	2	3	3	2	3	4	4	3	3	4	2	3	3	2	3	0	11.463	24	5	0.0567514	-0.300476	Q49S42;A5PMG4;Q49S41;A5PMG3;Q7T2B5;B0R047;K7DYH7;A1L1P3;X1WBB7;K7DYK2	Q49S42;A5PMG4;Q49S41;A5PMG3;Q7T2B5;B0R047	Adenylhomocysteinase	ahcyl1	>tr|Q49S42|Q49S42_DANRE Adenosylhomocysteinase OS
30.5569	31.1269	30.7421	30.851	31.0062	31.1133	30.6592	30.6742	30.7367	30.5975	14	14	17	15	15	13	14	16	14	14	4	5	4	4	5	4	3	4	3	3	0	80.185	129	19	0.47989	0.100457	Q6PC06	Q6PC06	Adenylhomocysteinase	ahcyl2	>tr|Q6PC06|Q6PC06_DANRE Adenosylhomocysteinase OS
34.2281	33.9006	33.9242	33.8659	33.9295	33.796	33.7342	33.8314	33.7529	33.7908	108	99	117	119	104	85	109	109	103	101	108	99	117	119	104	85	109	109	103	101	0	323.31	1167	155	0.023799	0.188591	F1QZ50;F1R1J9;Q08BG5	F1QZ50;F1R1J9	AHNAK nucleoprotein	ahnak	>tr|F1QZ50|F1QZ50_DANRE AHNAK nucleoprotein OS
28.7173	28.0225	27.9807	27.7969	28.0974	28.0554	27.8349	27.6093	27.6104	27.5059	4	3	7	3	3	3	5	5	3	3	4	3	7	3	3	3	5	5	3	3	0	27.344	38	7	0.062993	0.399768	A0A0R4IE20;A0A0R4IMK1;Q7SXN3;Q5RIK5;Q29RB9	A0A0R4IE20;A0A0R4IMK1;Q7SXN3	AHA1, activator of heat shock protein ATPase homolog 1b =Danio rerio GN=ahsa1b PE=1 SV=1;>tr|A0A0R4IMK1|A0A0R4IMK1	ahsa1l	>tr|A0A0R4IE20|A0A0R4IE20_DANRE AHA1, activator of heat shock protein ATPase homolog 1b OS=Danio rerio GN=ahsa1b PE=1 SV=1;>tr|A0A0R4IMK1|A0A0R4IMK1_DANRE AHA1, activator of heat shock protein ATPase homolog 1b OS=Danio rerio GN=ahsa1b PE=1 SV=1;>tr|Q7SXN3
26.2727	26.1375	25.4389	25.5536	24.9642	25.503	25.1928	25.2609	25.8307	25.1093	2	1	2	2	2	1	2	1	3	2	2	1	2	2	2	1	2	1	3	2	0.00048662	3.174	19	3	0.312436	0.294019	Q08BA0;A7E2H3;A5WWI5	Q08BA0;A7E2H3;A5WWI5	Si:ch73-252g14.4 protein (Fragment)	ahsg2	>tr|Q08BA0|Q08BA0_DANRE Si:ch73-252g14.4 protein (Fragment) OS
31.1862	31.3669	31.135	31.1369	31.2332	31.4505	31.3967	31.1995	31.0402	31.251	18	20	19	20	20	16	17	19	17	22	1	1	0	1	1	0	0	0	0	2	0	126.71	196	25	0.52753	-0.0559258	Q5XFY2;Q6TEP2	Q5XFY2;Q6TEP2	Pdcd8 protein	aifm1	>tr|Q5XFY2|Q5XFY2_DANRE Pdcd8 protein OS
							26.0403	26.1793	27.8215	0	0	0	0	0	0	0	1	1	1	0	0	0	0	0	0	0	1	1	1	0.0020728	2.5599	2	1	0.0338895	-1.53472	F1RBU6;F1RBU0;A2BGE5;A2BGE4	F1RBU6;F1RBU0;A2BGE5		aifm1
27.3913	27.9604	27.3117	27.6113	27.4488	27.301	27.4139	26.884	27.0537	27.3606	3	4	4	4	5	4	4	4	4	5	3	4	4	4	5	4	4	4	4	5	0	8.0874	29	6	0.0555985	0.342053	E7FFC4	E7FFC4	Uncharacterized protein	aifm2	>tr|E7FFC4|E7FFC4_DANRE Uncharacterized protein OS
30.1419	30.0856	30.2329	30.4407	29.6981	29.7153	29.7202	29.8199	29.5556	29.7386	6	6	9	9	5	5	8	6	8	8	3	4	3	5	2	1	3	4	4	3	0	60.983	54	13	0.0129799	0.409896	E7FGD0;E7EZF0	E7FGD0;E7EZF0	Apoptis-inducing factor, mitochondrion-associated, 4 =Danio rerio GN=aifm4 PE=1 SV=1;>tr|E7EZF0|E7EZF0	aifm4	>tr|E7FGD0|E7FGD0_DANRE Apoptosis-inducing factor, mitochondrion-associated, 4 OS=Danio rerio GN=aifm4 PE=1 SV=1;>tr|E7EZF0|E7EZF0_DANRE Apoptosis-inducing factor, mitochondrion-associated, 4 OS=Danio rerio GN=aifm4 PE=1 SV=1	DANRE 5-nucleotidase, cytosolic IIa OS=Danio reri
29.2988	28.2724	29.4181	29.2178	28.7864	29.2478	29.082	29.0557	29.197	28.9245	5	4	4	4	7	4	5	5	5	6	5	4	4	4	7	4	5	5	5	6	0	51.056	37	7	0.650254	-0.102685	B0V1K1;Q0P3U2	B0V1K1;Q0P3U2	Aminoacyl tRNA synthetase complex-interacting multifunctional protein 1	aimp1	>tr|B0V1K1|B0V1K1_DANRE Aminoacyl tRNA synthetase complex-interacting multifunctional protein 1 OS
25.5033	26.7017	26.1537	26.2954	26.4173		27.0095	26.5517	26.3189	26.5102	1	1	1	2	2	0	2	2	2	2	1	1	1	2	2	0	2	2	2	2	0	5.0964	15	2	0.91924	-0.0429413	F1R182;X1WHC2	F1R182;X1WHC2	Aminoacyl tRNA synthetase complex-interacting multifunctional protein 2	aimp2	>tr|F1R182|F1R182_DANRE Aminoacyl tRNA synthetase complex-interacting multifunctional protein 2 OS
27.738	28.3985	28.3171	28.2904	28.4483	28.6408	28.0513	27.7558	28.2141	27.6764	2	4	6	4	4	1	3	4	3	4	1	1	2	1	1	1	0	1	1	1	0	92.989	31	6	0.451114	0.170784	Q7T3C0	Q7T3C0	Zgc:63976	aimp2	>tr|Q7T3C0|Q7T3C0_DANRE Zgc:63976 OS
28.1038	27.5226	27.7992	27.3326	27.8782	27.3104	27.5341	27.8269	27.7112	28.0648	5	3	5	3	4	3	6	5	5	5	5	3	5	3	4	3	6	5	5	5	0	13.344	19	7	0.844449	0.0377918	Q90ZC5;A0A0R4IW96	Q90ZC5;A0A0R4IW96	Peptidylprolyl isomerase	aip	>tr|Q90ZC5|Q90ZC5_DANRE Peptidylprolyl isomerase OS
35.5029	34.9091	35.1268	35.0157	34.8682	34.7832	34.6995	34.6354	34.9504	34.9035	18	17	17	17	17	17	16	16	17	16	18	17	17	17	17	17	16	16	17	16	0	179.88	488	19	0.0537569	0.29013	Q68EH2	Q68EH2	Adenylate kinase isoenzyme 1	ak1	>tr|Q68EH2|Q68EH2_DANRE Adenylate kinase isoenzyme 1 OS
30.6114	30.1568	30.3899	30.3813	30.3547	30.1859	30.6514	30.4438	30.4802	30.1932	5	8	8	8	8	6	10	9	9	10	5	8	8	8	8	6	10	9	9	10	0	88.886	68	12	0.918818	-0.0120815	A0A0F6PK88;Q1L8L9	A0A0F6PK88;Q1L8L9	Adenylate kinase 2, mitochondrial =Danio rerio GN=ak2 PE=1 SV=1;>sp|Q1L8L9|KAD2	ak2	>tr|A0A0F6PK88|A0A0F6PK88_DANRE Adenylate kinase 2, mitochondrial OS=Danio rerio GN=ak2 PE=1 SV=1;>sp|Q1L8L9|KAD2_DANRE Adenylate kinase 2, mitochondrial OS=Danio rerio GN=ak2 PE=2 SV=1
27.6255	27.2926	26.6796	26.9601	27.0849	26.894	27.0046	26.8181	26.6468	26.7163	4	1	2	4	5	4	3	3	5	3	4	1	2	4	5	4	3	3	5	3	0	22.854	22	6	0.105243	0.312574	F1R4S7;Q7T333;A8KBS5	F1R4S7;Q7T333;A8KBS5	GTP:AMP phphotransferase AK3, mitochondrial =Danio rerio GN=ak3 PE=1 SV=1;>tr|Q7T333|Q7T333	ak3	>tr|F1R4S7|F1R4S7_DANRE GTP:AMP phosphotransferase AK3, mitochondrial OS=Danio rerio GN=ak3 PE=1 SV=1;>tr|Q7T333|Q7T333_DANRE GTP:AMP phosphotransferase AK3, mitochondrial OS=Danio rerio GN=ak3 PE=2 SV=1;>tr|A8KBS5|A8KBS5_DANRE GTP:AMP phosphotransferase A
29.2903	29.1975	28.5997	28.9282	28.9278	28.7461	28.7435	28.7145	29.0576	29.0822	7	7	7	7	7	7	8	7	8	8	7	7	7	7	7	7	8	7	8	8	0	24.857	47	9	0.436742	0.119891	Q6NUY0	Q6NUY0	Adenylate kinase 4, mitochondrial =Danio rerio GN=ak4 PE=1 SV=1	ak4	>tr|Q6NUY0|Q6NUY0_DANRE Adenylate kinase 4, mitochondrial OS=Danio rerio GN=ak4 PE=1 SV=1
27.1817	26.748	26.8499	27.0379	27.4686	27.0275	27.2937	27.283	27.4128	27.3832	1	4	2	2	2	2	2	1	3	2	1	4	2	2	2	2	2	1	3	2	0	10.542	11	6	0.160923	-0.222803	E7F983	E7F983	A kinase (PRKA) anchor protein 12a	akap12a	>tr|E7F983|E7F983_DANRE A kinase (PRKA) anchor protein 12a OS
30.4715	30.4505	30.0704	30.0301	30.4503	30.5031	30.3519	30.5922	30.5846	30.5698	9	13	17	18	12	10	19	16	14	17	1	0	3	2	0	1	3	2	2	2	0	300.17	124	27	0.073476	-0.225774	A0A0R4IC31;F2Z4T4;A0A0A0MPJ0	A0A0R4IC31;F2Z4T4	A kinase (PRKA) anchor protein 12b	akap12b	>tr|A0A0R4IC31|A0A0R4IC31_DANRE A kinase (PRKA) anchor protein 12b OS
	26.1928	25.204	25.564	26.1987	25.7941	25.529	25.5958	25.1278	25.7072	0	2	2	2	2	2	1	1	1	3	0	2	2	2	2	2	1	1	1	3	0	10.312	10	4	0.857563	-0.0706757	F6NHG9;F1RBY1;E7F7R9;A5D6U6	F6NHG9;F1RBY1;E7F7R9;A5D6U6	A kinase (PRKA) anchor protein 1b	akap1b	>tr|F6NHG9|F6NHG9_DANRE A kinase (PRKA) anchor protein 1b OS	DANRE CCR4-NOT transcription complex, subunit 6b OS
27.1449	26.5726	27.2377	27.3174	26.9514	27.1943	27.5393	27.4614	27.5122	27.3965	1	1	1	1	1	1	1	1	1	1	0	0	0	0	0	0	0	0	0	0	0	15.901	13	1	0.0333239	-0.375932	A0A0H2UKW6;F1QML8;R4GEN9;R4GEY4	A0A0H2UKW6;F1QML8	A kinase (PRKA) anchor protein 8-like	akap8l	>tr|A0A0H2UKW6|A0A0H2UKW6_DANRE A kinase (PRKA) anchor protein 8-like OS
30.8866	30.9802	31.0918	31.002	30.925	30.7196	31.0858	30.8856	31.0794	30.9705	20	18	21	20	17	15	19	19	23	22	1	2	2	2	2	1	2	1	2	2	0	282.62	198	27	0.715691	0.0289261	Q6NUT6	Q6NUT6	A kinase (PRKA) anchor protein 8-like	akap8l	>tr|Q6NUT6|Q6NUT6_DANRE A kinase (PRKA) anchor protein 8-like OS
30.7682	30.3967	30.5632	30.3825	30.3602	30.1875	30.3386	30.6132	30.4938	30.5674	9	11	14	13	12	9	12	12	15	14	1	0	1	1	0	0	1	1	1	1	0	138.38	117	15	0.636831	0.0540756	F1R3J0;E9QG13;E9QFX1;E9QDZ5	F1R3J0;E9QG13;E9QFX1;E9QDZ5	Alcohol dehydrogenase [NADP(+)] B	akr1a1b	>tr|F1R3J0|F1R3J0_DANRE Alcohol dehydrogenase [NADP(+)] B OS
25.7207		25.2576		25.0641	25.5747	25.8548		25.2241		1	0	1	0	1	1	1	0	1	0	1	0	1	0	1	1	1	0	1	0	0.0052832	1.7821	3	1	0.528065	-0.437135	Q568L5;E9QGW9	Q568L5;E9QGW9	Alcohol dehydrogenase [NADP(+)] B	akr1a1b	>sp|Q568L5|A1A1B_DANRE Alcohol dehydrogenase [NADP(+)] B OS
31.6526	31.4584	31.6053	31.385	31.4761	31.3596	31.6028	31.4889	31.5209	31.5713	12	10	15	16	14	12	17	16	16	17	10	8	13	14	12	10	15	14	14	15	0	200.16	160	18	0.919503	0.0067688	Q6IQU1;Q5TYY5	Q6IQU1;Q5TYY5	Zgc:86611 =Danio rerio GN=akr1b1 PE=2 SV=1;>tr|Q5TYY5|Q5TYY5	akr1b1	>tr|Q6IQU1|Q6IQU1_DANRE Zgc:86611 OS=Danio rerio GN=akr1b1 PE=2 SV=1;>tr|Q5TYY5|Q5TYY5_DANRE Aldo-keto reductase family 1, member B1 (aldose reductase) OS=Danio rerio GN=akr1b1 PE=1 SV=2
29.1293	28.7662	28.7656	28.3855	28.6182	28.7765	28.7088	28.8272	28.4459	28.6366	4	4	6	4	6	6	7	5	4	6	4	4	6	4	6	6	7	5	4	6	0	39.303	38	8	0.706127	0.0539867	Q6DHD5;F6NHB2	Q6DHD5;F6NHB2	Zgc:92502 =Danio rerio GN=akr7a3 PE=2 SV=1;>tr|F6NHB2|F6NHB2	akr7a3	>tr|Q6DHD5|Q6DHD5_DANRE Zgc:92502 OS=Danio rerio GN=akr7a3 PE=2 SV=1;>tr|F6NHB2|F6NHB2_DANRE Aldo-keto reductase family 7, member A3 (aflatoxin aldehyde reductase) OS=Danio rerio GN=akr7a3 PE=1 SV=1
28.7744	29.3202	29.1269	29.0294	29.0556	29.0302	29.0363	29.0904	28.7162	28.8009	5	8	7	8	6	6	6	7	7	7	3	4	5	5	3	4	3	4	4	5	0	47.553	60	9	0.302959	0.126499	Q8UUX0;E7EYV0;Q802Y3;A0A0R4IY09;A0A0R4IEI4	Q8UUX0;E7EYV0	Akt2 protein	akt2	>tr|Q8UUX0|Q8UUX0_DANRE Akt2 protein OS
25.4354	26.466	25.7806						25.9779	26.0449	1	1	1	0	1	0	1	1	1	1	1	1	1	0	1	0	1	1	1	1	0.0022717	2.4344	7	1	0.730169	0.289189	E7EXT6;D9IL79	E7EXT6;D9IL79	V-akt murine thymoma viral oncogene homolog 3b	akt3a;akt3	>tr|E7EXT6|E7EXT6_DANRE V-akt murine thymoma viral oncogene homolog 3b OS
25.6238	26.0075	24.8161		24.7897	24.8963	24.6554	24.5244	24.1928		1	1	1	0	1	1	1	1	1	0	1	1	1	0	1	1	1	1	1	0	0	4.367	2	1	0.149582	0.846014	F1QM05;E9QCP8;Q7ZYX1	F1QM05;E9QCP8;Q7ZYX1	AKT-interacting protein (Fragment)	aktip	>tr|F1QM05|F1QM05_DANRE AKT-interacting protein (Fragment) OS
29.0988	29.8213	29.112	29.3719	29.3439	29.5844	29.4009	29.4396	29.2917	29.3381	8	9	9	10	8	7	9	8	9	9	8	9	9	10	8	7	9	8	9	9	0	47.941	84	11	0.67319	-0.0613487	Q568L9;A0A0R4IPV1	Q568L9;A0A0R4IPV1	Delta-aminolevulinic acid dehydratase	alad	>tr|Q568L9|Q568L9_DANRE Delta-aminolevulinic acid dehydratase OS
28.1305	28.0515	28.6139	28.1057	28.4859	28.4686	28.0171	28.2512	28.4836	27.9947	5	4	4	7	6	5	5	5	6	3	5	4	4	7	6	5	5	5	6	3	0	63.714	29	8	0.829602	0.0344604	F1QD88;Q6IQX4;F1Q742;Q90460;Q7ZU00;Q7ZZ85;A4JYG4	F1QD88;Q6IQX4;F1Q742;Q90460;Q7ZU00;Q7ZZ85;A4JYG4	CD166 antigen homolog A (Fragment)	alcama	>tr|F1QD88|F1QD88_DANRE CD166 antigen homolog A (Fragment) OS
	26.6659	26.4223		26.7837	27.2492	26.7162	27.1774	27.1242	26.2465	0	1	3	2	2	2	4	4	4	3	0	1	3	2	2	2	4	4	4	3	0	17.695	13	7	0.0852708	-1.38489	Q6YNR7;F1QE54;B0R101;A4JYL5;A0S0K7;A4JYI3	Q6YNR7;F1QE54;B0R101;A4JYL5;A0S0K7;A4JYI3	Neurolin-like cell adhesion molecule	alcamb	>tr|Q6YNR7|Q6YNR7_DANRE Neurolin-like cell adhesion molecule OS	DANRE Eukaryotic translation
27.1345	27.8082	27.35	27.4291	27.675	28.2063	27.548	27.4454	27.5705	27.5218	4	5	3	5	3	2	1	4	4	4	0	1	0	1	0	0	0	1	1	1	0	21.743	22	7	0.35624	-0.17902	A1L1R7;F1QGP1	A1L1R7;F1QGP1	Aldehyde dehydrogenase 16 family, member A1 =Danio rerio GN=aldh16a1 PE=2 SV=1;>tr|F1QGP1|F1QGP1	aldh16a1	>tr|A1L1R7|A1L1R7_DANRE Aldehyde dehydrogenase 16 family, member A1 OS=Danio rerio GN=aldh16a1 PE=2 SV=1;>tr|F1QGP1|F1QGP1_DANRE Aldehyde dehydrogenase 16 family, member A1 OS=Danio rerio GN=aldh16a1 PE=1 SV=1
29.7603	29.4156	29.1501	29.1424	29.4503	29.3178	29.4062	29.3637	29.1883	29.2972	7	6	13	10	9	7	10	11	12	13	7	6	13	10	9	7	10	11	12	13	0	48.458	60	13	0.580104	0.06908	A4IGC8	A4IGC8	Aldehyde dehydrogenase 18 family, member A1 =Danio rerio GN=aldh18a1 PE=1 SV=1	aldh18a1	>tr|A4IGC8|A4IGC8_DANRE Aldehyde dehydrogenase 18 family, member A1 OS=Danio rerio GN=aldh18a1 PE=1 SV=1
29.9441	29.7868	29.8555	29.8128	29.7659	30.1814	29.9592	30.0772	29.8979	30.2182	9	11	12	12	12	11	12	11	14	12	9	11	12	12	12	11	12	11	14	12	0	114.78	98	20	0.00975695	-0.233802	Q8QGQ1;Q90Y03;Q90XS8;B3DKM0;Q0H2G3	Q8QGQ1;Q90Y03;Q90XS8;B3DKM0	Retinaldehyde dehydrogenase 2 =Danio rerio GN=aldh1a2 PE=2 SV=1;>tr|Q90Y03|Q90Y03	aldh1a2	>tr|Q8QGQ1|Q8QGQ1_DANRE Retinaldehyde dehydrogenase 2 OS=Danio rerio GN=aldh1a2 PE=2 SV=1;>tr|Q90Y03|Q90Y03_DANRE Aldehyde dehydrogenase 1 family, member A2 OS=Danio rerio GN=aldh1a2 PE=1 SV=1;>tr|Q90XS8|Q90XS8_DANRE Retinaldehyde dehydrogenase type 2 OS=D
30.8587	30.9215	30.6189	30.7322	30.7527	30.6436	30.7482	30.7757	30.4752	30.8185	16	18	22	17	19	17	21	25	21	22	13	16	19	16	16	15	19	22	18	19	0	114.05	125	30	0.326249	0.0845291	E3NZ06;I3ITN9;X1WCT6	E3NZ06;I3ITN9	10-formyltetrahydrofolate dehydrogenase	aldh1l1	>tr|E3NZ06|E3NZ06_DANRE 10-formyltetrahydrofolate dehydrogenase OS
29.6064	29.5667	29.1878	29.165	29.4195	29.2957	29.3946	29.3366	29.3759	29.374	9	13	14	14	12	9	13	12	13	16	9	13	14	14	12	9	13	12	13	16	0	58.789	73	21	0.72912	0.0337128	E7EXW7;X1WBH6	E7EXW7	10-formyltetrahydrofolate dehydrogenase	aldh1l2	>tr|E7EXW7|E7EXW7_DANRE 10-formyltetrahydrofolate dehydrogenase OS
28.0105	27.6088	27.3386	27.1205	27.3999	26.6164	27.6751	27.5083	27.4267	27.6802	3	2	3	3	2	1	2	2	3	2	0	0	0	0	0	0	0	0	0	0	0	24.908	24	3	0.657323	0.114299	A0A0R4IUZ2	A0A0R4IUZ2	Aldehyde dehydrogenase 2 family (mitochondrial), tandem duplicate 1 =Danio rerio GN=aldh2.1 PE=1 SV=1	aldh2	>tr|A0A0R4IUZ2|A0A0R4IUZ2_DANRE Aldehyde dehydrogenase 2 family (mitochondrial), tandem duplicate 1 OS=Danio rerio GN=aldh2.1 PE=1 SV=1	DANRE Apolipo
26.8787	26.391	26.8326	26.6951	26.4824	26.6197	27.0724	26.6764	27.2405	26.7149	2	2	2	2	1	2	2	2	1	1	1	1	1	1	0	1	1	1	1	1	0	6.3722	9	2	0.216651	-0.208865	Q8QGQ2	Q8QGQ2	Aldehyde dehydrogenase 2	aldh2.1	>tr|Q8QGQ2|Q8QGQ2_DANRE Aldehyde dehydrogenase 2 OS
		26.2827	26.5572		26.6386	26.5469	27.0254	26.6269	26.9385	0	0	1	1	0	1	1	1	1	1	0	0	0	0	0	0	0	0	0	0	0	9.7563	9	1	0.0530439	-1.6165	A2BGR9	A2BGR9		aldh2.1
32.294	31.8412	32.1196	31.9254	32.0067	32.1504	32.0811	32.2175	32.3304	32.3329	18	16	18	17	14	18	21	18	19	18	3	2	3	3	3	3	4	3	3	4	0	323.31	265	24	0.0822345	-0.18508	Q6TH48;F1QZU7;Q32PU9;Q1JPX8;A0A0G2KZR6	Q6TH48;F1QZU7;Q32PU9;Q1JPX8;A0A0G2KZR6	Mitochondrial aldehyde dehydrogenase 2 family =Danio rerio GN=aldh2.2 PE=2 SV=1;>tr|F1QZU7|F1QZU7	aldh2.2	>tr|Q6TH48|Q6TH48_DANRE Mitochondrial aldehyde dehydrogenase 2 family OS=Danio rerio GN=aldh2.2 PE=2 SV=1;>tr|F1QZU7|F1QZU7_DANRE Aldehyde dehydrogenase 2 family (mitochondrial), tandem duplicate 2 OS=Danio rerio GN=aldh2.2 PE=1 SV=2;>tr|Q32PU9|Q32PU9_DANR
26.9697	26.1649			26.1122	26.9617	26.4241	27.3107	26.3461		1	1	0	0	3	3	3	2	1	0	1	1	0	0	3	3	3	2	1	0	0.00024882	3.4649	8	3	0.395136	-0.708162	Q90ZZ8;Q6DHU0;A7YYF4	Q90ZZ8;Q6DHU0;A7YYF4	Aldehyde dehydrogenase	aldh3a2a	>tr|Q90ZZ8|Q90ZZ8_DANRE Aldehyde dehydrogenase OS	DANRE Nuclear transcription factor Y, gamma OS=Danio rerio GN=nfy
28.0905	28.7412	28.6526	28.6481	28.5484	28.2809	28.8195	29.2049	28.7308	28.8648	5	6	7	8	7	3	7	7	7	6	5	6	7	8	7	3	7	7	7	6	0	30.919	46	8	0.230734	-0.244012	E9QH31;Q66I60	E9QH31	Aldehyde dehydrogenase	aldh3a2b	>tr|E9QH31|E9QH31_DANRE Aldehyde dehydrogenase OS
32.4281	32.4728	32.2585	32.2733	32.3919	32.6309	32.442	32.386	32.4462	32.3756	22	24	21	19	22	21	21	20	22	22	22	24	21	19	22	21	21	20	22	22	0	323.31	278	29	0.182936	-0.0912392	F1R9W9;Q7SY23;A0A140LG76	F1R9W9;Q7SY23	Delta-1-pyrroline-5-carboxylate dehydrogenase, mitochondrial =Danio rerio GN=aldh4a1 PE=1 SV=3;>sp|Q7SY23|AL4A1	aldh4a1	>tr|F1R9W9|F1R9W9_DANRE Delta-1-pyrroline-5-carboxylate dehydrogenase, mitochondrial OS=Danio rerio GN=aldh4a1 PE=1 SV=3;>sp|Q7SY23|AL4A1_DANRE Delta-1-pyrroline-5-carboxylate dehydrogenase, mitochondrial OS=Danio rerio GN=aldh4a1 PE=2 SV=1	DANRE Ssu-2 homolog,-related sequence 1 OS=Danio rerio GN=ssuh2
28.7382	28.5683	28.5385	28.4064	28.5095	28.5312	28.6845	28.4563	28.4663	28.5081	3	6	7	6	9	7	7	9	8	7	3	6	7	6	9	7	7	9	8	7	0	24.265	62	12	0.744075	0.0229187	A4IG36;F1QE89;F1R9T0;A0A0R4IIB7;A0A140LFW6	A4IG36;F1QE89;F1R9T0;A0A0R4IIB7	Aldh5a1 protein =Danio rerio GN=aldh5a1 PE=2 SV=1;>tr|F1QE89|F1QE89	aldh5a1	>tr|A4IG36|A4IG36_DANRE Aldh5a1 protein OS=Danio rerio GN=aldh5a1 PE=2 SV=1;>tr|F1QE89|F1QE89_DANRE Aldehyde dehydrogenase 5 family, member A1 (succinate-semialdehyde dehydrogenase) OS=Danio rerio GN=aldh5a1 PE=1 SV=1;>tr|F1R9T0|F1R9T0_DANRE Aldehyde dehyd
32.8521	32.7427	32.5276	32.5561	32.7477	32.8944	32.6491	32.7427	32.6015	32.5481	18	21	19	19	21	19	20	19	19	18	18	21	19	19	21	19	20	19	19	18	0	323.31	396	24	0.983002	-0.00190811	Q6DHT4;F8W4L7;F8W3W6	Q6DHT4	Aldehyde dehydrogenase 6 family, member A1 =Danio rerio GN=aldh6a1 PE=1 SV=1	aldh6a1	>tr|Q6DHT4|Q6DHT4_DANRE Aldehyde dehydrogenase 6 family, member A1 OS=Danio rerio GN=aldh6a1 PE=1 SV=1
31.8278	32.1265	31.9267	32.0123	32.0781	32.3085	31.789	31.7705	31.8433	31.8324	19	21	22	23	22	20	23	23	20	21	3	2	2	3	3	3	3	3	2	1	0	304.62	241	24	0.475092	0.085524	Q803R9	Q803R9	Aldehyde dehydrogenase 7 family, member A1 =Danio rerio GN=aldh7a1 PE=2 SV=1	aldh7a1	>tr|Q803R9|Q803R9_DANRE Aldehyde dehydrogenase 7 family, member A1 OS=Danio rerio GN=aldh7a1 PE=2 SV=1
27.7701	27.995			24.5181	27.8796			27.2894		1	1	0	1	1	1	1	1	1	1	1	1	0	1	1	1	1	1	1	1	0.001184	2.835	11	1	0.816708	0.314129	F1QR17	F1QR17		aldh7a1		DANRE Solute carrier family 27 (fa
27.6292	27.6738	27.5259	27.2152	27.0365	27.5948	28.0929	27.5042	27.5588	27.7745	1	3	1	4	4	4	4	3	3	4	1	3	1	4	4	4	4	3	3	4	0	18.708	13	5	0.116012	-0.288911	A9YD19;Q66I21	A9YD19;Q66I21	Retinaldehyde dehydrogenase type 4	aldh8a1	>tr|A9YD19|A9YD19_DANRE Retinaldehyde dehydrogenase type 4 OS
32.9543	32.6495	32.6679	32.7403	32.6013	32.963	32.7647	32.8098	32.8031	32.75	19	22	24	22	21	18	22	23	24	22	17	21	23	21	20	16	21	22	22	21	0	164.82	355	27	0.225911	-0.0954399	B0S7W4;Q7ZVB2;A0A0R4IJU2;B0S7W5;B0S7W3	B0S7W4;Q7ZVB2;A0A0R4IJU2;B0S7W5	Aldh9a1a protein =Danio rerio GN=aldh9a1a.1 PE=2 SV=1;>sp|Q7ZVB2|A9A1A	aldh9a1a.1;aldh9a1a;aldh9a1a.2	>tr|B0S7W4|B0S7W4_DANRE Aldh9a1a protein OS=Danio rerio GN=aldh9a1a.1 PE=2 SV=1;>sp|Q7ZVB2|A9A1A_DANRE Aldehyde dehydrogenase family 9 member A1-A OS=Danio rerio GN=aldh9a1a PE=2 SV=1;>tr|A0A0R4IJU2|A0A0R4IJU2_DANRE Aldehyde dehydrogenase 9 family, member
27.4093	26.529	25.9981	26.6366	26.5478	26.9137	26.7769	26.4272	26.2958	26.4023	2	2	3	2	3	3	3	2	2	3	2	2	3	2	3	3	3	2	2	3	0	24.152	16	4	0.817562	0.0609615	B2GT49;Q802W2;A2AWD5	B2GT49;Q802W2	Aldh9a1b protein	aldh9a1b	>tr|B2GT49|B2GT49_DANRE Aldh9a1b protein OS
35.5578	35.2944	35.2013	35.1227	35.2546	35.3727	35.0641	35.0759	35.1887	35.0625	29	30	30	31	30	31	31	30	31	29	3	3	3	3	3	3	3	3	3	3	0	323.31	850	34	0.197841	0.133365	Q803Q7	Q803Q7	Fructe-bisphphate aldolase	aldoaa	>tr|Q803Q7|Q803Q7_DANRE Fructose-bisphosphate aldolase OS
33.3228	32.993	32.9405	33.0678	32.7599	32.8814	32.1519	32.2423	32.8647	32.455	1	2	2	1	2	2	2	2	1	2	1	2	2	1	2	2	2	2	1	2	0	71.319	119	2	0.0234268	0.497741	Q8JH72	Q8JH72	Fructe-bisphphate aldolase	aldoaa	>tr|Q8JH72|Q8JH72_DANRE Fructose-bisphosphate aldolase OS
34.309	33.73	34.108	34.1403	33.7398	33.8216	33.5601	33.5549	33.8406	33.5777	15	14	14	15	15	15	15	15	15	14	15	14	14	15	15	15	15	15	15	14	0	323.31	557	15	0.0359976	0.334442	Q6P043	Q6P043	Fructe-bisphphate aldolase	aldoab	>tr|Q6P043|Q6P043_DANRE Fructose-bisphosphate aldolase OS
33.4581	32.8205	33.2756	33.1754	33.1444	33.5063	33.2563	33.5401	33.5817	33.5031	24	22	24	23	23	23	23	25	23	23	24	22	24	23	23	23	23	25	23	23	0	323.31	384	26	0.0342314	-0.302692	Q8JH71;Q7ZW73;E9QF34;E9QBQ4;A0A0R4IU94	Q8JH71;Q7ZW73;E9QF34;E9QBQ4	Fructe-bisphphate aldolase B	aldob	>sp|Q8JH71|ALDOB_DANRE Fructose-bisphosphate aldolase B OS
26.099	25.8647	25.7332	25.7941	26.0689	25.8154	25.7034	25.5504	25.6998		3	1	2	3	3	3	2	2	2	1	3	1	2	3	3	3	2	2	2	1	0	13.55	11	4	0.194731	0.72488	F1QC70;A0A0R4IFC1;Q4KMC8	F1QC70;A0A0R4IFC1;Q4KMC8	Fructe-bisphphate aldolase	aldoca	>tr|F1QC70|F1QC70_DANRE Fructose-bisphosphate aldolase OS
34.2758	33.9737	34.1178	33.8445	34.1051	33.8998	33.9544	34.0785	34.0105	33.9874	23	22	26	25	24	24	25	25	23	26	22	21	25	24	23	23	24	24	22	25	0	323.31	712	29	0.354047	0.0772659	B2GP30;Q8JH70	B2GP30;Q8JH70	Fructe-bisphphate aldolase	aldocb	>tr|B2GP30|B2GP30_DANRE Fructose-bisphosphate aldolase OS
						25.1977	25.2959	24.8566	24.5684	0	0	0	0	0	0	1	1	1	1	0	0	0	0	0	0	1	1	1	1	0.0024736	2.3519	5	1	0.886417	-0.081134	Q4QRJ9;E7F8M7;F1QNK5	Q4QRJ9;E7F8M7;F1QNK5		alpi.2
27.4192	28.1732	27.4479	27.4781	27.9431	27.8264	27.5654	27.918	27.3938	27.8186	2	4	4	3	4	3	1	2	2	3	2	4	4	3	4	3	1	2	2	3	0	30.192	16	6	0.948517	-0.0121368	E7F9U9;K4KG66;F1Q5B5;Q7ZTV9;Q8AXY4;E9QCQ8;H9GX67;E9QHW5;F8W379;Q58EF1;K4KE24;F8W307;F1QAR9	E7F9U9;K4KG66;F1Q5B5;Q7ZTV9;Q8AXY4;E9QCQ8	Alkaline phphatase	alpl	>tr|E7F9U9|E7F9U9_DANRE Alkaline phosphatase OS
31.4559	31.2179	31.4902	31.2871	31.3864	31.1806	31.1559	31.2188	31.3484	31.5268	7	9	6	7	9	7	6	6	6	5	7	9	6	7	9	7	6	6	6	5	0	245.59	122	9	0.369288	0.0814106	F1Q9D1;A7MBY2;A0A0R4IU36	F1Q9D1;A7MBY2;A0A0R4IU36	Aly/REF export factor	alyref	>tr|F1Q9D1|F1Q9D1_DANRE Aly/REF export factor OS
32.1967	32.9706	32.4342	32.5218	32.4159	33.1698	32.206	32.3765	32.4012	32.3221	22	27	24	25	27	28	23	25	24	24	20	24	21	22	24	25	20	22	21	21	0	311.94	382	29	0.954075	0.0127205	Q6P3G5;E7FFA0;F8W432	Q6P3G5	Adenine monophphate deaminase 1 (Isoform M)	ampd1	>tr|Q6P3G5|Q6P3G5_DANRE Adenosine monophosphate deaminase 1 (Isoform M) OS
	24.7308	24.2923	24.9614	24.9141	25.2838	25.1964			25.2035	0	2	1	1	1	1	1	0	0	1	0	1	1	1	1	1	1	0	0	1	0.0022738	2.446	2	2	0.607074	-0.382659	E9QHT2;A0A0J9YJL9	E9QHT2;A0A0J9YJL9	Adenine monophphate deaminase 2a (Fragment)	ampd2a;ampd2a	>tr|E9QHT2|E9QHT2_DANRE Adenosine monophosphate deaminase 2a (Fragment) OS
27.4084	27.6051	27.6425	27.306	27.1406	27.0752	27.2782	27.6672	27.764	27.517	1	4	4	4	2	4	3	4	6	4	1	4	4	4	2	4	3	4	6	4	0	29.128	22	8	0.806814	-0.0397526	Q1LYD7;Q803X5;Q1LYD5;Q1LYD6	Q1LYD7;Q803X5	Adenine monophphate deaminase 3b	ampd3b	>tr|Q1LYD7|Q1LYD7_DANRE Adenosine monophosphate deaminase 3b OS
29.8837	30.1379	30.1981	30.1978	30.2123	29.8093	30.085	29.9063	29.9825	30.2257	8	9	12	11	9	8	10	11	10	9	8	9	12	11	9	8	10	11	10	9	0	63.217	59	13	0.227182	0.124191	A0A0S3NTP3;A0A0R4INS3;Q6P960;F1QK94;A0A0S3NTN0;A0A0S3NU55	A0A0S3NTP3;A0A0R4INS3;Q6P960;F1QK94;A0A0S3NTN0;A0A0S3NU55	Amphiphysin1b	amph	>tr|A0A0S3NTP3|A0A0S3NTP3_DANRE Amphiphysin1b OS
29.7774	29.1795	29.5965	29.7246	29.3839	29.9104	29.8534	29.6548	29.8745	29.7905	8	5	6	6	8	7	8	8	9	9	8	5	6	6	8	7	8	8	9	9	0	40.616	65	12	0.0453042	-0.284326	Q5XJA4;A9C3Q7;A0A0R4IJE3	Q5XJA4;A9C3Q7;A0A0R4IJE3	Aminomethyltransferase	amt	>tr|Q5XJA4|Q5XJA4_DANRE Aminomethyltransferase OS
30.7429	30.683	30.3466	30.4517	30.4701	31.6031	31.0469	31.5625	31.2681	31.4803	10	14	11	14	12	15	15	14	15	15	9	12	10	12	10	13	13	12	13	13	0	165.88	178	16	0.00015777	-0.853373	Q6P5J0;Q7SYL6	Q6P5J0;Q7SYL6	Alpha-amylase	amy2a	>tr|Q6P5J0|Q6P5J0_DANRE Alpha-amylase OS
33.9753	33.752	33.7465	33.7229	33.8224	33.9195	33.5869	33.4609	33.613	33.4051	20	25	25	28	25	22	24	25	23	24	20	25	25	28	25	22	24	25	23	24	0	323.31	642	29	0.0736917	0.20673	E7F5V5	E7F5V5	Actinodin1	and1	>tr|E7F5V5|E7F5V5_DANRE Actinodin1 OS
35.5343	35.3501	35.4298	35.2945	35.3141	35.1704	35.087	35.0991	35.0366	35.0828	29	29	29	29	29	27	28	30	31	30	29	29	29	29	29	27	28	30	31	30	0	323.31	1207	32	0.00035984	0.289402	A9JRX1;F6NZL0	A9JRX1;F6NZL0	Zgc:175106 protein	and2	>tr|A9JRX1|A9JRX1_DANRE Zgc:175106 protein OS
31.405	30.8916	31.4574	31.3207	30.957	30.6853	31.0773	30.5418	31.4358	31.2448	4	7	7	7	7	6	7	7	7	7	4	7	7	7	7	6	7	7	7	7	0	54.906	142	7	0.337287	0.209364	Q7SZZ6	Q7SZZ6	Actinodin3	and3	>tr|Q7SZZ6|Q7SZZ6_DANRE Actinodin3 OS
27.1108		26.1601		27.7637	26.5382	28.4545	27.1289	27.6004	28.3845	1	2	2	1	4	3	5	4	4	6	1	2	2	1	4	3	5	4	4	6	0	9.1164	7	6	0.0668621	-1.5859	B3DLH1	B3DLH1	Uncharacterized protein	and4	>tr|B3DLH1|B3DLH1_DANRE Uncharacterized protein OS
26.7204	28.0614	27.5764	27.9951	27.486	27.7188	27.3225	27.2453	27.1433	27.6657	1	2	2	2	2	2	2	2	2	2	1	2	2	2	2	2	2	2	2	2	0	91.762	22	2	0.591615	0.148746	Q5XJK5;B8JK16;B8JK17	Q5XJK5;B8JK16;B8JK17	Ankyrin 1, erythrocytic =Danio rerio GN=ank1a PE=2 SV=1;>tr|B8JK16|B8JK16	ank1a	>tr|Q5XJK5|Q5XJK5_DANRE Ankyrin 1, erythrocytic OS=Danio rerio GN=ank1a PE=2 SV=1;>tr|B8JK16|B8JK16_DANRE Ankyrin 1, erythrocytic a OS=Danio rerio GN=ank1a PE=4 SV=1;>tr|B8JK17|B8JK17_DANRE Ankyrin 1, erythrocytic a OS=Danio rerio GN=ank1a PE=4 SV=1
27.1819	28.5275	28.1325	28.0728	27.3454	28.3037	28.5097	28.7929	28.7843	28.9993	5	8	6	11	11	8	10	7	10	14	3	6	2	7	7	6	6	3	6	10	0	39.454	46	17	0.0188975	-0.825986	A2BIB9;A0A0R4IYL7;Q5XJN8;A2BIB8;A2BIC1	A2BIB9;A0A0R4IYL7	Ankyrin 2b, neuronal =Danio rerio GN=ank2b PE=4 SV=1;>tr|A0A0R4IYL7|A0A0R4IYL7	ank2b	>tr|A2BIB9|A2BIB9_DANRE Ankyrin 2b, neuronal OS=Danio rerio GN=ank2b PE=4 SV=1;>tr|A0A0R4IYL7|A0A0R4IYL7_DANRE Ankyrin 2b, neuronal OS=Danio rerio GN=ank2b PE=4 SV=1
29.6342	29.4535	29.1031	29.2599	29.3805	29.6843	29.3974	29.4749	29.4237	29.4411	11	11	12	12	13	13	9	12	11	11	6	6	6	7	7	8	5	7	6	7	0	60.637	69	23	0.286091	-0.118047	F1QNB3;F8W3U7;F8W268;F8W5I3;A7MBY7	F1QNB3	Ankyrin 3b	ank3b	>tr|F1QNB3|F1QNB3_DANRE Ankyrin 3b OS
		25.018	25.2726	25.0071				25.3325		0	1	1	2	1	1	2	1	1	1	0	1	1	2	1	1	2	1	1	1	0.00071874	2.9847	8	4	0.891711	0.0463627	F1Q619;A0A0R4IK06;A2CER9	F1Q619;A0A0R4IK06;A2CER9	Ankyrin repeat and FYVE domain-containing 1	ankfy1	>tr|F1Q619|F1Q619_DANRE Ankyrin repeat and FYVE domain-containing 1 OS
			23.4312				23.4369	23.8316	23.2223	0	1	0	1	1	0	1	1	1	1	0	1	0	1	1	0	1	1	1	1	0.0020637	2.5109	7	1	0.139469	0.703547	A0A0R4IXZ5;A2BG46;A0A0R4IY87;A0A0R4IXI0	A0A0R4IXZ5;A2BG46;A0A0R4IY87;A0A0R4IXI0		ankrd13a
27.4492	26.8107	27.4128		26.4382			26.6292	26.428	26.0075	4	5	6	1	2	1	2	2	2	3	4	5	6	1	2	1	2	2	2	3	0	14.69	7	7	0.316732	0.851865	F1QQ98;A7E2I8	F1QQ98;A7E2I8	Ankyrin repeat domain 1b (cardiac muscle)	ankrd1b	>tr|F1QQ98|F1QQ98_DANRE Ankyrin repeat domain 1b (cardiac muscle) OS
33.0964	33.0211	32.9365	32.9729	33.1397	32.9368	33.0285	32.8919	32.9805	32.8842	12	10	12	13	11	8	12	13	12	13	7	5	7	8	6	5	7	8	7	8	0	323.31	285	13	0.0922815	0.0889473	B2GSB4;F1QTN7;Q7ZUP0;E9QB42;C5J3M0;A0A0R4IWT3;Q6P034	B2GSB4;F1QTN7;Q7ZUP0;E9QB42	Anp32a protein	anp32a	>tr|B2GSB4|B2GSB4_DANRE Anp32a protein OS	DANRE Putative b,b-carotene-15,15-dioxygenase OS=Dan
31.1354	30.6828	30.9243	31.0258	30.5738	30.0146	30.8196	30.8427	31.117	30.5761	6	4	4	6	4	4	4	4	4	4	6	4	4	6	4	4	4	4	4	4	0	26.144	114	6	0.388931	0.194393	F1Q4N7	F1Q4N7	Acidic (leucine-rich) nuclear phphoprotein 32 family, member B =Danio rerio GN=anp32b PE=1 SV=1	anp32b	>tr|F1Q4N7|F1Q4N7_DANRE Acidic (leucine-rich) nuclear phosphoprotein 32 family, member B OS=Danio rerio GN=anp32b PE=1 SV=1	DANRE Collagen, type I, alpha 2 OS=Danio rerio GN=col
32.8294	32.5146	32.6009	32.2885	32.6371	32.4105	32.3431	32.5871	32.5642	32.3733	8	9	10	9	9	9	9	11	10	9	8	9	10	9	9	9	9	11	10	9	0	323.31	295	11	0.276248	0.118448	Q6NUW5;I3ITE4	Q6NUW5	Acidic leucine-rich nuclear phphoprotein 32 family member E	anp32e	>sp|Q6NUW5|AN32E_DANRE Acidic leucine-rich nuclear phosphoprotein 32 family member E OS
29.5215	30.8692	30.4864	30.6446	30.5973	29.4493	29.5817	29.9341	30.0526	29.4658	7	16	18	19	15	8	13	15	11	12	7	16	18	19	15	8	13	15	11	12	0	92.299	116	23	0.0253572	0.727102	A4FUN4;A0A0R4IZV6	A4FUN4;A0A0R4IZV6	Zgc:136771	anpepb	>tr|A4FUN4|A4FUN4_DANRE Zgc:136771 OS
32.1882	31.6409	31.7056	31.6665	31.6307	31.8849	31.6284	31.692	31.6274	31.5323	13	16	16	14	14	12	14	16	15	17	13	16	16	14	14	12	14	16	15	17	0	177.66	213	19	0.463974	0.093375	Q7T391;Q804G4;B8A4V2	Q7T391;Q804G4;B8A4V2	Annexin	anxa11a	>tr|Q7T391|Q7T391_DANRE Annexin OS
27.6712	26.3894	26.7465		26.7908	27.5717	27.6527	26.8333	26.7823	26.8823	2	1	1	0	1	2	1	1	1	1	2	1	1	0	1	2	1	1	1	1	0	18.665	11	2	0.244086	-0.910678	F8W2N0	F8W2N0	Annexin	anxa11b	>tr|F8W2N0|F8W2N0_DANRE Annexin OS
32.4543	32.0412	32.1785	32.1509	31.8963	32.1038	32.3738	32.4977	32.3911	32.5626	14	16	19	17	19	16	16	19	17	18	0	2	2	0	2	2	1	2	1	2	0	323.31	251	22	0.0810286	-0.241553	Q804G3	Q804G3	Annexin	anxa11b	>tr|Q804G3|Q804G3_DANRE Annexin OS
31.899	31.8075	31.5834	31.4555	31.7658	31.4754	31.6147	31.5643	31.6131	31.6526	14	16	15	15	11	11	15	17	16	17	12	14	13	13	9	9	13	15	14	15	0	163.81	185	18	0.205818	0.118252	F1REH8;Q6PHG3;Q98SH7;Q804G2	F1REH8;Q6PHG3;Q98SH7;Q804G2	Annexin	anxa13	>tr|F1REH8|F1REH8_DANRE Annexin OS
28.1477	27.8037	27.3374	27.5475	27.6498	27.1781	27.3628	27.8586	27.6098	27.4297	4	5	5	3	3	3	3	5	5	4	4	5	5	3	3	3	3	5	5	4	0	15.059	35	6	0.273839	0.209461	A8E7L1;Q4VBH6;A8E7L0;A8E7L2;A8E7L3;A8E7K8	A8E7L1;Q4VBH6;A8E7L0;A8E7L2;A8E7L3;A8E7K8	Annexin =Danio rerio GN=anxa13l PE=1 SV=1;>tr|Q4VBH6|Q4VBH6	anxa13l	>tr|A8E7L1|A8E7L1_DANRE Annexin OS=Danio rerio GN=anxa13l PE=1 SV=1;>tr|Q4VBH6|Q4VBH6_DANRE Annexin OS=Danio rerio GN=anxa13l PE=2 SV=1;>tr|A8E7L0|A8E7L0_DANRE Annexin OS=Danio rerio GN=anxa13l PE=1 SV=1;>tr|A8E7L2|A8E7L2_DANRE Annexin A13,-like (Fragment)
32.4587	31.7375	32.1494	31.9009	32.095	32.0193	31.9873	32.0515	31.9599	32.0801	18	16	14	15	15	15	17	16	15	15	18	16	14	15	15	15	17	16	15	15	0	176.15	230	21	0.704419	0.0486713	Q804H2;Q7T3A8;A0A0R4IWC6;A2BFV8	Q804H2;Q7T3A8;A0A0R4IWC6;A2BFV8	Annexin	anxa1a	>tr|Q804H2|Q804H2_DANRE Annexin OS
32.4771	32.0358	32.1341	32.2076	32.0161	32.1184	32.1609	32.263	32.1904	31.9684	13	15	16	15	14	15	14	15	16	15	1	2	2	2	2	2	1	1	1	1	0	228.48	223	18	0.734594	0.0339188	B8JLZ3	B8JLZ3	Annexin	anxa1b	>tr|B8JLZ3|B8JLZ3_DANRE Annexin OS
28.1547	27.7058	26.8415	26.6932	28.1433		28.6108	27.8104	28.6919	28.1005	1	1	1	1	1	0	1	1	1	1	1	1	1	1	1	0	1	1	1	1	0	5.8115	18	1	0.980701	-0.0212452	Q804H1	Q804H1	Annexin	anxa1b	>tr|Q804H1|Q804H1_DANRE Annexin OS
32.7334	32.3507	32.518	32.5282	32.6776	32.8662	32.7822	32.6521	32.7152	32.5896	19	20	21	20	18	18	21	21	20	20	14	15	15	14	13	13	15	15	14	14	0	261.66	280	21	0.0904888	-0.159502	Q804H0;Q32PQ2;A0A0R4ICD6;Q6IQB2	Q804H0;Q32PQ2;A0A0R4ICD6;Q6IQB2	Annexin	anxa1c;zgc:86853	>tr|Q804H0|Q804H0_DANRE Annexin OS
25.8847	24.664	24.244		25.5836		25.3773		25.768		1	1	1	0	1	0	1	1	1	0	1	1	1	0	1	0	1	1	1	0	0.0056426	1.6744	10	1	0.884992	0.0937996	Q6P603	Q6P603	Annexin	anxa2a	>tr|Q6P603|Q6P603_DANRE Annexin OS
32.7658	32.1116	32.1873	32.4484	32.2272	32.5079	32.4164	32.4283	32.4187	32.4117	20	20	20	19	17	16	17	18	20	18	2	2	2	2	2	0	2	2	2	2	0	256.39	214	23	0.481294	-0.0885391	Q804G9	Q804G9	Annexin	anxa2a	>tr|Q804G9|Q804G9_DANRE Annexin OS
30.8958	31.0725	30.9629	31.2125	31.0379	31.8044	31.4811	31.6895	31.318	31.517	15	15	17	18	17	19	21	21	17	20	15	15	17	18	17	19	21	21	17	20	0	181.73	190	24	0.000774812	-0.525702	Q6DHD8;Q2TBJ2;Q804G8;A8E5G1	Q6DHD8;Q2TBJ2;Q804G8;A8E5G1	Annexin	anxa2b	>tr|Q6DHD8|Q6DHD8_DANRE Annexin OS	DANRE Zgc:101859 OS=Danio rerio GN=cryba1l2 PE=2 SV=1;>tr|F1Q
31.1841	30.3517	30.5884	30.6122	30.375	30.4225	30.3721	30.4783	30.4552	30.47	16	11	15	18	17	14	14	16	15	15	2	1	1	1	3	3	0	0	0	1	0	115.96	149	23	0.262179	0.182673	A2BHN0;A0A0R4ISB3	A2BHN0;A0A0R4ISB3	Annexin	anxa3a	>tr|A2BHN0|A2BHN0_DANRE Annexin OS
		26.5245	26.681				26.1687			0	0	2	1	0	1	0	2	1	1	0	0	2	1	0	1	0	2	1	1	0	6.8178	3	2	0.644367	0.408937	Q66ID8;Q4V9B8	Q66ID8;Q4V9B8	Annexin	anxa3a	>tr|Q66ID8|Q66ID8_DANRE Annexin OS
30.2054	30.0952	29.7326	29.85	29.9221	30.0672	30.1107	30.2973	30.1184	30.0931	9	11	11	13	8	6	13	13	12	12	9	11	11	13	8	6	13	13	12	12	0	56.676	79	16	0.0980442	-0.176281	Q5U369;A8E5E5;B0JZI3	Q5U369;A8E5E5;B0JZI3	Annexin	anxa3b	>tr|Q5U369|Q5U369_DANRE Annexin OS
32.5583	32.7116	32.5915	32.5714	32.5933	32.7762	32.6009	32.6352	32.595	32.6027	17	19	21	20	18	17	19	19	21	21	17	19	21	20	18	17	19	19	21	21	0	323.31	374	23	0.426242	-0.0367691	Q804G7	Q804G7	Annexin	anxa4	>tr|Q804G7|Q804G7_DANRE Annexin OS
27.6362	26.5978		27.2218	26.5448	26.0439	26.4327	26.5595	27.6245	26.5091	1	1	0	1	1	1	1	1	1	1	1	1	0	1	1	1	1	1	1	1	0	9.9551	13	1	0.755169	-0.216571	A9JTC0	A9JTC0	Annexin	anxa5b	>tr|A9JTC0|A9JTC0_DANRE Annexin OS
33.57	33.1195	33.3299	33.2141	33.3814	33.092	33.2818	33.2378	33.3112	33.3996	18	21	21	20	21	18	20	19	19	19	1	1	1	1	1	1	1	1	1	1	0	323.31	446	22	0.542392	0.0584763	Q804G6;Q6P0V8;Q803A1;A0A0R4IKN3;O57570	Q804G6;Q6P0V8;Q803A1;A0A0R4IKN3	Annexin	anxa5b	>tr|Q804G6|Q804G6_DANRE Annexin OS
31.0698	31.2068	31.046	31.2479	30.9995	31.2242	31.1229	30.9934	31.0139	31.1434	19	19	25	26	22	20	24	21	25	21	19	19	25	26	22	20	24	21	25	21	0	235.63	213	28	0.827995	0.0144474	A8KBY8;F6IA10;F1R6N3;Q6DG13;F8W331;F1QZ98;F1QSK0;Q804G5	A8KBY8;F6IA10;F1R6N3;Q6DG13;F8W331;F1QZ98;F1QSK0	Annexin	anxa6	>tr|A8KBY8|A8KBY8_DANRE Annexin OS
26.2436	25.7212	25.1749	25.5309	25.3933	25.8981	25.5827	25.6495	25.44	25.4428	1	2	2	1	1	1	2	1	2	1	1	2	2	1	1	1	2	1	2	1	0.00025806	3.9874	5	2	0.960603	0.0101814	A0JMP5	A0JMP5	Amine oxidase	aoc1	>tr|A0JMP5|A0JMP5_DANRE Amine oxidase OS	DANRE Aldehyde dehyd
31.6923	32.5591	32.078	32.1003	32.2854	32.071	31.6437	31.6261	31.6203	31.4737	20	24	22	23	23	19	18	22	21	20	17	21	19	19	21	17	16	19	19	17	0	323.31	261	31	0.03061	0.456073	F1R2V0;F1QZP4	F1R2V0	Amine oxidase (Fragment)	aoc2	>tr|F1R2V0|F1R2V0_DANRE Amine oxidase (Fragment) OS
29.4592	29.9066	29.6899	29.8703	29.7389	30.1235	29.7348	30.2492	29.7687	29.7549	7	9	11	9	12	5	10	12	10	10	7	9	11	9	12	5	10	12	10	10	0	33.848	47	16	0.187609	-0.193263	A5PMS9;A5PMT0	A5PMS9	AP complex subunit beta	ap1b1	>tr|A5PMS9|A5PMS9_DANRE AP complex subunit beta OS
27.2075	29.2708	28.6618	28.668	28.8458	29.6472	28.8517	29.0256	28.7082	28.783	5	11	9	9	12	8	9	10	10	9	5	11	9	9	12	8	9	10	10	9	0	29.526	52	14	0.257874	-0.472385	A0A0R4IU05;A0A0R4IJN1;Q7ZUU8;A0A0R4ISL8;Q08C04;B0R024;F1QYF4	A0A0R4IU05;A0A0R4IJN1;Q7ZUU8	Adaptor-related protein complex 1, gamma 1 subunit =Danio rerio GN=ap1g1 PE=1 SV=1;>tr|A0A0R4IJN1|A0A0R4IJN1	ap1g1	>tr|A0A0R4IU05|A0A0R4IU05_DANRE Adaptor-related protein complex 1, gamma 1 subunit OS=Danio rerio GN=ap1g1 PE=1 SV=1;>tr|A0A0R4IJN1|A0A0R4IJN1_DANRE Adaptor-related protein complex 1, gamma 1 subunit (Fragment) OS=Danio rerio GN=ap1g1 PE=1 SV=1;>tr|Q7ZUU8|
27.5361	28.1333	26.4545	27.6581	27.8745	27.828	27.4081	27.4874	27.5081	27.1332	4	4	4	5	3	4	4	4	2	3	4	4	4	5	3	4	4	4	2	3	0	13.685	12	8	0.854699	0.0583397	A0A0R4IRS1;F1Q997;A9JT98;Q6TLG2;Q5U3H0;F1R3L9;E7FBU8	A0A0R4IRS1	Adaptor-related protein complex 1, mu 1 subunit =Danio rerio GN=ap1m1 PE=1 SV=1	ap1m1	>tr|A0A0R4IRS1|A0A0R4IRS1_DANRE Adaptor-related protein complex 1, mu 1 subunit OS=Danio rerio GN=ap1m1 PE=1 SV=1
31.9911	32.8192	32.0285	32.2585	32.5102	32.8111	32.2464	32.316	32.1628	32.2846	25	34	31	31	33	28	32	32	31	30	21	28	25	25	27	24	26	26	25	25	0	187.85	386	40	0.83055	-0.0426785	X1WD71;F1QZ45;X1WHT2;X1WC51	X1WD71;F1QZ45	Adaptor-related protein complex 2, alpha 1 subunit =Danio rerio GN=ap2a1 PE=1 SV=1;>tr|F1QZ45|F1QZ45	ap2a1	>tr|X1WD71|X1WD71_DANRE Adaptor-related protein complex 2, alpha 1 subunit OS=Danio rerio GN=ap2a1 PE=1 SV=1;>tr|F1QZ45|F1QZ45_DANRE Adaptor-related protein complex 2, alpha 1 subunit OS=Danio rerio GN=ap2a1 PE=1 SV=2
	25.5862	25.3317	24.7118	25.3516	25.3388	24.2044	24.42	24.0662	24.6312	0	1	1	1	1	1	1	1	1	1	0	1	1	1	1	1	1	1	1	1	0.00026096	4.1592	8	1	0.021192	0.820975	X1WFD2	X1WFD2		ap2a1
31.769	32.5346	32.1684	32.2085	32.3661	32.4749	32.3072	32.4003	32.3516	32.3567	22	23	27	28	26	19	32	31	29	32	13	14	16	17	17	12	21	19	18	21	0	150.78	290	35	0.232645	-0.168869	Q7ZUF4;Q6NYJ9;A0A0R4IC49;E9QC84	Q7ZUF4;Q6NYJ9;A0A0R4IC49;E9QC84	AP complex subunit beta	ap2b1	>tr|Q7ZUF4|Q7ZUF4_DANRE AP complex subunit beta OS
30.1234	31.2372	30.7005	30.7664	30.9085	31.2134	30.7332	30.9014	30.7071	30.8596	9	17	16	15	15	13	13	14	15	14	9	17	16	15	15	13	13	14	15	14	0	96.62	129	18	0.521754	-0.135764	A0A0R4IL09;A0A0R4IHJ6;I3IT87;F1RD00;F1Q9V1;B2GP49;G1K2F5;Q7ZW98;Q6NWK2;F1QLI6;A8E7K7	A0A0R4IL09;A0A0R4IHJ6;I3IT87;F1RD00;F1Q9V1;B2GP49;G1K2F5;Q7ZW98;Q6NWK2	AP-2 complex subunit mu-A	ap2m1b;ap2m1a	>tr|A0A0R4IL09|A0A0R4IL09_DANRE AP-2 complex subunit mu-A OS
28.5392	29.5393	28.8578	28.8918	29.07	28.9831	28.917	28.6473	28.7399	29.0705	3	4	5	5	4	3	5	5	5	5	3	4	5	5	4	3	5	5	5	5	0	9.7793	52	5	0.568208	0.108082	Q6PEJ2	Q6PEJ2	Adaptor-related protein complex 2, sigma 1 subunit =Danio rerio GN=ap2s1 PE=1 SV=1	ap2s1	>tr|Q6PEJ2|Q6PEJ2_DANRE Adaptor-related protein complex 2, sigma 1 subunit OS=Danio rerio GN=ap2s1 PE=1 SV=1
	26.0467		25.0569	26.1356	26.1098	25.9671	26.2517	25.5018	26.0272	0	3	1	2	1	2	1	2	1	1	0	3	1	2	1	2	1	2	1	1	0	7.7176	10	4	0.098207	-1.17533	A0A0G2KQL4;A0A0G2L8C2	A0A0G2KQL4;A0A0G2L8C2	AP-3 complex subunit beta	ap3b2	>tr|A0A0G2KQL4|A0A0G2KQL4_DANRE AP-3 complex subunit beta OS
28.5691	29.3731	28.5881	28.7965	29.0979	28.9641	28.7849	28.9089	28.3986	28.7198	4	10	8	6	6	6	6	11	9	8	4	10	8	6	6	6	6	11	9	8	0	32.106	41	14	0.500471	0.129708	B7ZUU8;F6PA07;Q4V8R4	B7ZUU8;F6PA07	Adaptor-related protein complex 3, delta 1 subunit =Danio rerio GN=ap3d1 PE=1 SV=1;>tr|F6PA07|F6PA07	ap3d1	>tr|B7ZUU8|B7ZUU8_DANRE Adaptor-related protein complex 3, delta 1 subunit OS=Danio rerio GN=ap3d1 PE=1 SV=1;>tr|F6PA07|F6PA07_DANRE Adaptor-related protein complex 3, delta 1 subunit OS=Danio rerio GN=ap3d1 PE=1 SV=1
27.179	27.6319	27.5038	27.6742	27.5936	28.3283	27.3554	27.6287	27.1332	27.5589	2	5	3	5	6	4	3	4	5	4	1	4	2	4	5	3	2	3	4	3	0	18.387	28	6	0.711402	-0.0843906	A2CG10;Q6IQP9	A2CG10;Q6IQP9	Adaptor-related protein complex 3, mu 2 subunit =Danio rerio GN=ap3m2 PE=1 SV=1;>tr|Q6IQP9|Q6IQP9	ap3m2	>tr|A2CG10|A2CG10_DANRE Adaptor-related protein complex 3, mu 2 subunit OS=Danio rerio GN=ap3m2 PE=1 SV=1;>tr|Q6IQP9|Q6IQP9_DANRE Adaptor-related protein complex 3, mu 2 subunit OS=Danio rerio GN=ap3m2 PE=2 SV=1
27.3423	27.9549	27.4106	27.534	27.4206	28.1117	27.4733	27.5674	27.1448	26.9516	2	2	5	5	6	4	3	3	3	2	2	2	5	5	6	4	3	3	3	2	0	13.051	17	8	0.725601	0.0827316	Q802D0;Q6PFN2;F1QTY6	Q802D0;Q6PFN2;F1QTY6	Acylpeptide hydrolase	apeh	>tr|Q802D0|Q802D0_DANRE Acylpeptide hydrolase OS
32.6484	32.3239	32.4719	32.5336	32.4679	32.2651	32.4383	32.3727	32.2385	32.2976	17	20	19	21	20	15	18	20	19	18	1	2	2	2	2	1	2	2	2	2	0	309.07	256	23	0.031658	0.166728	A0MTA1;H0WED1;H0WFG1;H0WEW8	A0MTA1;H0WED1	DNA-(apurinic or apyrimidinic site) lyase	apex1	>sp|A0MTA1|APEX1_DANRE DNA-(apurinic or apyrimidinic site) lyase OS
						26.3779		25.4988	26.0733	0	0	0	0	1	0	2	0	1	2	0	0	0	0	1	0	2	0	1	2	0	16.422	6	2	0.116575	-1.10905	F1QTR9;A0A0R4IWF9;H0WEZ7;H0WFB7	F1QTR9;A0A0R4IWF9;H0WEZ7	DNA-(apurinic or apyrimidinic site) lyase	apex1	>tr|F1QTR9|F1QTR9_DANRE DNA-(apurinic or apyrimidinic site) lyase OS
30.4018	31.6252	31.0031	31.0461	31.1428	30.7061	30.9636	31.1909	31.0574	31.1274	13	16	15	14	19	8	12	12	13	11	13	16	15	14	19	8	12	12	13	11	0	152.56	105	21	0.874414	0.0347118	R4GDP5;Q6PFN4;F1QSY3	R4GDP5	Apoptis inhibitor 5	api5	>tr|R4GDP5|R4GDP5_DANRE Apoptosis inhibitor 5 OS
26.9232	28.09	27.4853	27.5846	27.8978	28.3299	27.2873	27.6012	27.7794	27.4665	1	3	2	3	3	5	2	3	2	4	1	3	2	3	3	5	2	3	2	4	0	14.977	17	5	0.72781	-0.0966526	A0A0R4I9A0;Q803F5	A0A0R4I9A0;Q803F5	Adipocyte plasma membrane-associated protein	apmap	>tr|A0A0R4I9A0|A0A0R4I9A0_DANRE Adipocyte plasma membrane-associated protein OS
34.9498	34.4826	34.2913	34.1127	33.8722	34.9547	33.7595	33.9964	34.7653	34.175	26	25	25	24	21	25	24	24	25	24	26	25	25	24	21	25	24	24	25	24	0	323.31	576	28	0.969423	0.0115486	O42363	O42363	Apolipoprotein A-I	apoa1	>sp|O42363|APOA1_DANRE Apolipoprotein A-I OS
37.5018	37.2524	37.3706	37.3257	37.1923	37.029	37.0923	37.1594	37.2614	37.1233	22	22	22	21	23	22	21	20	21	21	22	22	22	21	23	22	21	20	21	21	0	323.31	1631	23	0.0175326	0.195483	A0A0R4IKF0	A0A0R4IKF0	Apolipoprotein A-Ib	apoa1b	>tr|A0A0R4IKF0|A0A0R4IKF0_DANRE Apolipoprotein A-Ib OS	DANRE Proteasome 26S subunit,
28.6812	27.8452	27.4413	28.1427	28.3299	28.3917	27.8255	28.2451	27.6674	28.3966	3	1	5	2	5	5	3	4	3	3	3	1	5	2	5	5	3	4	3	3	0	11.299	10	6	0.948853	-0.0171768	Q6DHK1	Q6DHK1	NAD(P)H-hydrate epimerase	apoa1bp	>sp|Q6DHK1|NNRE_DANRE NAD(P)H-hydrate epimerase OS
36.4187	35.8002	35.9874	35.8357	35.8638	36.0289	35.7765	35.8639	35.7338	35.9571	13	13	12	12	13	14	12	12	12	10	13	13	12	12	13	14	12	12	12	10	0	323.31	500	15	0.413026	0.109101	B3DFP9	B3DFP9	Apolipoprotein A-II	apoa2	>tr|B3DFP9|B3DFP9_DANRE Apolipoprotein A-II OS
32.3753	31.5636	31.5953	31.3223	31.4233	32.3111	31.378	31.5557	31.8045	31.3685	13	13	14	12	13	12	10	12	13	12	4	4	6	6	5	4	5	5	5	5	0	184.32	195	16	0.91694	-0.0275723	F1QHR0;Q6DHE2;Q567B9;Q3B7G4	F1QHR0;Q6DHE2;Q567B9;Q3B7G4	Apolipoprotein A-IV b, tandem duplicate 1 =Danio rerio GN=apoa4b.1 PE=1 SV=1;>tr|Q6DHE2|Q6DHE2	apoa4b.1	>tr|F1QHR0|F1QHR0_DANRE Apolipoprotein A-IV b, tandem duplicate 1 OS=Danio rerio GN=apoa4b.1 PE=1 SV=1;>tr|Q6DHE2|Q6DHE2_DANRE Apolipoprotein A-IV (Fragment) OS=Danio rerio GN=apoa4b.1 PE=2 SV=1;>tr|Q567B9|Q567B9_DANRE Apolipoprotein A-IV (Fragment) OS=Dan
28.2042	27.3526	27.6767	26.897	27.031	28.0228	27.271	27.5765	27.4852	27.1378	3	3	3	3	3	3	3	3	4	4	1	1	1	1	1	0	1	0	1	1	0	14.876	14	4	0.818822	-0.0663784	E9QJQ2;B3DHC5;A0A0R4IG36;E9QCH4	E9QJQ2;B3DHC5;A0A0R4IG36;E9QCH4	Apolipoprotein A-IV b, tandem duplicate 2 (Fragment) =Danio rerio GN=apoa4b.2 PE=1 SV=1;>tr|B3DHC5|B3DHC5	apoa4b.2	>tr|E9QJQ2|E9QJQ2_DANRE Apolipoprotein A-IV b, tandem duplicate 2 (Fragment) OS=Danio rerio GN=apoa4b.2 PE=1 SV=1;>tr|B3DHC5|B3DHC5_DANRE Apolipoprotein A-IV b, tandem duplicate 2 OS=Danio rerio GN=apoa4b.2 PE=1 SV=1;>tr|A0A0R4IG36|A0A0R4IG36_DANRE Apolipo
28.8596		29.2205	28.4384		29.3207	28.8764	28.8238		28.3908	2	0	2	2	0	2	1	2	0	2	2	0	2	2	0	2	1	2	0	2	0	5.5527	11	2	0.725401	-0.529371	F1QJD1	F1QJD1	Apolipoprotein A-IV b, tandem duplicate 3 =Danio rerio GN=apoa4b.3 PE=1 SV=2	apoa4b.3	>tr|F1QJD1|F1QJD1_DANRE Apolipoprotein A-IV b, tandem duplicate 3 OS=Danio rerio GN=apoa4b.3 PE=1 SV=2
29.724	30.3319	29.9083	30.0553	29.9316	30.368	29.6642	29.9248	29.6371	29.6747	17	31	25	21	23	18	18	17	18	16	17	31	25	21	23	18	18	17	18	16	0	88.726	96	35	0.448499	0.136459	E7FBD3	E7FBD3	Apolipoprotein Ba	apoba	>tr|E7FBD3|E7FBD3_DANRE Apolipoprotein Ba OS	DANRE Kalirin, RhoGEF kinase b OS=Danio rerio GN=kalrnb P
26.5878	27.6638	26.6656	26.4432	27.2027	27.3787	26.7912	26.4782	26.4193	26.652	2	6	2	2	5	5	3	6	3	5	2	6	2	2	5	5	3	6	3	5	0	36.643	19	8	0.570277	0.168705	Q5TZ29	Q5TZ29	Apolipoprotein Bb, tandem duplicate 1 =Danio rerio GN=apobb.1 PE=1 SV=1	apobb.1	>tr|Q5TZ29|Q5TZ29_DANRE Apolipoprotein Bb, tandem duplicate 1 OS=Danio rerio GN=apobb.1 PE=1 SV=1
26.2292	25.876	26.5423	25.8167	26.0575	25.9829	25.5947	25.4335	25.8675	25.9539	1	1	1	1	2	2	1	3	1	2	1	1	1	1	2	2	1	3	1	2	0	7.6156	7	3	0.0818877	0.337856	Q5CZQ2;F8W3Q7	Q5CZQ2;F8W3Q7	Apolipoprotein B-editing catalytic subunit 2a =Danio rerio GN=apobec2a PE=2 SV=1;>tr|F8W3Q7|F8W3Q7	apobec2a	>tr|Q5CZQ2|Q5CZQ2_DANRE Apolipoprotein B-editing catalytic subunit 2a OS=Danio rerio GN=apobec2a PE=2 SV=1;>tr|F8W3Q7|F8W3Q7_DANRE Apolipoprotein B mRNA-editing enzyme, catalytic polypeptide-like 2a (Fragment) OS=Danio rerio GN=apobec2a PE=1 SV=1
32.0857	31.7514	31.3847	31.0894	31.3707	31.2831	30.8513	31.4329	31.5014	31.0941	4	4	4	4	4	4	4	4	4	4	4	4	4	4	4	4	4	4	4	4	0	41.3	81	4	0.185058	0.303807	E9QFX0;E9QDI1	E9QFX0;E9QDI1	Apolipoprotein C-I	apoc1l	>tr|E9QFX0|E9QFX0_DANRE Apolipoprotein C-I OS
29.1341	26.483	28.926	28.9726	27.9216	29.885	27.8454	27.6279	28.2076	28.2333	3	1	2	3	2	4	4	3	1	4	3	1	2	3	2	4	4	3	1	4	0	105.95	18	4	0.912508	-0.0723881	E9QEQ1	E9QEQ1	Apolipoprotein C-II	apoc2	>tr|E9QEQ1|E9QEQ1_DANRE Apolipoprotein C-II OS
27.7305	27.2954	27.3243		26.7075	26.9231	27.288	27.6979	27.2157	27.8841	2	1	1	0	2	1	2	2	2	2	2	1	1	0	2	1	2	2	2	2	0	5.8854	9	2	0.289469	-0.819981	Q0D290;F1R0I2	Q0D290;F1R0I2	Zgc:153593 =Danio rerio GN=apoda.1 PE=2 SV=1;>tr|F1R0I2|F1R0I2	apod	>tr|Q0D290|Q0D290_DANRE Zgc:153593 OS=Danio rerio GN=apoda.1 PE=2 SV=1;>tr|F1R0I2|F1R0I2_DANRE Apolipoprotein Da, duplicate 1 OS=Danio rerio GN=apoda.1 PE=1 SV=1
31.0731	30.5145	31.9214	31.0189	30.8492	29.7222	31.2438	31.7972	31.6654	31.6217	4	4	4	3	4	4	4	4	4	4	4	4	4	3	4	4	4	4	4	4	0	71.951	61	4	0.771628	-0.134637	E7F2R8	E7F2R8	Apolipoprotein Da, duplicate 2 =Danio rerio GN=apoda.2 PE=3 SV=1	apoda.2	>tr|E7F2R8|E7F2R8_DANRE Apolipoprotein Da, duplicate 2 OS=Danio rerio GN=apoda.2 PE=3 SV=1
26.727	27.5199	26.2221	26.2334	26.6115	26.7235	26.9872		25.3612	26.3725	2	2	2	2	2	2	2	0	1	2	2	2	2	2	2	2	2	0	1	2	0	4.6451	10	2	0.230234	0.771815	F1QDM9;Q3B7Q5	F1QDM9;Q3B7Q5	Apolipoprotein Db	apodb	>tr|F1QDM9|F1QDM9_DANRE Apolipoprotein Db OS
31.7453	31.1353	31.2752	31.1279	31.1325	30.9246	30.5601	30.7835	30.6696	30.5466	17	12	16	15	15	10	12	13	14	14	17	12	16	15	15	10	12	13	14	14	0	150.72	199	18	0.00286245	0.586362	O42364;A8KBA6;A4VAJ8;E9QBB8	O42364;A8KBA6;A4VAJ8;E9QBB8	Apolipoprotein Eb	apoeb	>sp|O42364|APOEB_DANRE Apolipoprotein Eb OS
29.0018	30.2172	29.4436	29.7983	30.094	30.0034	29.6688	29.6434	29.6518	29.7958	6	5	5	6	5	5	6	7	7	7	6	5	5	6	5	5	6	7	7	7	0	55.445	81	7	0.862027	-0.0416847	F1Q9N0;F1QX33;F1QFH8	F1Q9N0;F1QX33;F1QFH8	Apolipoprotein M (Fragment)	apom	>tr|F1Q9N0|F1Q9N0_DANRE Apolipoprotein M (Fragment) OS
29.0821	28.1323	28.2045	28.4777	28.35	28.389	28.6424	28.4072	28.3062	28.3291	4	6	6	5	5	4	5	6	7	6	4	6	6	5	5	4	5	6	7	6	0	75.491	25	8	0.851981	0.0345589	Q58EI3;Q6GQP1;F1Q7J1	Q58EI3;Q6GQP1;F1Q7J1	MIC complex subunit	apool	>tr|Q58EI3|Q58EI3_DANRE MICOS complex subunit OS
	26.1133	25.1959	25.3213	26.7452	24.6511	25.4961	24.5717			0	1	1	1	1	1	1	1	0	0	0	1	1	1	1	1	1	1	0	0	0.0076085	1.5578	2	1	0.0117858	1.34256	B0CM02;Q8UUR9;B0V0E4;B0V0E5	B0CM02;Q8UUR9;B0V0E4;B0V0E5	Appb (Fragment)	appb	>tr|B0CM02|B0CM02_DANRE Appb (Fragment) OS
27.7631	27.2702	27.6968	27.5451	27.8604	27.4564	27.6744	28.0017	27.8019	27.5974	2	3	5	5	3	1	7	7	5	5	2	3	5	5	3	1	7	7	5	5	0	17.013	29	8	0.582927	-0.0792404	F1QA18;B2XCL9	F1QA18;B2XCL9	Adaptor protein, phphotyrine interaction, PH domain and leucine zipper-containing 1 =Danio rerio GN=appl1 PE=1 SV=2;>tr|B2XCL9|B2XCL9	appl1	>tr|F1QA18|F1QA18_DANRE Adaptor protein, phosphotyrosine interaction, PH domain and leucine zipper-containing 1 OS=Danio rerio GN=appl1 PE=1 SV=2;>tr|B2XCL9|B2XCL9_DANRE Appl1 OS=Danio rerio GN=appl1 PE=2 SV=1
25.3787			24.7341			25.1308	24.9341			1	0	0	1	0	0	1	1	0	0	1	0	0	1	0	0	1	1	0	0	0.0022821	2.4697	1	1	0.633457	0.3594	A9JRT0;F1QAP2	A9JRT0	Aprt protein	aprt	>tr|A9JRT0|A9JRT0_DANRE Aprt protein OS
28.071	27.53	27.1219	27.6873	28.0068	28.5312	28.5128	26.5668	26.2536	28.1596	3	3	4	6	2	2	6	4	3	6	0	0	0	1	0	0	0	0	0	0	0	13.055	22	7	0.884461	0.078582	Q6PEI8;F8W4R3	Q6PEI8;F8W4R3	Adenine phphoribyl transferase	aprt	>tr|Q6PEI8|Q6PEI8_DANRE Adenine phosphoribosyl transferase OS
			26.185	25.8096		26.2437	25.9412	25.6229	26.276	0	1	0	1	1	1	1	1	1	2	0	1	0	1	1	1	1	1	1	2	0.0002582	3.9899	13	2	0.432613	-0.479296	Q6NZ72;Q32ZE7	Q6NZ72;Q32ZE7	Aquaporin 1a	aqp1a.1	>tr|Q6NZ72|Q6NZ72_DANRE Aquaporin 1a OS	DANRE Cadherin 1, type 1, E-cadherin (epithelial) OS=
29.4326	29.9341	29.1078	29.0616	29.323	30.4139	29.6329	29.7163	30.27	29.8223	3	4	3	2	3	4	5	4	5	5	3	4	3	2	3	4	5	4	5	5	0	37.143	72	5	0.0264887	-0.599258	Q803U6	Q803U6	Aqp3 protein	aqp3a	>tr|Q803U6|Q803U6_DANRE Aqp3 protein OS
	25.7131	26.0258	25.3049	26.1184	25.6443	25.9913		25.0806	25.8469	0	1	1	1	1	1	1	1	1	1	0	1	1	1	1	1	1	1	1	1	0	25.585	10	1	0.999536	0.000249481	Q6AZD2	Q6AZD2	Aquaporin 4	aqp4	>tr|Q6AZD2|Q6AZD2_DANRE Aquaporin 4 OS
26.087	27.2866	26.2679	26.6455		27.2292	27.0396	26.4149	26.7443	26.5656	1	1	1	1	0	1	1	1	1	1	1	1	1	1	0	1	1	1	1	1	0	30.772	17	1	0.221983	-0.621659	Q66I64;D3TZW5	Q66I64;D3TZW5	Aqp8a protein	aqp8a.1	>tr|Q66I64|Q66I64_DANRE Aqp8a protein OS
24.9686	25.4028	25.209	26.7523		25.8956	25.4467		25.4301	25.3276	1	1	1	1	0	1	1	0	1	1	1	1	1	1	0	1	1	0	1	1	0	31.936	1	1	0.98657	0.00849953	D3TI82;A1L2B1	D3TI82;A1L2B1		aqp8a.2		DANRE Chaperonin-containing TCP1, subunit 8 (theta) OS=Da
25.5855	26.3492	25.9567	26.0712	26.2325	26.0034	26.0362	25.9248	25.7089	25.4451	1	1	1	1	1	1	1	1	1	1	1	1	1	1	1	1	1	1	1	1	0.0022758	2.455	22	1	0.245806	0.215353	F1QA20;D5FFZ1	F1QA20;D5FFZ1	Aquaporin 9b	aqp9b	>tr|F1QA20|F1QA20_DANRE Aquaporin 9b OS
	28.2601	27.2084	27.9204	28.0646	27.7131	27.1113	27.8454	27.9062	27.7473	1	5	5	3	4	2	5	4	4	5	1	5	5	3	4	2	5	4	4	5	0	57.638	15	8	0.497621	-0.568697	E7F9S7;F1QQV6;A0A0R4ITK8;B1H1M2;Q7SY15;F1Q7N6;A0A0R4IG04;Q32PL9	E7F9S7;F1QQV6;A0A0R4ITK8;B1H1M2	Aquarius intron-binding spliceomal factor	aqr	>tr|E7F9S7|E7F9S7_DANRE Aquarius intron-binding spliceosomal factor OS
26.9915	27.1041	28.0408	26.1857	26.473	26.6655	26.6267	26.6022	26.0879	26.9333	3	2	4	3	4	2	2	3	2	2	3	2	4	3	4	2	2	3	2	2	0	6.1679	14	4	0.309773	0.375915	Q7ZW27	Q7ZW27	Coatomer subunit delta	arcn1a	>tr|Q7ZW27|Q7ZW27_DANRE Coatomer subunit delta OS
29.5105	29.4735	29.079	29.3964	29.5488	29.1652	29.3912	29.3315	29.3745	29.2398	7	8	8	8	10	9	10	11	11	12	2	4	3	4	4	5	5	5	6	6	0	28.351	87	14	0.316458	0.10121	Q7ZU89;E9QGY2	Q7ZU89	Coatomer subunit delta	arcn1b	>tr|Q7ZU89|Q7ZU89_DANRE Coatomer subunit delta OS
27.1037	27.1315		27.0929	27.3297	27.2785	26.8734	27.0432	26.7754	27.5691	1	1	0	1	1	1	1	1	1	1	1	1	0	1	1	1	1	1	1	1	0.0024554	2.2874	11	1	0.406027	-0.536275	Q803D1	Q803D1	ADP-ribylation factor 1	arf1	>tr|Q803D1|Q803D1_DANRE ADP-ribosylation factor 1 OS
31.2241	32.1606	31.641	31.9204	31.9305	31.7711	31.8613	31.5838	31.6193	31.9947	7	9	10	10	9	9	9	9	9	10	1	1	2	2	1	1	1	1	1	2	0	155.28	205	10	0.959723	0.00925941	A0A0M3HEN9;Q7ZUA0;Q6NYD8;E9QEB6;Q78AP9;Q7ZUZ7;F8W522	A0A0M3HEN9;Q7ZUA0;Q6NYD8;E9QEB6;Q78AP9;Q7ZUZ7;F8W522	ADP-ribylation factor 2a	arf2;arf1l;arf3b	>tr|A0A0M3HEN9|A0A0M3HEN9_DANRE ADP-ribosylation factor 2a OS
24.0695	24.3855	24.3216	24.3027	24.5746	24.2176	24.5219	24.3376	24.2146	24.4122	1	1	1	1	1	1	1	1	1	1	0	0	0	0	0	0	0	0	0	0	0.0066514	1.633	1	1	0.922955	-0.00999565	Q6DHP3;A0A0R4IZC3	Q6DHP3;A0A0R4IZC3	ADP-ribylation factor 3a	arf3a	>tr|Q6DHP3|Q6DHP3_DANRE ADP-ribosylation factor 3a OS	DANRE F11 receptor, tandem duplicate 1 OS=Danio rerio GN=f11r.1 PE
26.5342	26.186	25.8895	26.8062	26.4427	26.3106	26.2005	26.5701	25.8129	26.2791	1	2	2	1	1	1	1	1	2	2	1	2	2	1	1	1	1	1	2	2	0.00761	1.5586	3	2	0.509029	0.137069	Q6DC20;A0A0R4IGT1;F1R085;A9JT20	Q6DC20	ADP-ribylation factor 4a	arf4a	>tr|Q6DC20|Q6DC20_DANRE ADP-ribosylation factor 4a OS
29.0462	29.7552	29.0883	29.1845	29.5156	30.0045	29.448	28.873	28.6622	29.6802	4	4	4	4	5	4	4	4	4	3	4	4	4	4	5	4	4	4	4	3	0	18.276	44	5	0.957551	-0.0156338	Q7ZUW4;Q6P5M5	Q7ZUW4;Q6P5M5	ADP-ribylation factor 5	arf5;DKEY-238C7.11	>tr|Q7ZUW4|Q7ZUW4_DANRE ADP-ribosylation factor 5 OS
26.5273	27.8016	26.3378	27.2658	27.4529	27.5807	26.7501	26.9597	27.1811	27.3558	2	4	3	3	2	3	2	1	2	1	2	4	3	3	2	3	2	1	2	1	0	8.2163	18	4	0.785502	-0.0884319	Q561S8;Q6P2U5	Q561S8;Q6P2U5	Zgc:77665 protein (Fragment)	arf6b;arf6a	>tr|Q561S8|Q561S8_DANRE Zgc:77665 protein (Fragment) OS
25.05				24.856		25.2777		24.7296	24.8291	2	0	0	0	1	0	1	0	1	1	2	0	0	0	1	0	1	0	1	1	0	5.7325	4	2	0.334173	0.526689	Q5U370;A0A0G2L9G1	Q5U370;A0A0G2L9G1	Zgc:92804	arfgap1	>tr|Q5U370|Q5U370_DANRE Zgc:92804 OS
26.5125	26.9164	27.5444	27.4092	26.8625	27.2983	27.368	27.2139	27.0422	26.6232	1	2	7	4	4	3	4	5	4	4	1	2	7	4	4	3	4	5	4	4	0	32.654	29	8	0.801436	-0.060128	Q32PR4;F1RB32;A0A0R4IW12;X1WEM9;Q6TNW0;Q6NWF5	Q32PR4;F1RB32;A0A0R4IW12	Zgc:123303	arfgap2	>tr|Q32PR4|Q32PR4_DANRE Zgc:123303 OS
26.153		26.5657	25.9088	26.4484	25.9888	25.9759	26.3059	26.2433	25.9077	1	0	2	2	1	1	1	1	2	2	1	0	2	2	1	1	1	1	2	2	0	5.2781	2	3	0.688743	-0.151038	F1Q8M3;Q7SYK6;E9QBT3	F1Q8M3;Q7SYK6	ADP-ribylation factor-interacting protein 1 (arfaptin 1)	arfip1	>tr|F1Q8M3|F1Q8M3_DANRE ADP-ribosylation factor-interacting protein 1 (arfaptin 1) OS
26.976	27.2614	26.7445	26.9765	26.9468	26.9327	26.8742	26.7854	26.7354	26.4778	2	2	2	2	2	2	2	2	2	2	2	2	2	2	2	2	2	2	2	2	0	10.438	24	2	0.0896556	0.219911	Q6PH54	Q6PH54	Arginase	arg2	>tr|Q6PH54|Q6PH54_DANRE Arginase OS	DANRE Cytochrome P450, family 2, subfamily Y, polypeptide 3 OS=Danio rerio GN=
28.8729	29.5648	29.0073	29.2495	29.2298	29.5166	29.1628	29.4113	29.1259	29.6318	5	6	5	5	8	7	8	7	5	6	5	6	5	5	8	7	8	7	5	6	0	27.151	29	8	0.264159	-0.184795	Q568D8;F1R2J2	Q568D8;F1R2J2	Arhgap1 protein	arhgap1	>tr|Q568D8|Q568D8_DANRE Arhgap1 protein OS
25.2183	24.9933		24.5951		25.986	24.8481	24.8963	25.3644	24.1555	1	1	0	2	0	1	2	3	3	2	1	1	0	2	0	1	2	3	3	2	0	6.5869	7	5	0.374103	-0.428284	E7F8G5;A5PF53	E7F8G5	Rho GTPase-activating protein 35a	arhgap35a	>tr|E7F8G5|E7F8G5_DANRE Rho GTPase-activating protein 35a OS	DANRE Myosin, light chain 10, regulatory OS=Danio rerio GN=myl10 PE=
32.1552	31.8382	32.3725	32.1683	32.0822	31.782	32.1713	32.2706	32.2016	32.2847	11	10	12	11	12	11	11	10	11	11	11	10	12	11	12	11	11	10	11	11	0	323.31	262	13	0.885747	-0.018734	Q802W6;Q6P3J2;X1WC11	Q802W6;Q6P3J2;X1WC11	Arhgdia protein	arhgdia	>tr|Q802W6|Q802W6_DANRE Arhgdia protein OS
30.5621	29.8378	30.122	30.1577	29.9669	29.8534	29.9198	30.3172	30.3589	30.1173	8	7	7	8	8	7	10	10	11	11	8	7	7	8	8	7	10	10	11	11	0	279.57	99	11	0.922436	0.0159889	Q7SZQ6;A0A0R4IB45;E9QBP0	Q7SZQ6;A0A0R4IB45	Rho GDP dissociation inhibitor (GDI) gamma	arhgdig	>tr|Q7SZQ6|Q7SZQ6_DANRE Rho GDP dissociation inhibitor (GDI) gamma OS
26.4288	26.3671		26.3509	26.7478	26.4893	26.3411			26.2818	2	4	0	2	4	2	1	1	1	2	2	4	0	2	4	2	1	1	1	2	0	6.33	5	6	0.470057	0.627472	F1Q4Y0;Q1ECZ0;F1QPS3	F1Q4Y0	Rho guanine nucleotide exchange factor (GEF) 1b	arhgef1b	>tr|F1Q4Y0|F1Q4Y0_DANRE Rho guanine nucleotide exchange factor (GEF) 1b OS
25.7589	26.3081		26.0509	26.1876					26.4529	1	2	0	1	1	0	0	0	0	1	1	2	0	1	1	0	0	0	0	1	0.0002611	4.1727	3	2	0.0942795	0.90769	F1QA07;A5X7A1;Q5PRA8;F1RE63;A5X7A2;A0A0R4IIZ8;Q501U3;B0S771;F1QMD3	F1QA07;A5X7A1;Q5PRA8;F1RE63;A5X7A2;A0A0R4IIZ8;Q501U3;B0S771;F1QMD3	Rho guanine nucleotide exchange factor (GEF) 7b	arhgef7b;arhgef7a	>tr|F1QA07|F1QA07_DANRE Rho guanine nucleotide exchange factor (GEF) 7b OS	DANRE Zgc:136281 protein
31.0797			30.5754		30.2022					1	0	0	1	0	2	0	0	0	0	1	0	0	1	0	2	0	0	0	0	0.0022763	2.4552	5	2	0.376628	1.94131	F1Q628;K7DYF5;E9QHS5;A0A0R4IZG0;A0A0R4IZQ2;F6P744;E7FAH9;C1J0C6	F1Q628;K7DYF5;E9QHS5;A0A0R4IZG0;A0A0R4IZQ2;F6P744;E7FAH9;C1J0C6	Cdc42 guanine nucleotide exchange factor (GEF) 9b	arhgef9b;arhgef4;arhgef9a	>tr|F1Q628|F1Q628_DANRE Cdc42 guanine nucleotide exchange factor (GEF) 9b OS
25.1679	25.8758	25.4087	25.1684	25.3438	25.98		24.9471	24.9257		1	2	1	2	2	2	0	2	1	0	1	2	1	2	2	2	0	2	1	0	0.00025641	3.882	4	4	0.14958	0.841059	A0A0R4IVD0;A0A0R4IKJ3;A0A0R4IR17	A0A0R4IVD0;A0A0R4IKJ3;A0A0R4IR17	AT-rich interactive domain 1Aa (SWI-like)	arid1aa;arid1aa;	>tr|A0A0R4IVD0|A0A0R4IVD0_DANRE AT-rich interactive domain 1Aa (SWI-like) OS
			23.6101	24.8375		23.5994				0	0	0	1	1	0	1	0	0	0	0	0	0	1	1	0	1	0	0	0	0.00071994	2.9938	1	1	0.605178	0.300261	B2GS68;A0A0R4IX55;Q6PFJ9;Q6NW85	B2GS68;A0A0R4IX55;Q6PFJ9;Q6NW85	Arih1 protein	arih1;arih1l	>tr|B2GS68|B2GS68_DANRE Arih1 protein OS
	25.6059	25.6843	25.314						25.6849	0	1	1	1	0	0	0	0	1	2	0	1	1	1	0	0	0	0	1	2	0.00049432	3.3743	4	2	0.398681	0.628946	Q7T355	Q7T355	Ariadne homolog 2 (Drophila)	arih2	>tr|Q7T355|Q7T355_DANRE Ariadne homolog 2 (Drosophila) OS	DANRE Selenoprotein W, 1 OS=Danio rerio GN=sepw1 PE=1 SV=1;>tr|A0A0R4IKT9|A0
27.0165	27.6754	27.6096	27.551	27.664	27.8448	27.4221	27.3488	27.4779	27.9981	3	4	4	4	3	3	4	4	5	4	3	4	4	4	3	3	4	4	5	4	0	23.575	20	5	0.535713	-0.115062	Q6DGK1	Q6DGK1	ADP-ribylation factor-like 1	arl1	>tr|Q6DGK1|Q6DGK1_DANRE ADP-ribosylation factor-like 1 OS
27.7053	26.0218	24.5011	25.8547	26.919	26.2699	26.6641	25.8085	25.5672	26.5136	1	2	1	2	3	1	3	2	1	2	1	2	1	2	3	1	3	2	1	2	0	31.196	9	4	0.952271	0.0357082	Q4V9M5;F1RDR4;E9QE80	Q4V9M5;F1RDR4;E9QE80	Arl15b protein (Fragment)	arl15b	>tr|Q4V9M5|Q4V9M5_DANRE Arl15b protein (Fragment) OS	DANRE NAD kinase 2, mitochondrial OS=Danio rerio GN=nadk2
28.2607	28.2182	28.1133	28.463	28.249	27.8897	27.8807	28.1613	28.335	28.3739	5	4	2	3	4	4	5	4	2	4	5	4	2	3	4	4	5	4	2	4	0	39.087	20	6	0.300188	0.132692	B2GR26;Q1MTE5;E7F7G0;Q568N2	B2GR26;Q1MTE5	Si:ch211-208d15.4 protein	arl3	>tr|B2GR26|B2GR26_DANRE Si:ch211-208d15.4 protein OS
30.1658	29.2799	29.6715	29.3842	29.4336	29.2128	29.1048	29.4078	29.4853	29.4408	6	7	8	8	7	6	5	5	5	6	5	6	7	7	6	5	4	4	4	5	0	158.09	71	9	0.179175	0.256693	Q6PC92;Q6DI21	Q6PC92;Q6DI21	ADP-ribylation factor-like 3, like 1 =Danio rerio GN=arl3l1 PE=1 SV=1;>tr|Q6DI21|Q6DI21	arl3l1	>tr|Q6PC92|Q6PC92_DANRE ADP-ribosylation factor-like 3, like 1 OS=Danio rerio GN=arl3l1 PE=1 SV=1;>tr|Q6DI21|Q6DI21_DANRE Arl3l1 protein OS=Danio rerio GN=arl3l1 PE=2 SV=1
24.587	24.4672	24.1718	24.7295	23.9257	24.5307	23.8669	23.9137	23.2671	24.1714	1	2	1	1	2	1	1	1	1	2	1	2	1	1	2	1	1	1	1	2	0.00025208	3.6467	7	3	0.130869	0.426273	B2GRI2;Q5M9P8	B2GRI2;Q5M9P8	Arl6 protein	arl6	>tr|B2GRI2|B2GRI2_DANRE Arl6 protein OS
27.9504	29.7392	28.6485	29.0737	29.3662	29.6708	28.606	28.5433	28.5218	28.1762	2	2	2	2	2	2	2	2	2	2	2	2	2	2	2	2	2	2	2	2	0	4.5784	38	2	0.545309	0.251956	E9QGB6;Q7ZWB4	E9QGB6;Q7ZWB4	ADP-ribylation factor-like 6-interacting protein 1 (Fragment)	arl6ip1	>tr|E9QGB6|E9QGB6_DANRE ADP-ribosylation factor-like 6-interacting protein 1 (Fragment) OS
	26.9486			26.4558		26.7082	26.6838			1	1	0	1	2	1	2	2	0	0	1	1	0	1	2	1	2	2	0	0	0.0048999	1.848	1	2	0.580631	-0.547585	Q6DGQ9;Q5XJS6;A7MCF1	Q6DGQ9;Q5XJS6;A7MCF1	PRA1 family protein	arl6ip5b;arl6ip5a	>tr|Q6DGQ9|Q6DGQ9_DANRE PRA1 family protein OS
28.1933	29.1438	27.5116	28.4605	28.8714	28.846	28.3872	28.4254	28.1281	28.5086	2	6	5	5	4	5	6	6	5	5	2	4	3	4	3	3	4	4	3	3	0	24.115	44	6	0.94211	-0.0229286	F8W2P1	F8W2P1	ADP-ribylation factor-like 8A	arl8a	>tr|F8W2P1|F8W2P1_DANRE ADP-ribosylation factor-like 8A OS
	25.4353	24.5904	25.2945	24.8486	25.5391	24.9257	24.8133	24.6379	25.0104	0	1	1	1	1	1	1	1	1	1	0	1	1	1	1	1	1	1	1	1	0.00072289	3.0582	6	1	0.621922	0.11386	F1RBH2;Q6NZW8	F1RBH2;Q6NZW8	ADP-ribylation factor-like 8Bb	arl8bb	>tr|F1RBH2|F1RBH2_DANRE ADP-ribosylation factor-like 8Bb OS	DANRE Metastasis-associated 1 fami
30.563	30.6391	30.5359	30.5728	30.6238	30.7313	30.558	30.7888	30.847	30.835	11	10	11	13	11	12	11	13	11	11	11	9	10	12	10	11	11	13	11	11	0	132.41	134	15	0.0185121	-0.165101	Q7ZUQ0	Q7ZUQ0	Actin related protein 2/3 complex, subunit 1A =Danio rerio GN=arpc1a PE=1 SV=1	arpc1a	>tr|Q7ZUQ0|Q7ZUQ0_DANRE Actin related protein 2/3 complex, subunit 1A OS=Danio rerio GN=arpc1a PE=1 SV=1
26.8821	26.47	26.4509	26.3343	26.9594	27.1396	26.1492	26.7643	27.0037	26.6053	2	3	1	3	1	3	3	3	3	3	2	3	1	3	1	3	3	3	3	3	0	8.872	4	4	0.611093	-0.11307	Q7T372	Q7T372	Actin related protein 2/3 complex, subunit 1B =Danio rerio GN=arpc1b PE=1 SV=1	arpc1b	>tr|Q7T372|Q7T372_DANRE Actin related protein 2/3 complex, subunit 1B OS=Danio rerio GN=arpc1b PE=1 SV=1	DANRE Proteasome (Prosome, macropain) 26S subuni
31.225	31.1594	31.0645	30.9397	31.0985	31.3348	31.0878	31.1398	30.9061	31.1968	9	9	9	9	9	9	10	10	10	10	9	9	9	9	9	9	10	10	10	10	0	27.537	127	11	0.68574	-0.0356682	Q6P2T5	Q6P2T5	Arp2/3 complex 34 kDa subunit	arpc2	>tr|Q6P2T5|Q6P2T5_DANRE Arp2/3 complex 34 kDa subunit OS
30.153	30.4662	30.2937	30.4065	30.5115	30.6776	30.3101	29.9717	30.4471	30.1847	5	6	6	7	6	6	7	6	6	6	5	6	6	7	6	6	7	6	6	6	0	26.561	73	10	0.732493	0.047961	Q6ZM62	Q6ZM62	Actin-related protein 2/3 complex subunit 3	arpc3	>tr|Q6ZM62|Q6ZM62_DANRE Actin-related protein 2/3 complex subunit 3 OS
29.9282	30.7727	30.2648	30.3156	30.369	30.6277	30.5513	30.4537	30.4569	30.6159	5	5	5	5	7	6	7	5	6	4	5	5	5	5	7	6	7	5	6	4	0	28.768	71	7	0.169815	-0.211029	Q6NZZ2;E9QJ46	Q6NZZ2;E9QJ46	Actin-related protein 2/3 complex subunit 4	arpc4;arpc4l	>tr|Q6NZZ2|Q6NZZ2_DANRE Actin-related protein 2/3 complex subunit 4 OS
28.3941	27.6496	29.9514	28.3994	27.4539	28.2087	28.7623	29.0545	29.267	29.0535	5	4	4	3	5	2	6	6	6	7	4	3	3	2	3	2	4	4	4	5	0	37.312	29	7	0.324832	-0.499512	Q803M7;A0A0R4IKG2;Q8UW32	Q803M7;A0A0R4IKG2;Q8UW32	Actin-related protein 2/3 complex subunit 5	arpc5a	>tr|Q803M7|Q803M7_DANRE Actin-related protein 2/3 complex subunit 5 OS	DANRE Ubiquitination factor E4B, UFD
29.4853	28.2006	28.5274	28.789	28.6952	28.8506	28.4508	28.6607	28.5929	28.5668	3	1	3	3	3	2	3	3	3	3	3	1	3	3	3	2	3	3	3	3	0	59.738	39	3	0.617555	0.11514	Q7ZWH4;U3JA28	Q7ZWH4;U3JA28	Actin-related protein 2/3 complex subunit 5	arpc5b	>tr|Q7ZWH4|Q7ZWH4_DANRE Actin-related protein 2/3 complex subunit 5 OS
	25.0005	25.4512					25.4161		25.4668	0	1	1	0	0	0	0	1	0	1	0	1	1	0	0	0	0	1	0	1	0.005658	1.6976	2	1	0.865594	-0.044524	Q6P0D3;E7F8H9	Q6P0D3;E7F8H9	Actin-related protein 2/3 complex subunit 5	arpc5la	>tr|Q6P0D3|Q6P0D3_DANRE Actin-related protein 2/3 complex subunit 5 OS
27.5966	26.9311	26.8838	26.875	26.5564	27.048	26.8622	26.8579	26.4471	26.851	2	1	3	2	2	1	2	3	3	3	1	0	2	1	1	0	1	2	2	2	0.00025667	3.9104	7	3	0.453315	0.15531	Q6PFV1	Q6PFV1	CAMP-regulated phphoprotein 19a	arpp19a	>tr|Q6PFV1|Q6PFV1_DANRE CAMP-regulated phosphoprotein 19a OS
34.7877	34.5341	34.6376	34.5326	34.6871	34.4822	34.5547	34.5681	34.541	34.5143	28	30	32	31	30	31	30	31	31	30	25	25	27	26	25	26	25	26	26	25	0	323.31	911	32	0.0748585	0.103766	Q6DH07;Q49HM7;Q5XJ55	Q6DH07;Q49HM7	Arrestin 3, retinal (X-arrestin), like =Danio rerio GN=arr3a PE=1 SV=1;>tr|Q49HM7|Q49HM7	arr3a	>tr|Q6DH07|Q6DH07_DANRE Arrestin 3, retinal (X-arrestin), like OS=Danio rerio GN=arr3a PE=1 SV=1;>tr|Q49HM7|Q49HM7_DANRE Cone arrestin (Fragment) OS=Danio rerio GN=arr3a PE=2 SV=1
32.2616	32.5922	32.2976	32.4946	32.4853	32.5939	32.6436	32.703	32.6246	32.7948	20	20	20	20	20	20	21	19	19	19	0	1	0	1	0	1	1	1	1	1	0	323.31	332	22	0.00938696	-0.245724	Q6PBM9;A7YYG7	Q6PBM9;A7YYG7	Arrestin 3, retinal (X-arrestin) =Danio rerio GN=arr3b PE=1 SV=1;>tr|A7YYG7|A7YYG7	arr3b	>tr|Q6PBM9|Q6PBM9_DANRE Arrestin 3, retinal (X-arrestin) OS=Danio rerio GN=arr3b PE=1 SV=1;>tr|A7YYG7|A7YYG7_DANRE Arrestin 3, retinal (X-arrestin) OS=Danio rerio GN=arr3b PE=2 SV=1	DANRE Gamma-aminobutyri
29.9008	30.7652	30.2113	29.9446	30.7354	30.6616	30.8966	30.9167	30.6101	30.8224	4	5	5	4	2	4	5	7	5	6	4	5	5	4	2	4	5	7	5	6	0	38.151	65	8	0.0440878	-0.47004	Q7T2D2;F1QLG1;Q6PFK2	Q7T2D2;F1QLG1	Arrb2b protein =Danio rerio GN=arrb2b PE=1 SV=1;>tr|F1QLG1|F1QLG1	arrb2b;arrb2a	>tr|Q7T2D2|Q7T2D2_DANRE Arrb2b protein OS=Danio rerio GN=arrb2b PE=1 SV=1;>tr|F1QLG1|F1QLG1_DANRE Arrestin, beta 2a OS=Danio rerio GN=arrb2a PE=3 SV=1
28.8682	28.0941	28.2608	28.2871	28.5544	27.6544	28.3618	28.3399	28.0547	27.729	5	4	4	5	4	5	5	5	5	5	4	3	3	4	3	4	4	4	4	4	0	15.062	30	8	0.0914959	0.384962	F1QY26;A0A0R4IF18;A2BGY1;F8W3H3;F8W355;F1R953;E7EXI3	F1QY26;A0A0R4IF18;A2BGY1;F8W3H3;F8W355	Armadillo repeat gene deleted in velocardiofacial syndrome b	arvcfb	>tr|F1QY26|F1QY26_DANRE Armadillo repeat gene deleted in velocardiofacial syndrome b OS	DANRE HSPA (heat shock 70kDa)-binding protein, cytoplasmic cochaperone 1
26.4033	25.8968		25.1272	25.3761		24.8273		24.5033	26.3515	2	1	1	2	1	0	1	1	2	1	2	1	1	2	1	0	1	1	2	1	0	4.6295	6	2	0.717529	0.228946	B3DI91;F1QBI5;A0A0R4IM47;E7FGT3;E9QHH4	B3DI91;F1QBI5;A0A0R4IM47;E7FGT3;E9QHH4	ArfGAP with SH3 domain, ankyrin repeat and PH domain 1a =Danio rerio GN=asap1a PE=2 SV=1;>tr|F1QBI5|F1QBI5	asap1a;asap1b	>tr|B3DI91|B3DI91_DANRE ArfGAP with SH3 domain, ankyrin repeat and PH domain 1a OS=Danio rerio GN=asap1a PE=2 SV=1;>tr|F1QBI5|F1QBI5_DANRE ArfGAP with SH3 domain, ankyrin repeat and PH domain 1a (Fragment) OS=Danio rerio GN=asap1a PE=4 SV=1;>tr|A0A0R4IM47|
26.4481	25.7545	25.6223	25.5812	25.6004		25.3727	25.3738	25.6528	25.4173	1	1	1	2	1	0	1	2	2	1	1	1	1	2	1	0	1	2	2	1	0.0016436	2.7376	4	2	0.0672532	0.36761	E9QI23;A8KB15;F1RAW8;F1QD09	E9QI23;A8KB15;F1RAW8;F1QD09	Ash2 (absent, small, or homeotic)-like (Drophila) (Fragment) =Danio rerio GN=ash2l PE=1 SV=1;>tr|A8KB15|A8KB15	ash2l	>tr|E9QI23|E9QI23_DANRE Ash2 (absent, small, or homeotic)-like (Drosophila) (Fragment) OS=Danio rerio GN=ash2l PE=1 SV=1;>tr|A8KB15|A8KB15_DANRE Zgc:171444 protein OS=Danio rerio GN=ash2l PE=2 SV=1;>tr|F1RAW8|F1RAW8_DANRE Ash2 (absent, small, or homeotic)-
		26.0058	26.0369				26.2545	26.0924	26.0669	0	1	1	1	1	0	0	2	1	2	0	1	1	1	1	0	0	2	1	2	0	13.309	4	3	0.559357	-0.534479	E9QEZ3;Q7SY44;F1RA91	E9QEZ3;Q7SY44;F1RA91	Argininuccinate lyase (Fragment)	asl	>tr|E9QEZ3|E9QEZ3_DANRE Argininosuccinate lyase (Fragment) OS	DANRE Sec23 homolog B, COPII coat complex compon
28.5125	29.1112	28.7788	28.8744	28.9219	28.7579	28.4292	28.53	28.5863	28.2213	5	7	5	6	4	5	4	5	5	4	5	7	5	6	4	5	4	5	5	4	0	23.86	50	7	0.0351762	0.334826	Q6IQE5;Q7ZWC8;F1QF33;A0A0R4IG95	Q6IQE5	ATPase asna1	asna1	>sp|Q6IQE5|ASNA_DANRE ATPase asna1 OS
		26.7526	26.8471			26.4126	26.4644			2	3	2	2	3	3	2	2	2	2	2	3	2	2	3	3	2	2	2	2	0	9.8521	7	5	0.904785	0.108693	Q7ZTW9;Q6NXD4;A3KQK2	Q7ZTW9;Q6NXD4;A3KQK2	Asparagine synthetase	asns	>tr|Q7ZTW9|Q7ZTW9_DANRE Asparagine synthetase OS
			25.2975					25.9405	25.4747	0	0	1	1	2	1	1	1	1	1	0	0	1	1	2	1	1	1	1	1	0	11.243	9	2	0.53646	-0.430857	Q502M7;B0S5J7;B0S5J6	Q502M7;B0S5J7;B0S5J6	Asph protein (Fragment)	asph	>tr|Q502M7|Q502M7_DANRE Asph protein (Fragment) OS	DANRE NAD(P)H dehydrogenase, quinone 1 (Fragment)
			24.5758			24.6414		24.7356		0	0	1	1	0	0	1	0	1	1	0	0	1	1	0	0	1	0	1	1	0	4.7592	3	2	0.802197	0.116755	B2GNT8;A0A0R4IA75;Q5BKW9	B2GNT8;A0A0R4IA75;Q5BKW9	Zgc:103568 protein	asrgl1	>tr|B2GNT8|B2GNT8_DANRE Zgc:103568 protein OS
28.6123	27.7986	27.9624	28.0561	27.9499	28.4289	27.9339	27.9244	27.856	27.737	4	5	6	5	6	3	4	5	6	5	4	5	6	5	6	3	4	5	6	5	0	19.211	33	6	0.601682	0.0998154	Q66I24;A0A0R4IYV7;A0A0R4IF97	Q66I24;A0A0R4IYV7;A0A0R4IF97	Argininuccinate synthase	ass1	>sp|Q66I24|ASSY_DANRE Argininosuccinate synthase OS
26.6146	28.5227	27.1531	27.6274				29.6105	27.0536	26.9835	1	1	1	1	0	0	0	1	1	1	1	1	1	1	0	0	0	1	1	1	0.007415	1.5627	2	1	0.783986	0.374197	E7EXJ5	E7EXJ5		atad2
28.3444	28.2325	28.4317	28.5417	28.019	27.9868	28.6327	28.5689	28.8623	28.8073	4	5	7	7	5	5	9	8	6	9	4	5	7	7	5	5	9	8	6	9	0	19.539	33	10	0.189499	-0.257732	Q6NZU8;F1QRF8	Q6NZU8;F1QRF8	ATPase family, AAA domain containing 3B =Danio rerio GN=atad3 PE=2 SV=1;>tr|F1QRF8|F1QRF8	atad3b	>tr|Q6NZU8|Q6NZU8_DANRE ATPase family, AAA domain containing 3B OS=Danio rerio GN=atad3 PE=2 SV=1;>tr|F1QRF8|F1QRF8_DANRE Uncharacterized protein OS=Danio rerio GN=atad3 PE=1 SV=1
					26.9799		25.5812	25.6192	25.9025	1	0	0	0	0	1	0	1	2	1	1	0	0	0	0	0	0	0	1	0	0.0033069	2.1882	1	2	0.226691	-0.96868	F6NPA8;A5WV31;E7F1A8;A0A0R4IEB5	F6NPA8;A5WV31;E7F1A8;A0A0R4IEB5	Ataxia, cerebellar, Cayman type a =Danio rerio GN=atcaya PE=4 SV=1;>tr|A5WV31|A5WV31	atcaya;atcayb	>tr|F6NPA8|F6NPA8_DANRE Ataxia, cerebellar, Cayman type a OS=Danio rerio GN=atcaya PE=4 SV=1;>tr|A5WV31|A5WV31_DANRE Ataxia, cerebellar, Cayman type a OS=Danio rerio GN=atcaya PE=4 SV=2;>tr|E7F1A8|E7F1A8_DANRE Ataxia, cerebellar, Cayman type b OS=Danio rer	DANRE Protein ph
27.6389	27.4217	27.2827	27.6956	27.231	27.4448	27.9503	27.663	27.9809	27.5061	2	2	2	3	2	3	2	2	3	2	2	2	2	3	2	3	2	2	3	2	0	18.231	11	5	0.11566	-0.255067	Q6PFS7	Q6PFS7	Ubiquitin-like-conjugating enzyme ATG3	atg3	>sp|Q6PFS7|ATG3_DANRE Ubiquitin-like-conjugating enzyme ATG3 OS
25.3399	25.4529		25.3672	25.5867	26.2383	25.2698	25.6061	25.8666	25.3172	1	3	0	3	1	1	2	1	3	2	1	3	0	3	1	1	2	1	3	2	0	19.917	9	4	0.21857	-0.765458	A0A0G2KPR3;A0A140LGV5;A0A140LG12	A0A0G2KPR3;A0A140LGV5	ATG7 autophagy-related 7 homolog (S. cerevisiae)	atg7	>tr|A0A0G2KPR3|A0A0G2KPR3_DANRE ATG7 autophagy-related 7 homolog (S. cerevisiae) OS
31.8294	31.291	31.4063	31.4631	31.4568	31.4071	31.3453	31.3281	31.3141	31.3994	20	25	23	22	22	20	21	19	23	23	20	25	23	22	22	20	21	19	23	23	0	252.17	230	26	0.195386	0.130532	B3DKL0;A2CEW4	B3DKL0;A2CEW4	Atic protein	atic	>tr|B3DKL0|B3DKL0_DANRE Atic protein OS
25.7868	26.8018	26.7808	26.6462	26.3297	27.1652	26.3521	26.5349	26.4827	26.7811	2	4	1	1	2	1	1	1	1	2	0	2	0	0	0	0	0	0	0	0	0.00025445	3.7893	7	4	0.438913	-0.194118	B8A6H1;E9QGX9	B8A6H1;E9QGX9	Atlastin GTPase 1	atl1	>tr|B8A6H1|B8A6H1_DANRE Atlastin GTPase 1 OS
24.1297	25.939		24.9975	25.022			25.8203	25.1717	25.3858	2	2	0	1	1	0	0	2	1	1	2	2	0	1	1	0	0	2	1	1	0.00048996	3.2628	2	2	0.885611	0.101636	A9JSY0;A8KAZ3;F6NJS4;A0A0R4ILH3;A3KP88;Q5CZR9;A1L1R4	A9JSY0;A8KAZ3;F6NJS4;A0A0R4ILH3;A3KP88	Atl2 protein (Fragment)	atl2	>tr|A9JSY0|A9JSY0_DANRE Atl2 protein (Fragment) OS
28.6389	29.7291	29.2658	29.4109	29.446	29.4745	29.3935	29.753	29.2165	29.3903	7	10	11	11	10	9	9	10	8	9	7	10	11	11	10	9	9	10	8	9	0	82.001	53	13	0.48459	-0.147438	Q5XJ96;A2CEM4;A2CEM2;A2CEM3;F6PA68	Q5XJ96;A2CEM4	Atlastin 3	atl3	>tr|Q5XJ96|Q5XJ96_DANRE Atlastin 3 OS
29.7061	28.6862	29.2088	29.2089	28.9764	29.2139	29.4123	28.8838	29.0324	29.5266	4	3	3	4	3	3	3	3	3	4	4	3	3	4	3	3	3	3	3	4	0	25.21	41	5	0.789735	-0.0565178	E7FEZ9	E7FEZ9	Antioxidant 1 copper chaperone	atox1	>tr|E7FEZ9|E7FEZ9_DANRE Antioxidant 1 copper chaperone OS	DANRE Capping protein (Actin filament),
29.0875	29.6105	28.8157	29.2024	29.3872	29.6766	29.2653	29.3319	29.3889	29.1906	5	8	6	6	5	8	7	8	9	6	0	0	0	0	0	0	0	0	0	0	0	19.151	51	10	0.370877	-0.149996	A0A0R4IJ10	A0A0R4IJ10	Sodium/potassium-transporting ATPase subunit alpha	atp1a1a	>tr|A0A0R4IJ10|A0A0R4IJ10_DANRE Sodium/potassium-transporting ATPase subunit alpha OS
28.5498	30.314	29.2616	29.3382	29.9889	29.9964	29.753	29.9514	29.6619	30.051	5	6	6	6	5	6	5	4	5	5	0	0	0	0	0	0	0	0	0	0	0	62.555	66	6	0.249802	-0.392271	A0A0R4IRT1	A0A0R4IRT1	Sodium/potassium-transporting ATPase subunit alpha	atp1a1a	>tr|A0A0R4IRT1|A0A0R4IRT1_DANRE Sodium/potassium-transporting ATPase subunit alpha OS
32.7327	33.561	33.1562	33.2295	33.282	33.5646	33.2878	33.3299	33.275	33.392	17	20	19	20	21	19	22	22	21	22	0	1	0	0	1	1	1	1	1	1	0	323.31	338	22	0.251932	-0.177593	Q9DGL6;Q7ZU25	Q9DGL6;Q7ZU25	Sodium/potassium-transporting ATPase subunit alpha	atp1a1a.1	>tr|Q9DGL6|Q9DGL6_DANRE Sodium/potassium-transporting ATPase subunit alpha OS
28.9571	29.8888	29.2273	28.9999	29.4853	29.5972	29.3996	29.3765	29.0851	29.3248	4	8	8	7	8	7	7	6	8	7	3	7	7	6	7	6	6	5	7	6	0	88.244	66	9	0.819579	-0.0449741	Q503J4;B8JKS9;Q9DGL4	Q503J4;B8JKS9;Q9DGL4	Sodium/potassium-transporting ATPase subunit alpha	atp1a1a.2	>tr|Q503J4|Q503J4_DANRE Sodium/potassium-transporting ATPase subunit alpha OS
	28.6507	27.9193	27.9848	27.9153	29.1787	27.9311	28.3125			1	2	1	1	2	2	1	2	0	0	1	1	1	1	1	1	1	2	0	0	0	13.198	7	5	0.699079	0.555325	B8JKT0;Q9DEY3;Q7T2D6	B8JKT0;Q9DEY3;Q7T2D6	Sodium/potassium-transporting ATPase subunit alpha	atp1a1a.3	>tr|B8JKT0|B8JKT0_DANRE Sodium/potassium-transporting ATPase subunit alpha OS
29.4053	31.2495	30.7453	30.7417	31.0712	31.3853	30.8818	31.1715	31.0581	31.1409	4	11	10	9	11	9	10	10	9	10	3	8	8	7	8	6	8	8	7	8	0	88.582	101	13	0.185118	-0.484935	Q90X33;B8JKS7;Q9DEU0;Q5D015	Q90X33;B8JKS7;Q9DEU0	Sodium/potassium-transporting ATPase subunit alpha	atp1a1a.4	>tr|Q90X33|Q90X33_DANRE Sodium/potassium-transporting ATPase subunit alpha OS
33.1803	33.9586	33.4826	33.6354	33.8405	33.9889	33.7673	33.8231	33.7059	33.7196	18	29	26	26	25	27	25	25	25	23	10	16	15	15	13	15	12	12	12	11	0	323.31	383	31	0.250063	-0.181491	Q9DEU1;B0R068;Q7ZZK6;Q1LYQ5;F1QQW4;F1QME5	Q9DEU1;B0R068	Sodium/potassium-transporting ATPase subunit alpha	atp1a1b	>tr|Q9DEU1|Q9DEU1_DANRE Sodium/potassium-transporting ATPase subunit alpha OS
28.9183	30.2827	29.7019	30.0249	29.7231	30.4012	29.4618	29.8626	29.6431	29.6029	4	11	9	10	10	10	5	9	8	9	4	11	9	10	10	10	5	9	8	9	0	65.184	57	12	0.826033	-0.0641411	Q9DGL5;Q90X34;B0S5Q5	Q9DGL5;Q90X34;B0S5Q5	Sodium/potassium-transporting ATPase subunit alpha	atp1a2a	>tr|Q9DGL5|Q9DGL5_DANRE Sodium/potassium-transporting ATPase subunit alpha OS
34.6292	35.5407	35.1186	35.1775	35.3369	35.5425	35.1666	35.3146	35.1647	35.2287	40	51	56	55	52	50	53	51	54	50	10	17	20	20	18	16	19	18	18	18	0	323.31	1283	57	0.483394	-0.122836	Q6P271;Q9DEY2	Q6P271;Q9DEY2	Sodium/potassium-transporting ATPase subunit alpha	atp1a3a	>tr|Q6P271|Q6P271_DANRE Sodium/potassium-transporting ATPase subunit alpha OS
29.1345	30.1294	29.3815	29.3383	29.8005	29.7782	29.2373	29.5322	29.4262	29.2942	6	10	10	7	7	9	10	7	4	5	6	10	10	7	7	9	10	7	4	5	0	103.5	54	11	0.625772	0.103209	Q9DEU2;Q4KMK4;A0A0R4IK21	Q9DEU2;Q4KMK4	Sodium/potassium-transporting ATPase subunit alpha	atp1a3b	>tr|Q9DEU2|Q9DEU2_DANRE Sodium/potassium-transporting ATPase subunit alpha OS
33.0232	33.8273	33.178	33.3336	33.5921	33.8267	33.3038	33.4691	33.442	33.271	9	10	11	11	11	14	13	13	14	14	0	0	0	0	0	1	0	1	0	1	0	162.19	280	18	0.692387	-0.0716286	Q7ZVX2;Q6NYH5;Q5PNP7	Q7ZVX2;Q6NYH5;Q5PNP7	Sodium/potassium-transporting ATPase subunit beta	atp1b1a	>tr|Q7ZVX2|Q7ZVX2_DANRE Sodium/potassium-transporting ATPase subunit beta OS
29.0827	29.8535	29.29	29.5154	29.7097	29.7374	29.3905	29.3647	29.4911	29.055	6	8	6	7	7	6	5	6	5	5	6	8	6	7	7	6	5	6	5	5	0	136.33	93	10	0.654173	0.0825108	Q9DEY4;F1Q6G8	Q9DEY4;F1Q6G8	Sodium/potassium-transporting ATPase subunit beta	atp1b1b	>tr|Q9DEY4|Q9DEY4_DANRE Sodium/potassium-transporting ATPase subunit beta OS
30.4013	31.3181	31.0139	31.1559	31.1823	31.0852	31.1013	31.109	31.2309	30.8647	8	8	8	8	8	7	9	9	9	9	7	7	7	7	7	6	8	8	8	8	0	53.037	160	9	0.718708	-0.0639187	Q9DGL2;A0A0R4IE14;A0A0R4IAE6;A0A0R4IUE0;A0A0R4ICY9;Q4V959;A0A0R4IZ15	Q9DGL2;A0A0R4IE14;A0A0R4IAE6;A0A0R4IUE0;A0A0R4ICY9	Sodium/potassium-transporting ATPase subunit beta	atp1b2a	>tr|Q9DGL2|Q9DGL2_DANRE Sodium/potassium-transporting ATPase subunit beta OS
28.1979	29.186	28.6515	28.8462	28.9621	28.9042	28.7436	28.7483	28.5974	28.8992	3	5	4	4	3	4	6	6	6	5	3	5	4	4	3	4	6	6	6	5	0	33.194	38	7	0.957085	-0.00979424	Q90Z34	Q90Z34	Sodium/potassium-transporting ATPase subunit beta	atp1b2b	>tr|Q90Z34|Q90Z34_DANRE Sodium/potassium-transporting ATPase subunit beta OS
28.4446	28.6135	28.7967	28.8236	28.4832	28.8707	28.5523	28.6181	28.7639	29.0786	4	3	5	6	4	7	6	6	5	6	0	0	0	1	1	1	1	1	0	1	0	43.159	29	7	0.270205	-0.144368	Q8QHI1	Q8QHI1	Sodium/potassium-transporting ATPase subunit beta	atp1b3a	>tr|Q8QHI1|Q8QHI1_DANRE Sodium/potassium-transporting ATPase subunit beta OS
31.3556	31.5712	31.1885	31.181	31.3481	31.4867	31.5064	31.4079	31.3186	31.2329	11	12	12	14	12	12	12	13	14	13	11	12	12	14	12	12	12	13	14	13	0	323.31	201	15	0.503266	-0.0615746	Q9DGI4	Q9DGI4	Sodium/potassium-transporting ATPase subunit beta	atp1b3b	>tr|Q9DGI4|Q9DGI4_DANRE Sodium/potassium-transporting ATPase subunit beta OS
31.3201	31.7137	31.4389	31.5314	31.6533	31.7468	31.2983	31.4143	31.222	31.4222	10	12	10	12	11	10	12	12	11	11	10	12	10	12	11	10	12	12	11	11	0	202.83	176	14	0.361702	0.11075	E7F9R1	E7F9R1	Sodium/potassium-transporting ATPase subunit beta	atp1b4	>tr|E7F9R1|E7F9R1_DANRE Sodium/potassium-transporting ATPase subunit beta OS
36.5151	37.4591	37.0244	36.9798	37.0837	37.2598	37.0971	37.096	37.0598	37.0972	58	60	60	59	57	59	58	60	59	59	27	29	28	29	27	28	27	28	28	28	0	323.31	2909	63	0.498457	-0.109591	Q5U3A4;Q642Z0;E9QF60;E9QGF0	Q5U3A4;Q642Z0	Calcium-transporting ATPase	atp2a1	>tr|Q5U3A4|Q5U3A4_DANRE Calcium-transporting ATPase OS
32.3899	33.3219	32.6053	32.5431	32.7738	33.0267	32.7539	32.7153	32.7481	32.7583	20	27	25	25	24	24	25	25	24	22	20	27	25	25	24	24	25	25	24	22	0	323.31	446	30	0.677668	-0.0736572	A0JMP4;F1QDJ6	A0JMP4	Calcium-transporting ATPase	atp2a1l	>tr|A0JMP4|A0JMP4_DANRE Calcium-transporting ATPase OS
25.7625	27.5018	25.0219	25.126	27.6828		25.7925	27.7316	24.3721	26.7903	3	3	2	3	4	1	1	3	3	2	3	3	2	3	4	1	1	3	3	2	0	4.7096	5	4	0.842725	0.165899	Q7ZW18;B2GRT2;A9C3Q5;A9C3Q4	Q7ZW18;B2GRT2;A9C3Q5;A9C3Q4	Calcium-transporting ATPase	atp2a2a	>tr|Q7ZW18|Q7ZW18_DANRE Calcium-transporting ATPase OS
29.702	30.7072	29.8496	29.8916	30.2284	30.5913	29.9867	30.1143	30.1016	30.0176	7	12	15	13	8	11	12	15	14	12	3	4	7	7	2	3	6	7	8	5	0	138.26	123	20	0.692107	-0.0865551	A0A0R4IQS8;Q6ZM60	A0A0R4IQS8;Q6ZM60	Calcium-transporting ATPase	atp2a2b	>tr|A0A0R4IQS8|A0A0R4IQS8_DANRE Calcium-transporting ATPase OS
28.5411	28.9831	28.8731	28.9135	28.9502	28.8657	28.7154	28.295	28.7039	28.8365	3	5	4	4	5	3	4	4	5	3	0	2	1	1	1	1	1	1	1	1	0	15.257	45	7	0.229115	0.168931	F6PB81;Q5RGZ4;F6PDY7;Q1RM46;Q0V934;Q569P8;A1L214	F6PB81;Q5RGZ4;F6PDY7	Calcium-transporting ATPase	atp2b1a	>tr|F6PB81|F6PB81_DANRE Calcium-transporting ATPase OS
25.3636		24.5726	24.7963				26.2244		25.7932	1	1	1	2	0	0	0	3	0	2	1	1	1	2	0	0	0	3	0	2	0	6.0419	5	3	0.535026	-0.528409	F1QBG4;B2CZB7;A7MBQ0;Q5XJ59;Q1RM98;Q0V957;F8W5S2;Q4V9D7;A3KP17;F8W2F0;F8W5B4;F8W2P7	F1QBG4;B2CZB7	Calcium-transporting ATPase	atp2b1b	>tr|F1QBG4|F1QBG4_DANRE Calcium-transporting ATPase OS
26.1984	27.4635	26.8833	27.2052	27.3443	25.9077	26.8501	27.1581	26.5094	27.6006	1	4	3	4	5	2	4	3	3	4	0	4	2	3	4	2	3	2	2	3	0	19.09	27	6	0.575486	0.21376	A0A140LG82;F1RC03;A0A0R4IKR3;B2CZB8;A0A140LGB6	A0A140LG82;F1RC03;A0A0R4IKR3;B2CZB8	Calcium-transporting ATPase	atp2b2	>tr|A0A140LG82|A0A140LG82_DANRE Calcium-transporting ATPase OS
28.542	29.7614	29.3852	29.2569	29.5259	29.4178	29.169	29.2002	28.9165	29.1392	3	7	7	8	8	5	6	10	7	7	0	2	4	5	4	2	3	6	4	3	0	71.092	52	14	0.584593	0.125753	B2CZC0;X1WCG5	B2CZC0;X1WCG5	Calcium-transporting ATPase	atp2b3b	>tr|B2CZC0|B2CZC0_DANRE Calcium-transporting ATPase OS
31.5267	32.5716	32.0151	32.001	32.2221	32.5414	32.0238	32.1357	31.9401	32.1053	22	29	28	29	30	27	33	31	32	31	15	20	18	19	21	18	22	20	21	21	0	323.31	330	37	0.691376	-0.081979	F1QKF2;F1R790;B2CZC1;Q05AP2;Q5XJP7;A0A0R4IAQ9;Q32PU6	F1QKF2;F1R790;B2CZC1	Calcium-transporting ATPase	atp2b4	>tr|F1QKF2|F1QKF2_DANRE Calcium-transporting ATPase OS
36.661	36.2683	36.2448	36.2881	36.3524	36.4562	36.3473	36.3756	36.3495	36.3777	38	37	39	39	38	38	38	38	40	37	38	37	39	39	38	38	38	38	40	37	0	323.31	1158	42	0.822947	-0.0183014	Q08BA1;Q6EE37;Q58P23	Q08BA1;Q6EE37;Q58P23	ATP synthase subunit alpha	atp5a1	>tr|Q08BA1|Q08BA1_DANRE ATP synthase subunit alpha OS
36.6922	36.2578	36.4086	36.279	36.3686	36.3378	36.2977	36.3416	36.2537	36.3027	27	27	27	28	27	28	27	27	27	26	12	12	12	12	12	12	11	11	12	11	0	323.31	1463	29	0.268564	0.0944992	A8WGC6;Q4VBK0	A8WGC6;Q4VBK0	ATP synthase subunit beta	atp5b	>tr|A8WGC6|A8WGC6_DANRE ATP synthase subunit beta OS
33.0314	32.9968	33.2033	33.1709	32.9946	33.091	33.135	33.1121	33.1486	33.0691	14	14	14	14	15	14	14	13	14	14	14	14	14	14	15	14	14	13	14	14	0	316.2	267	15	0.518181	-0.0317734	Q6P959;Q5RH26	Q6P959;Q5RH26	ATP synthase subunit gamma	atp5c1	>tr|Q6P959|Q6P959_DANRE ATP synthase subunit gamma OS
29.7429	29.1156	30.8183	29.9837	28.7656	29.3929	30.6837	30.2582	30.6867	30.6107	2	2	2	2	2	2	2	2	2	3	2	2	2	2	2	2	2	2	2	3	0	101.73	39	3	0.177485	-0.641206	Q1LVG7;Q6P1J5	Q1LVG7	ATP synthase, H+-transporting, mitochondrial F1 complex, delta subunit =Danio rerio GN=atp5d PE=1 SV=1	atp5d	>tr|Q1LVG7|Q1LVG7_DANRE ATP synthase, H+-transporting, mitochondrial F1 complex, delta subunit OS=Danio rerio GN=atp5d PE=1 SV=1
30.777	30.4497	30.4654	30.5351	30.6481	30.6563	31.2056	27.7055	27.9716	30.5653	4	4	4	4	4	4	3	3	3	3	4	4	4	4	4	4	3	3	3	3	0	4.215	26	4	0.233026	0.954204	F8W3H2	F8W3H2	ATP synthase, H+-transporting, mitochondrial F1 complex, epsilon subunit =Danio rerio GN=atp5e PE=1 SV=1	atp5e	>tr|F8W3H2|F8W3H2_DANRE ATP synthase, H+-transporting, mitochondrial F1 complex, epsilon subunit OS=Danio rerio GN=atp5e PE=1 SV=1
32.1536	32.9423	32.5162	32.6651	32.7806	32.6157	32.7194	32.6687	32.7316	32.6936	14	16	18	18	17	18	16	16	15	16	14	16	18	18	17	18	16	16	15	16	0	272.31	279	20	0.599321	-0.0742058	Q5XJJ3;B8JIS1	Q5XJJ3;B8JIS1	ATP synthase, H+ transporting, mitochondrial F0 complex, subunit b, isoform 1 =Danio rerio GN=atp5f1 PE=2 SV=1;>tr|B8JIS1|B8JIS1	atp5f1	>tr|Q5XJJ3|Q5XJJ3_DANRE ATP synthase, H+ transporting, mitochondrial F0 complex, subunit b, isoform 1 OS=Danio rerio GN=atp5f1 PE=2 SV=1;>tr|B8JIS1|B8JIS1_DANRE ATP synthase, H+-transporting, mitochondrial Fo complex, subunit B1 OS=Danio rerio GN=atp5f1 PE
33.4188	33.2704	33.5686	33.3535	33.41	33.4214	33.412	33.2563	33.5181	33.4783	11	14	11	13	13	12	14	14	14	14	11	14	11	13	13	12	14	14	14	14	0	173.01	267	15	0.849664	-0.0129562	Q6PC77	Q6PC77	ATP synthase, H+ transporting, mitochondrial F0 complex, subunit d =Danio rerio GN=atp5h PE=1 SV=1	atp5h	>tr|Q6PC77|Q6PC77_DANRE ATP synthase, H+ transporting, mitochondrial F0 complex, subunit d OS=Danio rerio GN=atp5h PE=1 SV=1
27.7716	27.2338	27.1268	27.2344	27.7065	27.7387	27.5427	27.4536	27.5062	27.3694	2	2	1	1	2	2	1	1	1	1	2	2	1	1	2	2	1	1	1	1	0	12.533	7	2	0.487402	-0.107509	A7YY99;A7YY11	A7YY99;A7YY11	ATP synthase, H+-transporting, mitochondrial Fo complex, subunit Ea =Danio rerio GN=atp5ia PE=1 SV=1;>tr|A7YY11|A7YY11	atp5ia	>tr|A7YY99|A7YY99_DANRE ATP synthase, H+-transporting, mitochondrial Fo complex, subunit Ea OS=Danio rerio GN=atp5ia PE=1 SV=1;>tr|A7YY11|A7YY11_DANRE Zgc:171957 protein OS=Danio rerio GN=zgc:171957 PE=2 SV=1
30.7204	31.2012	31.3651	31.0517	30.8987	31.2315	31.1151	30.9041	31.1816	31.1806	5	6	7	7	6	6	7	7	7	7	4	5	6	6	5	5	6	6	6	6	0	23.01	100	7	0.56887	-0.0751644	A2ARG7;Q08C42	A2ARG7;Q08C42	ATP synthase, H+-transporting, mitochondrial Fo complex, subunit Eb =Danio rerio GN=atp5ib PE=1 SV=2;>tr|Q08C42|Q08C42	atp5ib	>tr|A2ARG7|A2ARG7_DANRE ATP synthase, H+-transporting, mitochondrial Fo complex, subunit Eb OS=Danio rerio GN=atp5ib PE=1 SV=2;>tr|Q08C42|Q08C42_DANRE Atp5i protein OS=Danio rerio GN=atp5ib PE=2 SV=1
31.9769	31.2676	31.5266	31.4364	31.2917	31.2928	31.4178	31.4863	31.57	31.33	6	3	7	6	5	5	5	5	6	6	6	3	7	6	5	5	5	5	6	6	0	25.25	92	8	0.575876	0.0804634	B8JM34;Q6NYF7	B8JM34;Q6NYF7	ATP synthase-coupling factor 6, mitochondrial =Danio rerio GN=atp5j PE=1 SV=1;>tr|Q6NYF7|Q6NYF7	atp5j	>tr|B8JM34|B8JM34_DANRE ATP synthase-coupling factor 6, mitochondrial OS=Danio rerio GN=atp5j PE=1 SV=1;>tr|Q6NYF7|Q6NYF7_DANRE ATP synthase-coupling factor 6, mitochondrial OS=Danio rerio GN=atp5j PE=1 SV=1
30.0497	30.8881	30.5106	30.6407	30.9238	31.652	30.6516	30.5338	30.3938	30.6855	3	2	3	3	3	3	3	3	3	3	3	2	3	3	3	3	3	3	3	3	0.00026035	4.1378	28	3	0.527171	-0.180772	Q6PBH7;F6P873	Q6PBH7;F6P873	LOC402883 protein (Fragment) =Danio rerio GN=atp5j2 PE=2 SV=1;>tr|F6P873|F6P873	atp5j2	>tr|Q6PBH7|Q6PBH7_DANRE LOC402883 protein (Fragment) OS=Danio rerio GN=atp5j2 PE=2 SV=1;>tr|F6P873|F6P873_DANRE ATP synthase, H+-transporting, mitochondrial Fo complex, subunit F2 OS=Danio rerio GN=atp5j2 PE=1 SV=1
30.3113	30.1622	28.5406	29.6113	29.7575	31.6033	30.5222	27.2663	25.762	29.1421	6	5	4	3	6	6	4	1	1	3	6	5	4	3	6	6	4	1	1	3	0	13.227	38	6	0.480837	0.817372	Q6P6E0;Q6PBQ7	Q6P6E0;Q6PBQ7	ATP synthase, H+ transporting, mitochondrial F0 complex, subunit g =Danio rerio GN=atp5l PE=1 SV=1;>tr|Q6PBQ7|Q6PBQ7	atp5l	>tr|Q6P6E0|Q6P6E0_DANRE ATP synthase, H+ transporting, mitochondrial F0 complex, subunit g OS=Danio rerio GN=atp5l PE=1 SV=1;>tr|Q6PBQ7|Q6PBQ7_DANRE Atp5l protein OS=Danio rerio GN=atp5l PE=2 SV=1
33.6909	32.8665	33.2366	33.0524	33.049	33.1206	33.0606	33.0766	33.2419	33.1432	12	12	13	11	13	12	13	13	13	13	12	12	13	11	13	12	13	13	13	13	0	225.36	394	13	0.735284	0.0505211	Q6DRD1	Q6DRD1	ATP synthase oligomycin sensitivity conferral protein	atp5o	>tr|Q6DRD1|Q6DRD1_DANRE ATP synthase oligomycin sensitivity conferral protein OS	DANRE Type I cytokeratin, en
29.0533	29.5876	29.1409	29.272	29.6077	29.3563	29.3492	29.6549	29.5604	29.4609	5	5	7	6	5	6	5	6	5	4	5	5	7	6	5	6	5	6	5	4	0	16.005	33	7	0.293877	-0.144045	F1R9A7;A7MBP9	F1R9A7;A7MBP9	ATPase, H+-transporting, lysomal accessory protein 1a =Danio rerio GN=atp6ap1a PE=1 SV=1;>tr|A7MBP9|A7MBP9	atp6ap1a	>tr|F1R9A7|F1R9A7_DANRE ATPase, H+-transporting, lysosomal accessory protein 1a OS=Danio rerio GN=atp6ap1a PE=1 SV=1;>tr|A7MBP9|A7MBP9_DANRE LOC100004566 protein (Fragment) OS=Danio rerio GN=atp6ap1a PE=2 SV=1
	25.5002			25.3311	25.8085					0	1	0	0	2	1	0	0	0	0	0	1	0	0	2	1	0	0	0	0	0.0024455	2.2569	3	2	0.852575	0.133117	Q6NY92;F1QEY7;A0A0R4IBK9	Q6NY92;F1QEY7;A0A0R4IBK9	V-type proton ATPase subunit a	atp6v0a1a	>tr|Q6NY92|Q6NY92_DANRE V-type proton ATPase subunit a OS
30.5725	31.6396	31.085	31.1901	31.3608	31.2014	31.1164	31.3347	31.0982	31.1257	11	20	18	20	17	16	19	19	20	22	6	9	8	9	7	7	9	10	10	10	0	151.53	149	23	0.975906	-0.00565796	F1QE30;Q502H9	F1QE30;Q502H9	V-type proton ATPase subunit a	atp6v0a1b	>tr|F1QE30|F1QE30_DANRE V-type proton ATPase subunit a OS
	26.9023	25.71	26.2704	26.0377	27.8545					0	1	1	1	1	1	0	0	0	0	0	1	1	1	1	1	0	0	0	0	0.0024444	2.2504	5	1	0.371152	1.0739	Q6NXB8;Q6P041;Q8JGS3;F1QSP4	Q6NXB8;Q6P041;Q8JGS3;F1QSP4	V-type proton ATPase proteolipid subunit	atp6v0ca;atp6v0cb	>tr|Q6NXB8|Q6NXB8_DANRE V-type proton ATPase proteolipid subunit OS
30.3687	31.3413	30.5029	30.8301	30.9621	30.9238	30.7296	30.7218	30.738	30.8134	11	13	12	15	15	13	14	14	15	14	11	13	12	15	15	13	14	14	15	14	0	172.56	147	15	0.931269	0.0157177	Q6PGV1;A8E560;F1Q4U4	Q6PGV1	V-type proton ATPase subunit d 1	atp6v0d1	>sp|Q6PGV1|VA0D1_DANRE V-type proton ATPase subunit d 1 OS	DANRE Collagen, type XXVIII, alpha
33.7265	33.6545	33.6138	33.7285	33.825	33.3997	33.618	33.609	33.536	33.6101	33	34	34	35	32	30	36	34	35	34	9	8	11	12	10	8	11	11	10	11	0	323.31	590	40	0.022529	0.155119	A2BEN1;Q7SY46	A2BEN1;Q7SY46	ATPase, H+-transporting, lysomal, V1 subunit Aa =Danio rerio GN=atp6v1aa PE=1 SV=1;>tr|Q7SY46|Q7SY46	atp6v1aa	>tr|A2BEN1|A2BEN1_DANRE ATPase, H+-transporting, lysosomal, V1 subunit Aa OS=Danio rerio GN=atp6v1aa PE=1 SV=1;>tr|Q7SY46|Q7SY46_DANRE ATPase, H+ transporting, lysosomal V1 subunit A, like OS=Danio rerio GN=atp6v1aa PE=2 SV=1
29.0482	29.1165	29.3164	29.2919	29.5299	29.0493	29.0262	29.227	29.3205	29.447	5	5	5	5	6	5	7	5	6	7	5	5	5	5	6	5	7	5	6	7	0	28.106	70	7	0.699193	0.0466057	E7FCD8	E7FCD8	ATPase, H+-transporting, lysomal, V1 subunit Ab =Danio rerio GN=atp6v1ab PE=3 SV=1	atp6v1ab	>tr|E7FCD8|E7FCD8_DANRE ATPase, H+-transporting, lysosomal, V1 subunit Ab OS=Danio rerio GN=atp6v1ab PE=3 SV=1
30.4239	30.3675	30.0058	30.0367	30.2936	30.2701	30.1755	30.2259	30.1128	30.2028	5	7	9	9	8	6	9	8	9	7	5	7	9	9	8	6	9	8	9	7	0	154.83	101	9	0.762725	0.0280994	Q8QHA6;A4FUM8;Q568W2;F6P5H1	Q8QHA6;A4FUM8	Vacuolar-type H+ transporting ATPase subunit B2 =Danio rerio GN=atp6v1b2 PE=2 SV=1;>tr|A4FUM8|A4FUM8	atp6v1b2	>tr|Q8QHA6|Q8QHA6_DANRE Vacuolar-type H+ transporting ATPase subunit B2 OS=Danio rerio GN=atp6v1b2 PE=2 SV=1;>tr|A4FUM8|A4FUM8_DANRE ATPase, H+ transporting, lysosomal V1 subunit B2 OS=Danio rerio GN=atp6v1b2 PE=1 SV=1
32.6033	32.7878	32.542	32.612	32.7894	32.8177	32.3993	32.4698	32.4474	32.4738	19	20	17	20	20	17	20	22	21	21	8	9	6	9	9	7	8	10	8	8	0	323.31	383	26	0.148734	0.145318	Q6PC68;A0A0R4ITB1;Q8QHA7	Q6PC68;A0A0R4ITB1;Q8QHA7	ATPase, H+ transporting, lysomal, V1 subunit B, member a =Danio rerio GN=atp6v1ba PE=1 SV=1;>tr|A0A0R4ITB1|A0A0R4ITB1	atp6v1ba	>tr|Q6PC68|Q6PC68_DANRE ATPase, H+ transporting, lysosomal, V1 subunit B, member a OS=Danio rerio GN=atp6v1ba PE=1 SV=1;>tr|A0A0R4ITB1|A0A0R4ITB1_DANRE ATPase, H+-transporting, lysosomal, V1 subunit B, member a OS=Danio rerio GN=atp6v1ba PE=1 SV=1;>tr|Q8QH
29.9939	30.9011	30.4912	30.5114	30.6331	30.7581	30.5572	30.6089	30.6055	30.5908	10	15	16	16	13	11	15	16	15	14	5	11	11	11	8	7	10	11	10	9	0	65.362	95	19	0.458412	-0.117993	B2GPU0;Q7T385	B2GPU0;Q7T385	V-type proton ATPase subunit C	atp6v1c1a	>tr|B2GPU0|B2GPU0_DANRE V-type proton ATPase subunit C OS
30.0214	29.5956	29.714	29.8577	29.7826	29.7407	29.3956	29.5864	29.5657	29.5613	8	7	7	7	7	7	7	6	7	7	8	7	7	7	7	7	7	6	7	7	0	98.526	115	8	0.0371664	0.22436	Q7ZVX8	Q7ZVX8	ATPase, H+ transporting, V1 subunit D =Danio rerio GN=atp6v1d PE=1 SV=1	atp6v1d	>tr|Q7ZVX8|Q7ZVX8_DANRE ATPase, H+ transporting, V1 subunit D OS=Danio rerio GN=atp6v1d PE=1 SV=1
31.6288	31.3213	31.5223	31.3497	31.5532	31.0471	31.2786	31.2578	31.2515	31.302	11	11	13	13	9	10	12	12	13	11	11	11	13	13	9	10	12	12	13	11	0	216.57	148	15	0.0110697	0.247649	Q6NWK4;Q8JHH4;Q5PRB0;F1RDT4	Q6NWK4;Q8JHH4	ATPase, H+-transporting, lysomal, V1 subunit E1b =Danio rerio GN=atp6v1e1b PE=1 SV=1;>tr|Q8JHH4|Q8JHH4	atp6v1e1b	>tr|Q6NWK4|Q6NWK4_DANRE ATPase, H+-transporting, lysosomal, V1 subunit E1b OS=Danio rerio GN=atp6v1e1b PE=1 SV=1;>tr|Q8JHH4|Q8JHH4_DANRE Vacuolar ATP synthase subunit E OS=Danio rerio GN=atp6v1e1b PE=2 SV=1
32.5687	31.6331	32.1713	31.9199	31.9622	31.7555	31.7203	31.8021	31.9847	31.814	7	8	8	8	8	9	8	8	8	8	7	8	8	8	8	9	8	8	8	8	0	286.82	151	9	0.183306	0.235702	Q6PBR5;Q9IAC5	Q6PBR5;Q9IAC5	V-type proton ATPase subunit G	atp6v1g1	>tr|Q6PBR5|Q6PBR5_DANRE V-type proton ATPase subunit G OS
30.8128	31.4305	31.3934	31.3167	31.3954	31.2546	31.3464	31.4655	31.3092	31.2497	14	15	18	16	16	13	16	17	15	18	14	15	18	16	16	13	16	17	15	18	0	227.2	185	19	0.662885	-0.0553371	Q6PC35;B0R0V8;Q8JHG2;F8W3K9	Q6PC35;B0R0V8;Q8JHG2	ATPase, H+ transporting, lysomal, V1 subunit H =Danio rerio GN=atp6v1h PE=1 SV=1;>tr|B0R0V8|B0R0V8	atp6v1h	>tr|Q6PC35|Q6PC35_DANRE ATPase, H+ transporting, lysosomal, V1 subunit H OS=Danio rerio GN=atp6v1h PE=1 SV=1;>tr|B0R0V8|B0R0V8_DANRE ATPase, H+-transporting, lysosomal V1 subunit H OS=Danio rerio GN=atp6v1h PE=4 SV=1;>tr|Q8JHG2|Q8JHG2_DANRE Vacuolar ATP sy	DANRE Wu:fc76b04 pro
32.0497	31.141	31.6521	31.425	31.6719	30.8894	31.3135	31.1962	31.6266	31.2727	3	3	3	4	4	4	4	4	3	3	3	3	3	4	4	4	4	4	3	3	0	27.06	49	4	0.12399	0.328262	A3KNL5	A3KNL5	ATPase inhibitor A, mitochondrial =Danio rerio GN=atpif1 PE=3 SV=1	atpif1	>sp|A3KNL5|ATF1A_DANRE ATPase inhibitor A, mitochondrial OS=Danio rerio GN=atpif1 PE=3 SV=1
32.1183	31.9247	32.1335	32.131	32.2776	31.9271	32.1497	32.1247	32.4313	32.3494	10	8	11	9	7	8	10	11	11	10	10	8	11	9	7	8	10	11	11	10	0	53.364	103	12	0.472233	-0.0794235	B2GSH9;Q1LYB6	B2GSH9;Q1LYB6	Si:ch211-15d5.5 protein =Danio rerio GN=atpif1b PE=2 SV=1;>sp|Q1LYB6|ATF1B	atpif1b	>tr|B2GSH9|B2GSH9_DANRE Si:ch211-15d5.5 protein OS=Danio rerio GN=atpif1b PE=2 SV=1;>sp|Q1LYB6|ATF1B_DANRE ATPase inhibitor B, mitochondrial OS=Danio rerio GN=atpif1b PE=3 SV=1
	26.1051		25.4111	25.2461	25.5397	25.3715	25.7648	25.6185	25.6968	0	2	0	1	2	1	1	2	2	2	0	2	0	1	2	1	1	2	2	2	0.00024814	3.4253	4	3	0.206086	-0.399456	F1QJ36;E7F4M2;F1QQ67;Q6PFN1;Q7ZUS5	F1QJ36;E7F4M2	Alpha thalassemia/mental retardation syndrome X-linked homolog (human)	atrx	>tr|F1QJ36|F1QJ36_DANRE Alpha thalassemia/mental retardation syndrome X-linked homolog (human) OS
27.1789	27.2737	27.9003	27.8388	27.2958	27.6438	27.2882	27.2001	28.1712	27.4457	1	4	3	7	4	2	3	4	7	3	1	4	3	7	4	2	3	4	7	3	0	33.804	27	9	0.826604	-0.0522942	A0A0R4IQ37;F1QA42;Q6PFI6	A0A0R4IQ37;F1QA42;Q6PFI6	Ataxin 2-like	atxn2l	>tr|A0A0R4IQ37|A0A0R4IQ37_DANRE Ataxin 2-like OS
		30.1643	30.2202						30.7078	0	0	1	2	0	0	0	0	0	1	0	0	1	2	0	0	0	0	0	1	0	4.7012	3	2	0.633671	1.02739	Q7ZU73;A0A0R4ITP2;A0A0R4IDW1;Q1XA84	Q7ZU73;A0A0R4ITP2;A0A0R4IDW1;Q1XA84	Ataxin 3	atxn3	>tr|Q7ZU73|Q7ZU73_DANRE Ataxin 3 OS
29.14	28.522	28.5203	28.4301	28.7078	28.5318	28.6247	28.7283	28.5786	28.6523	6	7	7	8	8	8	7	6	8	7	6	7	7	8	8	8	7	6	8	7	0	37.796	46	10	0.763945	0.0408886	Q6DC25;F1RDX1	Q6DC25;F1RDX1	AU RNA binding protein/enoyl-Coenzyme A hydratase	auh	>tr|Q6DC25|Q6DC25_DANRE AU RNA binding protein/enoyl-Coenzyme A hydratase OS
28.3711	28.2956	28.1764	28.0971	28.3044	28.3564	28.4437	27.9166	28.3015	28.3214	4	3	4	4	4	3	5	4	4	4	4	3	4	4	4	3	5	4	4	4	0	33.026	32	5	0.85889	-0.0190228	A5PLC6	A5PLC6	BCL2-associated athanogene 1	bag1	>tr|A5PLC6|A5PLC6_DANRE BCL2-associated athanogene 1 OS
26.4735	26.7914	26.6482	26.5325	26.8124	26.2418	26.3142	26.6137	25.9733	26.2598	3	1	3	1	1	1	2	3	2	2	3	1	3	1	1	1	2	3	2	2	0	5.433	9	3	0.0162941	0.371027	Q7T307;B8A454	Q7T307;B8A454	BCL2-associated athanogene 2	bag2	>tr|Q7T307|Q7T307_DANRE BCL2-associated athanogene 2 OS	DANRE Myelin-associated glycoprotein OS=Danio rerio GN
27.27	27.444	27.1019	27.2285	26.8002	27.741	27.6679	27.3785	27.2288	27.3702	3	4	3	2	3	3	4	4	5	4	3	4	3	2	3	3	4	4	4	4	0	20.138	19	5	0.0656991	-0.308343	Q7SZF4;F1QIQ2;Q0P460	Q7SZF4;F1QIQ2	HLA-B-associated transcript 3	bag6	>tr|Q7SZF4|Q7SZF4_DANRE HLA-B-associated transcript 3 OS	DANRE Prolyl 4-hydroxyla
26.2336	25.8786	26.0351	26.4743	26.441	26.1003	25.9999	25.9682	25.9158	25.8179	2	2	2	1	2	2	3	2	2	3	2	2	2	1	2	2	3	2	2	3	0	5.4373	5	3	0.0765744	0.252066	Q1RLU7;F1QB08;A0A0R4IB32;A0A0R4IYZ8;A0A0R4ICX5;A0A0R4IRY0	Q1RLU7;F1QB08;A0A0R4IB32;A0A0R4IYZ8	Zgc:136827	baiap2a	>tr|Q1RLU7|Q1RLU7_DANRE Zgc:136827 OS
32.0249	31.566	31.7716	31.6486	31.6583	31.3176	31.7022	31.7467	31.9001	31.7219	8	6	7	7	7	7	7	7	7	7	8	6	7	7	7	7	7	7	7	7	0	28.743	130	9	0.665605	0.056189	Q6P026	Q6P026	Barrier-to-autointegration factor	banf1	>sp|Q6P026|BAF_DANRE Barrier-to-autointegration factor OS
33.1041	33.0101	32.9484	32.8892	33.2255	32.7987	33.0255	32.9891	32.8739	33.0924	16	17	20	20	20	16	18	18	20	19	16	17	20	20	20	16	18	18	20	19	0	323.31	482	23	0.346583	0.0795242	Q1RM09	Q1RM09	Brain acid soluble protein 1 homolog	basp1	>sp|Q1RM09|BASP1_DANRE Brain acid soluble protein 1 homolog OS
	26.4624	25.2614	25.3951	26.124	24.3871	26.3756	24.9045	25.5707		0	1	2	3	3	1	1	2	1	0	0	1	2	3	3	1	1	2	1	0	0	11.079	9	4	0.89518	0.102984	A0A0R4IQQ6;A0A0R4I9P1;A0A0R4IGK1;A2BIL7	A0A0R4IQQ6;A0A0R4I9P1;A0A0R4IGK1;A2BIL7	Tyrine-protein kinase BAZ1B	baz1b	>tr|A0A0R4IQQ6|A0A0R4IQQ6_DANRE Tyrosine-protein kinase BAZ1B OS
29.2792	24.1279			26.0517	28.9735					1	1	1	0	1	1	1	0	0	0	1	1	1	0	1	1	1	0	0	0	0.0064624	1.6501	6	1	0.733762	0.5194	A4QP63	A4QP63	Bbs10 protein	bbs10	>tr|A4QP63|A4QP63_DANRE Bbs10 protein OS
27.1803		27.7277	27.8386	26.9673	26.9147	26.9156	27.1235	27.0464	27.0512	2	2	1	2	3	2	2	2	2	1	2	2	1	2	3	2	2	2	2	1	0	8.2423	8	3	0.866937	-0.0931335	B7ZV06;Q7ZW25;A7MCL9	B7ZV06;Q7ZW25	Bc2 protein	bc2;chmp2a	>tr|B7ZV06|B7ZV06_DANRE Bc2 protein OS
30.2423	30.7691	30.5371	30.5934	30.5846	30.5195	30.5181	30.6686	30.4165	30.4046	12	17	13	13	14	11	13	14	11	14	12	17	13	13	14	11	13	14	11	14	0	103.67	120	18	0.694094	0.0398426	F1QN52;Q08BX5;F1QVA6;A0A0R4IPM3	F1QN52;Q08BX5	Basal cell adhesion molecule (Lutheran blood group)	bcam	>tr|F1QN52|F1QN52_DANRE Basal cell adhesion molecule (Lutheran blood group) OS
25.55	25.9792	25.7411	25.6521	26.3113	26.808	26.6722	26.1045	25.0701	26.4619	1	1	1	1	1	1	1	1	1	1	1	1	1	1	1	1	1	1	1	1	0.0024814	2.3766	6	1	0.300483	-0.376595	A4JYP6	A4JYP6		bcam
	27.0262	26.3031	25.9536	26.973		26.5453	26.5255	25.9849		0	1	1	1	1	0	2	2	2	0	0	1	1	1	1	0	2	2	2	0	0	6.9867	6	2	0.786811	0.236352	Q5RIX5;Q4VBR6;REV__E7EXN2	Q5RIX5;Q4VBR6;REV__E7EXN2	B-cell receptor-associated protein 29	bcap29	>tr|Q5RIX5|Q5RIX5_DANRE B-cell receptor-associated protein 29 OS
29.3513	29.9567	29.4605	29.8839	29.6445	29.9546	29.9396	29.8235	29.9635	29.8663	6	6	7	7	7	9	6	7	7	7	6	6	7	7	7	9	6	7	7	7	0	39.422	67	10	0.070863	-0.250136	Q8JFW7;Q7ZUJ4	Q8JFW7;Q7ZUJ4	B-cell receptor-associated protein 31	bcap31	>tr|Q8JFW7|Q8JFW7_DANRE B-cell receptor-associated protein 31 OS	DANRE Chaperonin-c
29.4829	28.0183	27.6477	28.3983	28.5269	27.0896	28.1139	27.7567	27.2465	27.6603	3	4	3	3	5	3	6	5	4	3	3	4	3	3	5	3	6	5	4	3	0	42.635	16	7	0.0470028	0.841424	Q5RKQ0	Q5RKQ0	Pre-mRNA-splicing factor SPF27	bcas2	>sp|Q5RKQ0|SPF27_DANRE Pre-mRNA-splicing factor SPF27 OS
30.4041	30.1107	29.8789	30.1707	30.3995	30.389	30.0057	29.8928	29.9403	29.9881	6	10	10	8	7	10	7	8	8	9	6	9	9	7	7	10	7	8	7	8	0	70.922	107	14	0.291029	0.149609	E9QFU8;E9QCQ6;F1QLF8;Q6DG83	E9QFU8;E9QCQ6;F1QLF8;Q6DG83	Branched-chain-amino-acid aminotransferase	bcat2	>tr|E9QFU8|E9QFU8_DANRE Branched-chain-amino-acid aminotransferase OS
27.6395	27.605	27.6917	27.6528	27.7198	27.4265	27.266	27.4684	27.2847	27.7015	2	3	4	5	3	3	4	3	4	4	2	3	4	5	3	3	4	3	4	4	0	17.059	39	5	0.0208893	0.23235	F1QQU8;B2GP83;Q5BJJ7	F1QQU8;B2GP83;Q5BJJ7	Protein BCCIP homolog	bccip	>tr|F1QQU8|F1QQU8_DANRE Protein BCCIP homolog OS
29.5074	29.238	29.6468	29.5451	29.1637	29.1951	29.6342	29.4192	29.6612	29.6951	9	10	8	9	8	5	7	10	7	6	9	10	8	9	8	5	7	10	7	6	0	42.789	65	13	0.469903	-0.100755	Q4VBU0	Q4VBU0	Bckdha protein	bckdha	>tr|Q4VBU0|Q4VBU0_DANRE Bckdha protein OS
29.7109	28.4697	28.8804	29.179	29.4503	29.36	28.8266	29.1561	28.8088	28.6923	3	3	3	3	2	2	3	3	3	5	3	3	3	3	2	2	3	3	3	5	0	73.911	39	5	0.51755	0.169286	A1L2C0;E7FDU0	A1L2C0;E7FDU0	Branched chain ketoacid dehydrogenase E1, beta polypeptide =Danio rerio GN=bckdhb PE=2 SV=1;>tr|E7FDU0|E7FDU0	bckdhb	>tr|A1L2C0|A1L2C0_DANRE Branched chain ketoacid dehydrogenase E1, beta polypeptide OS=Danio rerio GN=bckdhb PE=2 SV=1;>tr|E7FDU0|E7FDU0_DANRE Branched chain keto acid dehydrogenase E1, beta polypeptide OS=Danio rerio GN=bckdhb PE=1 SV=2
26.2824	26.6472	26.4296	26.5438	26.5439	26.7543	26.3248	26.7661	26.7759	26.3105	1	2	2	2	1	2	2	2	1	2	1	2	2	2	1	2	2	2	1	2	0	31.387	8	3	0.4643	-0.0969303	B0R159;Q7ZTZ7	B0R159;Q7ZTZ7	Branched chain ketoacid dehydrogenase kinase	bckdk	>tr|B0R159|B0R159_DANRE Branched chain ketoacid dehydrogenase kinase OS
25.0384	25.91	25.1955	25.2156		25.2813	25.3086	25.6755		25.5112	1	2	2	1	1	2	2	2	0	2	1	2	2	1	1	2	2	2	0	2	0.0033076	2.1882	7	3	0.770576	0.0858845	Q90Z98	Q90Z98	Bcl-XL-like protein 1	bcl2l1	>tr|Q90Z98|Q90Z98_DANRE Bcl-XL-like protein 1 OS
28.0365	27.9299	26.9821	27.9722	27.4922	27.6877	27.8966	27.8557	27.482	27.5571	3	3	3	3	2	3	3	2	3	3	3	3	3	3	2	3	3	2	3	3	0	25.579	20	4	0.952679	-0.0131905	Q1LX53;K7DYE9	Q1LX53;K7DYE9	BCL2-like 13 (apoptis facilitator)	bcl2l13	>tr|Q1LX53|Q1LX53_DANRE BCL2-like 13 (apoptosis facilitator) OS
25.9291	25.2219	25.5354	25.5807	24.969	25.3241	25.6354	25.2564			1	1	1	1	1	1	1	1	0	0	1	1	1	1	1	1	1	1	0	0	0.0024363	2.2298	1	1	0.149356	0.765481	A3QK39;Q5XFY4	A3QK39;Q5XFY4	B-cell CLL/lymphoma 7 protein family member A	bcl7a	>tr|A3QK39|A3QK39_DANRE B-cell CLL/lymphoma 7 protein family member A OS
27.178	27.5694	26.8112	26.7742	27.2445	27.1223	27.6512	27.6591	27.6073	27.5628	2	4	2	5	5	3	5	5	5	5	2	4	2	5	5	3	5	5	5	5	0	28.348	29	9	0.053312	-0.40511	Q7ZTS0;A0A0R4IH96;Q90WH4;A0A0R4IPQ5	Q7ZTS0;A0A0R4IH96;Q90WH4;A0A0R4IPQ5	Beta-carotene 15,15-monooxygenase 1 =Danio rerio GN=bco1 PE=1 SV=1;>tr|A0A0R4IH96|A0A0R4IH96	bcmo1	>tr|Q7ZTS0|Q7ZTS0_DANRE Beta-carotene 15,15-monooxygenase 1 OS=Danio rerio GN=bco1 PE=1 SV=1;>tr|A0A0R4IH96|A0A0R4IH96_DANRE Beta-carotene oxygenase 1 OS=Danio rerio GN=bco1 PE=1 SV=1;>tr|Q90WH4|Q90WH4_DANRE Putative b,b-carotene-15,15-dioxygenase OS=Dan
	25.4971	24.7909	25.0164	25.2938	25.3147	25.3912	25.2181	25.1386	25.0575	0	1	1	1	1	1	2	2	2	2	0	1	1	1	1	1	2	2	2	2	0.0020752	2.5745	14	2	0.635782	0.11372	A3KP84;F1R9B4	A3KP84;F1R9B4	Zgc:163053 protein =Danio rerio GN=bdh1 PE=2 SV=1;>tr|F1R9B4|F1R9B4	bdh1	>tr|A3KP84|A3KP84_DANRE Zgc:163053 protein OS=Danio rerio GN=bdh1 PE=2 SV=1;>tr|F1R9B4|F1R9B4_DANRE 3-hydroxybutyrate dehydrogenase, type 1 (Fragment) OS=Danio rerio GN=bdh1 PE=1 SV=1
28.2437	27.9519	28.0518	28.2067	28.4216	28.2997	28.007	28.253	28.0844	27.7939	3	4	6	4	2	4	4	4	4	5	3	4	6	4	2	4	4	4	4	5	0	20.025	20	6	0.492593	0.0875565	B2GSA5;Q561X9;Z4YIQ5	B2GSA5;Q561X9;Z4YIQ5	Zgc:110323 protein	bdh2	>tr|B2GSA5|B2GSA5_DANRE Zgc:110323 protein OS
34.7757	34.8802	34.0988	34.6938	34.1686	35.2604	34.5442	32.3248	32.3549	34.4639	9	10	9	9	10	10	9	9	9	9	8	9	8	8	9	9	8	8	8	8	0	218.04	378	10	0.277093	0.733799	O93548;Q7ZYZ5;F6NT71;Q1RM32;B3DG37;Q90486;Q90485	O93548;Q7ZYZ5;F6NT71	Embryonic 1 beta-globin	bE1	>tr|O93548|O93548_DANRE Embryonic 1 beta-globin OS
29.4813	29.1915	29.1777	29.4179	29.5985	29.3684	29.4877	29.4352	29.3878	29.2788	7	8	10	8	8	5	9	8	9	9	7	8	10	8	8	5	9	8	9	9	0	62.795	68	13	0.843872	-0.018203	Q5PR28;B0S621	Q5PR28;B0S621	Zgc:103750 =Danio rerio GN=bfsp2 PE=2 SV=1;>tr|B0S621|B0S621	bfsp2	>tr|Q5PR28|Q5PR28_DANRE Zgc:103750 OS=Danio rerio GN=bfsp2 PE=2 SV=1;>tr|B0S621|B0S621_DANRE Beaded filament structural protein 2, phakinin OS=Danio rerio GN=bfsp2 PE=1 SV=1	DANRE STT3
26.5284		25.7925	26.0759	24.7826				25.9328	24.8986	1	0	1	1	1	0	0	0	1	1	1	0	1	1	1	0	0	0	1	1	0.0052776	1.7752	4	1	0.251019	0.669105	Q4V9J8	Q4V9J8		bhlhe23
34.1788	33.9133	33.901	33.899	33.663	34.2597	33.7213	34.0151	34.1154	33.8947	22	21	23	23	22	22	22	22	23	22	22	21	23	23	22	22	22	22	23	22	0	323.31	663	25	0.484569	-0.0902267	F1QU55;Q32LQ4	F1QU55;Q32LQ4	Betaine--homocysteine S-methyltransferase 1	bhmt	>tr|F1QU55|F1QU55_DANRE Betaine--homocysteine S-methyltransferase 1 OS
30.1758	29.9484	29.9288	30.2331	30.1031	29.7953	29.9867	29.9981	30.105	30.1035	10	9	10	10	9	8	11	8	9	9	10	9	10	10	9	8	11	8	9	9	0	37.406	86	11	0.361609	0.0801128	A0A0R4IN54;E7FD40;E9QF57;F1QDZ6	A0A0R4IN54;E7FD40;E9QF57	Bridging integrator 1a	bin1a	>tr|A0A0R4IN54|A0A0R4IN54_DANRE Bridging integrator 1a OS
30.3766	30.046	29.9204	29.8162	30.2975	30.0057	29.9625	30.1407	29.8962	29.7175	10	9	11	9	11	10	9	10	10	10	8	7	9	7	9	8	7	8	8	8	0	90.046	61	14	0.284241	0.146804	F1QRX4;Q66I38;F8W278;F8W5X7;F8W5F8	F1QRX4;Q66I38;F8W278	Bridging integrator 1b	bin1b	>tr|F1QRX4|F1QRX4_DANRE Bridging integrator 1b OS	DANRE DnaJ (Hsp40) h
27.4319	25.9899	25.9697	26.3215	25.8956	26.2583	26.8698	26.2305	26.9725	27.1153	2	3	3	1	2	4	2	2	3	3	2	3	3	1	2	4	2	2	3	3	0	7.803	18	5	0.313742	-0.367576	Q5U3W9;F1Q9D8;A0A0R4IVK5	Q5U3W9;F1Q9D8;A0A0R4IVK5	Bin2a protein	bin2a	>tr|Q5U3W9|Q5U3W9_DANRE Bin2a protein OS
29.6204	28.7577	28.7943	28.5738	28.9123	28.953	29.0991	29.0025	28.9025	29.2363	1	1	1	1	2	1	1	1	1	1	1	1	1	1	2	1	1	1	1	1	0.0054806	1.7543	24	2	0.588685	-0.107005	F1QHY3;X1WF03;REV__F1QHY3;REV__X1WF03	F1QHY3;X1WF03;REV__F1QHY3;REV__X1WF03	Baculoviral IAP repeat-containing 6	birc6	>tr|F1QHY3|F1QHY3_DANRE Baculoviral IAP repeat-containing 6 OS
29.639	30.2126	29.4633	29.8548	29.956	30.1809	29.9935	30.0486	29.6709	29.7823	8	9	10	12	8	8	11	12	12	13	8	9	10	12	8	8	11	12	12	13	0	176.8	110	15	0.507392	-0.110101	Q7SXJ5;F1R4G2;R4GDM6	Q7SXJ5;F1R4G2	Bleomycin hydrolase	blmh	>tr|Q7SXJ5|Q7SXJ5_DANRE Bleomycin hydrolase OS
	25.3434		25.3126	25.5392	25.459		25.3225			0	1	0	1	1	1	0	1	0	0	0	1	0	1	1	1	0	1	0	0	0.0093515	1.4806	7	1	0.39764	0.294401	Q4V924;Q5XJ65	Q4V924;Q5XJ65	Biogenesis of lysome-related organelles complex 1 subunit 3	bloc1s3	>tr|Q4V924|Q4V924_DANRE Biogenesis of lysosome-related organelles complex 1 subunit 3 OS
26.5915	26.1556	26.6136	26.2972	26.4292	26.8495	26.5815	26.2799	26.4628	26.4959	3	1	2	1	2	1	4	2	1	3	0	0	0	0	0	0	0	0	0	1	0	9.3403	10	5	0.38729	-0.116517	B0S5N7	B0S5N7	Biliverdin reductase A	blvra	>tr|B0S5N7|B0S5N7_DANRE Biliverdin reductase A OS
29.408	28.9528	28.5618	28.4623	28.6893	28.5703	28.3436	28.5684	28.4209	28.4262	4	3	6	5	6	6	5	6	6	6	4	3	6	5	6	6	5	6	6	6	0	9.8729	42	6	0.081772	0.348939	Q6DGA0;E9QCF1;B8JMC1;B8JMC0	Q6DGA0;E9QCF1;B8JMC1	Zgc:91854	blvrb;zgc:113340	>tr|Q6DGA0|Q6DGA0_DANRE Zgc:91854 OS
28.2857	28.9753	29.3314	29.5133	28.4794	29.295	29.2809	29.5506	28.9447	29.1726	5	3	6	6	5	3	8	8	5	6	5	3	6	6	5	3	8	8	5	6	0	19.813	36	8	0.231586	-0.331736	Q6DHR4;Q5RGA7;A0A0R4IHR0;E9QE61	Q6DHR4;Q5RGA7;A0A0R4IHR0;E9QE61	Bisphphate nucleotidase 1	bpnt1	>tr|Q6DHR4|Q6DHR4_DANRE Bisphosphate nucleotidase 1 OS	DANRE Solute carrier family 27 (fatty a
29.3951	29.3674	29.3122	29.3471	29.5134	29.0171	29.514	29.5729	29.4838	29.3206	5	6	9	11	9	11	11	8	7	8	5	6	9	11	9	11	11	8	7	8	0	36.987	61	12	0.960822	0.005373	F1QQP6;E7F3R5;Q7SXL8;Q504H0;Q6NZW1;A5PN48;A0A0R4IPJ3;A5PN47;A0A0J9YJN1;A0A140TAU4;F1R5H6;A7YYF8;Q7SXM5;A7MBR7;A0A0R4IRB1;F1RBU8;Q8AWX9;F8W3C9;Q1LWX7;A8CYR1;A8CYQ7;Q7SXP6;Q7ZVG9;Q504G9;I3IS77;F1QW93	F1QQP6;E7F3R5;Q7SXL8;Q504H0	Bromodomain-containing 3a	brd3a	>tr|F1QQP6|F1QQP6_DANRE Bromodomain-containing 3a OS
28.3151	28.8697	28.7013	29.2756	28.8453	29.174	28.4161	28.6858	28.3724	29.0292	2	3	3	4	2	3	4	5	4	5	2	3	3	4	2	3	4	5	4	5	0	94.867	24	6	0.774966	0.0658936	A2CEA9;Q4V8R8	A2CEA9;Q4V8R8	Bri3-binding protein	bri3bp	>tr|A2CEA9|A2CEA9_DANRE Bri3-binding protein OS
27.0604		25.6494	25.6331	26.6738	25.9525	26.1163		25.2561	25.7248	3	0	1	1	1	2	1	0	1	2	3	0	1	1	1	2	1	0	1	2	0.00025994	4.102	6	4	0.643735	0.24496	A8WG56;G1K2N2;Q6IQ86	A8WG56;G1K2N2;Q6IQ86	Zgc:86903	brk1	>tr|A8WG56|A8WG56_DANRE Zgc:86903 OS
28.8803	29.8487	29.0706	29.7596	29.8606	28.7145	29.4595	29.5316	29.5519	28.9826	3	4	4	4	4	3	4	4	4	4	3	4	4	4	4	3	4	4	4	4	0	246.47	75	5	0.407782	0.235946	Q6P0H1;Q6PH44;A0A0R4ICR8;F1R8Z4;Q1LVH2;B0CLY2;Q1LVH3;Q7T1J4	Q6P0H1;Q6PH44;A0A0R4ICR8;F1R8Z4;Q1LVH2;B0CLY2;Q1LVH3	Bsg protein	bsg	>tr|Q6P0H1|Q6P0H1_DANRE Bsg protein OS
						24.9331	25.2421	25.083		0	0	0	0	1	0	1	1	1	1	0	0	0	0	1	0	1	1	1	1	0.004163	2.1068	2	2	0.0880113	-0.87604	F1Q6T0;F1QTK1	F1Q6T0;F1QTK1	Bassoon (presynaptic cytomatrix protein) b (Fragment)	bsnb	>tr|F1Q6T0|F1Q6T0_DANRE Bassoon (presynaptic cytomatrix protein) b (Fragment) OS
	25.6477	24.7923	25.1289	25.7693						0	2	1	2	2	0	1	0	1	0	0	2	1	2	2	0	1	0	1	0	0	4.4607	2	3	0.0950175	1.46248	A0A0R4ICD8;A0A0R4IH48	A0A0R4ICD8;A0A0R4IH48	BTB (POZ) domain-containing 17b (Fragment)	btbd17b;btbd17b	>tr|A0A0R4ICD8|A0A0R4ICD8_DANRE BTB (POZ) domain-containing 17b (Fragment) OS
30.7502	29.9684	30.1487	30.3471	30.21	30.4796	30.1009	30.3185	30.4678	30.1884	3	4	5	6	5	4	5	5	7	6	3	4	5	6	5	4	5	5	7	6	0	251.02	96	7	0.866888	-0.0261608	Q08C78	Q08C78	Transcription factor BTF3	btf3	>tr|Q08C78|Q08C78_DANRE Transcription factor BTF3 OS	DANRE Myelin protein zero OS=Danio rerio GN=mpz PE=1 SV=1;>tr|Q5U3C5|
28.9852	28.361	29.3131	28.9142	28.9033	28.5429	28.8772	28.7274	29.104	28.9247	2	3	4	6	3	1	2	3	3	3	2	3	4	6	3	1	2	3	3	3	0	48.098	25	7	0.747031	0.0600861	A0A0R4ITU6;Q6PC91;A7E2Q0;A0A0R4IUA8	A0A0R4ITU6;Q6PC91;A7E2Q0	Transcription factor BTF3	btf3l4	>tr|A0A0R4ITU6|A0A0R4ITU6_DANRE Transcription factor BTF3 OS
30.4789	29.8322	29.8214	30.0702	30.1907	30.0598	29.6378	29.8634	29.869	29.6901	8	5	9	9	6	7	8	8	9	8	8	5	9	9	6	7	8	8	9	8	0	135.97	96	12	0.113742	0.254652	U3JAH9;Q6TNV6;Q5XJU0	U3JAH9;Q6TNV6;Q5XJU0	BUB3 mitotic checkpoint protein	bub3	>tr|U3JAH9|U3JAH9_DANRE BUB3 mitotic checkpoint protein OS
27.9606	27.1431	27.5096	27.1866	27.1221	27.3086	26.9517	26.864	27.1861	26.8241	4	3	4	4	3	2	3	3	3	3	4	3	4	4	3	2	3	3	3	3	0	12.985	36	5	0.0908296	0.357489	A0A0R4I9A3;B5DDL4;Q567Z7	A0A0R4I9A3;B5DDL4;Q567Z7	Protein BUD31 homolog	bud31	>tr|A0A0R4I9A3|A0A0R4I9A3_DANRE Protein BUD31 homolog OS
	26.7719	26.5458	25.8682	26.6342	26.5886	26.3099	26.7032	26.4247	26.357	0	3	3	3	3	3	4	3	2	1	0	3	2	2	2	2	3	2	1	0	0	5.1147	7	4	0.361917	-0.416875	E7F1H0;Q6PC33;Q6P965;F1QB46;A0A0A0MPL6	E7F1H0	Calcium/calmodulin-dependent protein kinase Ib	BX571768.1	>tr|E7F1H0|E7F1H0_DANRE Calcium/calmodulin-dependent protein kinase Ib OS
28.2074	28.1885	27.816	27.4414	27.5436	27.8247	27.8017	28.0117	28.0614	28.0674	2	4	3	3	4	5	3	3	3	2	2	4	3	3	4	5	3	3	3	2	0	27.029	26	6	0.51907	-0.113986	Q7SZR8;A0A0R4IBJ2	Q7SZR8;A0A0R4IBJ2	Bxdc2 protein (Fragment)	bxdc2	>tr|Q7SZR8|Q7SZR8_DANRE Bxdc2 protein (Fragment) OS
25.6486	26.2624	26.505	27.0193	26.1264	25.6989	25.9813	25.5476	25.8437	25.6821	2	2	1	1	1	3	3	3	3	3	2	2	1	1	1	3	3	3	3	3	0	6.1467	12	3	0.0454022	0.561604	Q7T3F8;Q6DRD8;F1R7L3	Q7T3F8;Q6DRD8;F1R7L3	Bystin-like	bysl	>tr|Q7T3F8|Q7T3F8_DANRE Bystin-like OS
27.7669	28.6581	28.5027	28.1389	28.3015	28.8702	27.7998	28.31	28.4153	28.0397	3	6	6	6	4	4	7	5	5	6	3	5	5	6	4	4	7	5	5	5	0	10.443	19	8	0.956418	-0.0134121	Q6PD83	Q6PD83	Basic leucine zipper and W2 domain-containing protein 1-A	bzw1a	>sp|Q6PD83|BZW1A_DANRE Basic leucine zipper and W2 domain-containing protein 1-A OS
27.188	27.6883	26.8207	26.7052	27.0836	27.7146	27.3649	27.4959	27.1352	27.1154	6	4	5	4	4	2	4	6	5	4	6	4	5	4	4	2	4	6	5	4	0	11.082	20	6	0.227863	-0.268032	F1QFG4;A0A0R4IQ88;A9JRU8;Q08C44;E9QHY1;E9QDC8	F1QFG4;A0A0R4IQ88;A9JRU8;Q08C44	C17h14orf159 homolog (H. sapiens)	c14orf159	>tr|F1QFG4|F1QFG4_DANRE C17h14orf159 homolog (H. sapiens) OS
31.7967	31.004	31.272	31.2178	31.1863	30.5946	31.1981	31.2883	31.0008	31.1964	5	5	4	4	5	3	5	4	4	4	5	5	4	4	5	3	5	4	4	4	0	214.07	118	5	0.224912	0.239715	Q568R6;F1R3F7;F1R968	Q568R6;F1R3F7	Zgc:110137 =Danio rerio GN=c1qbp PE=2 SV=1;>tr|F1R3F7|F1R3F7	c1qbp	>tr|Q568R6|Q568R6_DANRE Zgc:110137 OS=Danio rerio GN=c1qbp PE=2 SV=1;>tr|F1R3F7|F1R3F7_DANRE Complement component 1, q subcomponent-binding protein OS=Danio rerio GN=c1qbp PE=1 SV=1
30.9944	31.2249	30.9564	30.9959	30.9262	31.2451	30.7446	31.1129	30.9914	31.0306	21	30	27	31	28	20	29	35	29	32	18	27	24	28	25	17	26	32	26	29	0	196.24	175	40	0.957687	-0.00536385	B8JKW4;Q7SXK0;A6H8S2;E7FBP8;A0A0R4ICC4;F1QYN0;F1Q4X5	B8JKW4	Complement component c3a, duplicate 1 =Danio rerio GN=c3a.1 PE=1 SV=1	c3a	>tr|B8JKW4|B8JKW4_DANRE Complement component c3a, duplicate 1 OS=Danio rerio GN=c3a.1 PE=1 SV=1
30.0682	30.4888	29.9438	30.054	30.4092	30.4488	30.2173	30.2125	29.917	29.7556	14	22	21	22	22	18	21	23	24	24	2	2	2	2	1	0	1	2	1	2	0	83.41	141	32	0.62602	0.0825634	A5PMP6;A0A0N4SU63;A0A0N4STW3	A5PMP6;A0A0N4SU63;A0A0N4STW3	Uncharacterized protein =Danio rerio GN=c3b.2 PE=4 SV=1;>tr|A0A0N4SU63|A0A0N4SU63	c3b	>tr|A5PMP6|A5PMP6_DANRE Uncharacterized protein OS=Danio rerio GN=c3b.2 PE=4 SV=1;>tr|A0A0N4SU63|A0A0N4SU63_DANRE Complement component c3b, tandem duplicate 1 OS=Danio rerio GN=c3b.1 PE=4 SV=1;>tr|A0A0N4STW3|A0A0N4STW3_DANRE Complement component c3b, tande
29.3647	29.6365	29.2914	29.6416	29.4765	29.8992	29.4489	29.8819	29.6152	29.8156	8	14	15	16	15	13	12	13	15	13	2	5	4	3	4	5	4	4	7	6	0	58.357	77	24	0.0560324	-0.250012	F1QV29;Q3MU74	F1QV29;Q3MU74	Complement component c3a, duplicate 2 (Fragment) =Danio rerio GN=c3a.2 PE=1 SV=2;>tr|Q3MU74|Q3MU74	c3b	>tr|F1QV29|F1QV29_DANRE Complement component c3a, duplicate 2 (Fragment) OS=Danio rerio GN=c3a.2 PE=1 SV=2;>tr|Q3MU74|Q3MU74_DANRE Complement component C3-1 OS=Danio rerio GN=c3a.2 PE=2 SV=1	DANRE Trans-2-enoyl-CoA reductase, mitochondrial OS=Danio rer
	26.6129	26.0361		26.1409	26.8997					0	1	1	0	1	1	0	0	0	1	0	1	1	0	1	1	0	0	0	1	0.0068281	1.6005	1	2	0.170123	1.19852	F1R9X9;Q3MU73;F1QX13	F1R9X9;Q3MU73;F1QX13	Uncharacterized protein =Danio rerio GN=c3a.2 PE=1 SV=2;>tr|Q3MU73|Q3MU73	c3b;c3c	>tr|F1R9X9|F1R9X9_DANRE Uncharacterized protein OS=Danio rerio GN=c3a.2 PE=1 SV=2;>tr|Q3MU73|Q3MU73_DANRE Complement component C3-2 OS=Danio rerio GN=c3a.3 PE=2 SV=1;>tr|F1QX13|F1QX13_DANRE Complement component c3a, duplicate 3 OS=Danio rerio GN=c3a.3 PE=1
26.3896	27.8309	26.7799	27.066	27.0658		27.6418	26.7743	27.034	26.8311	3	3	4	4	3	2	4	6	6	3	3	3	4	4	3	2	4	6	6	3	0	18.646	10	9	0.440962	0.488111	E7FCV2;A5D6S4	E7FCV2;A5D6S4	Complement component 5	c5	>tr|E7FCV2|E7FCV2_DANRE Complement component 5 OS
29.3008	27.826	28.5788	28.9005	28.8703	28.5337	27.8401	28.6912	28.5475	28.5731	5	3	5	7	7	4	4	8	7	7	5	3	5	7	7	4	4	8	7	7	0	42.642	48	10	0.397657	0.258172	F1QJH7;Q4QRC8;F1Q845;Q5BKW6;F1RBT4	F1QJH7;Q4QRC8;F1Q845	Metalloendopeptidase	c6ast4	>tr|F1QJH7|F1QJH7_DANRE Metalloendopeptidase OS
31.0947	30.9919	31.1063	31.0233	30.9416	31.0778	30.8691	31.0942	31.0104	30.898	13	15	21	20	15	12	19	19	21	20	13	15	21	20	15	12	19	19	21	20	0	213	178	24	0.473684	0.0416489	B8A565;F1RBU5;Q502F5	B8A565	Complement component 9	c9	>tr|B8A565|B8A565_DANRE Complement component 9 OS
30.3399	30.0725	30.2259	30.4389	30.2743	30.0948	30.3724	30.4789	30.6523	30.5956	7	7	8	8	8	8	8	8	8	7	1	1	1	1	1	1	1	1	1	1	0	32.932	123	8	0.184174	-0.168516	F1R454	F1R454	Carbonic anhydrase II	ca2	>tr|F1R454|F1R454_DANRE Carbonic anhydrase II OS
25.5474		27.4575		24.7132	26.709					1	0	1	0	1	1	0	0	0	0	1	0	1	0	1	1	0	0	0	0	0	4.9158	5	1	0.661471	0.401988	Q6PFU7	Q6PFU7	Carbonic anhydrase II	ca2	>tr|Q6PFU7|Q6PFU7_DANRE Carbonic anhydrase II OS
26.2174		25.8009	26.103			26.733	26.6144	26.4097	26.4268	1	0	2	2	0	1	1	1	1	1	1	0	2	2	0	1	1	1	1	1	0.00071616	2.9346	6	2	0.184924	-0.860769	F1QZX2;A9JSU9	F1QZX2;A9JSU9	Carbonic anhydrase IV a	ca4a	>tr|F1QZX2|F1QZX2_DANRE Carbonic anhydrase IV a OS	DANRE Ephx2 protein OS=Danio rerio GN=ephx2 PE=2
26.5173	27.1532	26.7728	26.8873	27.0968	26.77	26.7385	26.7117	26.691	26.9598	3	3	2	3	3	2	3	3	3	3	3	3	2	3	3	2	3	3	3	3	0	12.706	19	4	0.398466	0.111242	E9QB97;E7F742;F1R993;E9QC32	E9QB97;E7F742	Carbonic anhydrase VI	ca6	>tr|E9QB97|E9QB97_DANRE Carbonic anhydrase VI OS
29.5047	29.8618	29.3444	29.6591	29.9296	30.1344	29.4434	29.5204	29.2877	29.5684	8	9	9	8	7	7	8	8	9	7	4	5	5	4	4	4	5	4	5	4	0	21.915	87	9	0.712044	0.0690487	Q5U373;B8A4Q7	Q5U373	Calcium binding protein 39-like	cab39l	>tr|Q5U373|Q5U373_DANRE Calcium binding protein 39-like OS
26.4757	26.8374	26.7048	26.7922	26.9717	26.5196	26.6169	26.4569	26.9187	26.3899	2	4	3	4	3	2	2	3	3	3	1	3	2	3	2	2	1	2	2	2	0	20.717	33	5	0.193159	0.175936	Q803V8;F1QQD3	Q803V8;F1QQD3	Cab39 protein =Danio rerio GN=cab39l1 PE=2 SV=1;>tr|F1QQD3|F1QQD3	cab39l1	>tr|Q803V8|Q803V8_DANRE Cab39 protein OS=Danio rerio GN=cab39l1 PE=2 SV=1;>tr|F1QQD3|F1QQD3_DANRE Calcium-binding protein 39,-like 1 OS=Danio rerio GN=cab39l1 PE=1 SV=1
			23.1113		25.253	24.0685	24.2708		24.2881	0	1	0	1	0	1	1	1	0	1	0	1	0	1	0	1	1	1	0	1	0.00072324	3.0614	3	2	0.497722	-0.394106	A0A1D5NSW2;F1QJZ0	A0A1D5NSW2;F1QJZ0	Cabz01076234.2 (Fragment)	cabz01076234;cabz01076234	>tr|A0A1D5NSW2|A0A1D5NSW2_DANRE Cabz01076234.2 (Fragment) OS
		25.9491	25.0357		25.4117	25.3318	25.0568	25.3022		0	0	1	1	0	1	1	1	1	0	0	0	1	1	0	1	1	1	1	0	0.00025887	4.0477	3	1	0.681682	0.309967	E7F0N2;Q6NXC9;A0A0G2KQ27;A9JRY1;Q32PS4;F1QXS5	E7F0N2;Q6NXC9;A0A0G2KQ27;A9JRY1;Q32PS4;F1QXS5	TOX high mobility group box family member 2	CABZ01086220.1;tox2;zgc:175137;tox4	>tr|E7F0N2|E7F0N2_DANRE TOX high mobility group box family member 2 OS
28.4774	29.1101	28.6954	28.9888	28.8465	28.0282	28.6163	28.5018	28.5985	28.2697	4	6	8	7	7	4	9	8	9	5	3	5	7	6	6	3	8	7	8	4	0	29.911	40	9	0.0284994	0.420778	Q5TZ68;E7F4T2;F1R7M3;Q1MTF2	Q5TZ68;E7F4T2	Calcium channel, voltage-dependent, alpha 2/delta subunit 1a =Danio rerio GN=cacna2d1a PE=1 SV=2;>tr|E7F4T2|E7F4T2	cacna2d1a	>tr|Q5TZ68|Q5TZ68_DANRE Calcium channel, voltage-dependent, alpha 2/delta subunit 1a OS=Danio rerio GN=cacna2d1a PE=1 SV=2;>tr|E7F4T2|E7F4T2_DANRE Calcium channel, voltage-dependent, alpha 2/delta subunit 1a OS=Danio rerio GN=cacna2d1a PE=1 SV=2
	26.5675	26.8688	26.9307	26.9952	26.5636		27.0975		26.7297	1	4	4	6	4	1	3	3	0	2	1	4	4	6	4	1	3	3	0	2	0	13.051	6	8	0.288284	0.93857	A0A0R4IGN8;Q5BLH3;F1QDC0;A0A1D5NSP7	A0A0R4IGN8	Calcium channel, voltage-dependent, alpha 2/delta subunit 2a =Danio rerio GN=cacna2d2a PE=1 SV=2	cacna2d2a	>tr|A0A0R4IGN8|A0A0R4IGN8_DANRE Calcium channel, voltage-dependent, alpha 2/delta subunit 2a OS=Danio rerio GN=cacna2d2a PE=1 SV=2
28.4163	28.0446	27.9242	28.086	27.9171	28.1468	28.2733	28.1998	27.862	28.0622	4	6	4	5	5	5	4	4	6	5	4	6	4	5	5	5	4	4	6	5	0	20.675	43	7	0.793256	-0.0311981	Q2Q552;Q4KPD0;F1R605;Q6DG31;A0A0R4INX9;Q2Q551;E7F185;B2XY73;A0A0R4IXU9;A2SZ54;A0A0R4IWG7;B2XY77;B2XY72;A0A0R4IK22;A0A0R4IFE8;B2XY76;F6NNX0;A2SZ56;F1RE82;F1R3W6;A2SZ53;E7EYY0;B0UXW5;B0UXW6;E9QF66;C9VXY1;B3DGE0;A2SZ55;B2XY80;T2B3N4;A0A0R4IEL6;A8WHZ5;A2SZ57;B0F0C6;A2SZ58;A8WHZ4;B0F0D0;B0F0D1	Q2Q552;Q4KPD0;F1R605;Q6DG31;A0A0R4INX9;Q2Q551;E7F185	Calcium channel, voltage-dependent, beta 1 subunit =Danio rerio GN=cacnb1 PE=2 SV=1;>tr|Q4KPD0|Q4KPD0	cacnb1	>tr|Q2Q552|Q2Q552_DANRE Calcium channel, voltage-dependent, beta 1 subunit OS=Danio rerio GN=cacnb1 PE=2 SV=1;>tr|Q4KPD0|Q4KPD0_DANRE Calcium channel beta1a subunit OS=Danio rerio GN=cacnb1 PE=2 SV=1;>tr|F1R605|F1R605_DANRE Calcium channel, voltage-depende
26.4828	27.5467		25.5408	27.0517	26.7764	26.4573	26.8374	27.0586	25.8041	1	1	0	1	1	1	1	1	1	1	1	1	0	1	1	1	1	1	1	1	0	11.445	7	1	0.529829	-0.407965	Q803X9	Q803X9	Voltage-dependent calcium channel gamma subunit	cacng1	>tr|Q803X9|Q803X9_DANRE Voltage-dependent calcium channel gamma subunit OS
27.1078		27.4381	27.4431	27.3337	26.9586	27.5624	27.2855	27.4727	27.3648	2	0	2	2	1	1	1	2	2	3	2	0	2	2	1	1	1	2	2	3	0	8.6708	9	3	0.358339	-0.55932	Q6NYG2;B0S6K3	Q6NYG2;B0S6K3	Calcyclin binding protein	cacybp	>tr|Q6NYG2|Q6NYG2_DANRE Calcyclin binding protein OS
	25.7538	25.7608	25.782		27.2298	25.1908	24.2038	26.1014		0	2	1	3	1	3	3	2	2	2	0	2	1	3	1	3	3	2	2	2	0	7.9856	7	5	0.898138	-0.093681	U3JAV8;Q5XLV0;F1QS89;Q5RHG8;Q5EI67;F1Q9V4	U3JAV8;Q5XLV0;F1QS89;Q5RHG8;Q5EI67	Carbamoyl-phphate synthetase 2, aspartate transcarbamylase, and dihydroorotase =Danio rerio GN=cad PE=1 SV=1;>tr|Q5XLV0|Q5XLV0	cad	>tr|U3JAV8|U3JAV8_DANRE Carbamoyl-phosphate synthetase 2, aspartate transcarbamylase, and dihydroorotase OS=Danio rerio GN=cad PE=1 SV=1;>tr|Q5XLV0|Q5XLV0_DANRE Carbamoyl-phosphate synthetase 2, aspartate transcarbamylase, and dihydroorotase OS=Danio rerio
	26.9978	26.83	26.9695			27.0581	26.7682	26.7772	26.8048	1	2	3	3	2	0	3	2	2	3	1	2	3	2	2	0	2	1	2	2	0	7.3634	8	4	0.666032	-0.327052	X1WGT9;F1QG98;B0F6Q8;X1WI08;F1RDQ0;F1QZ51;B0F6Q9;F1R5L1;B0F6R0	X1WGT9;F1QG98;B0F6Q8;X1WI08;F1RDQ0;F1QZ51;B0F6Q9;F1R5L1;B0F6R0	Cell adhesion molecule 1a	cadm1a	>tr|X1WGT9|X1WGT9_DANRE Cell adhesion molecule 1a OS
26.7365	27.4841	27.1813	27.495	27.1916	27.2191	27.8899	27.0762	26.515	27.0984	2	2	4	3	3	3	3	3	4	3	2	2	4	3	3	3	3	3	4	3	0	10.602	11	5	0.82874	0.0579533	Q6PFK4;F1RAD4;F1QYP0	Q6PFK4;F1RAD4;F1QYP0	Cell adhesion molecule 2a	cadm2a	>tr|Q6PFK4|Q6PFK4_DANRE Cell adhesion molecule 2a OS
29.7793	30.4066	29.6935	29.8433	30.1728	30.2257	29.7309	29.6995	29.7612	29.621	5	5	7	6	6	5	4	5	6	6	5	5	7	6	6	5	4	5	6	6	0	40.429	63	7	0.347319	0.171424	B0F6R3;B0CLV6;Q1JPT9	B0F6R3;B0CLV6;Q1JPT9	Cell adhesion molecule 3	cadm3	>tr|B0F6R3|B0F6R3_DANRE Cell adhesion molecule 3 OS
25.2626	25.6484	25.5224	25.3994		25.9728	25.6338			25.1458	1	3	1	1	1	2	1	0	0	1	1	3	1	1	1	2	1	0	0	1	0	13.141	5	4	0.336021	0.668581	Q5U3R8;A0A0R4IJX3;F1QF23;E9QED1;B0CLV3	Q5U3R8;A0A0R4IJX3;F1QF23;E9QED1;B0CLV3	Cadm4 protein	cadm4	>tr|Q5U3R8|Q5U3R8_DANRE Cadm4 protein OS
30.0937	31.0362	30.4661	30.587	30.6258	30.5832	30.3276	30.2417	30.2886	30.2922	9	18	24	22	19	18	21	23	23	25	9	18	24	22	19	18	21	23	23	25	0	122.35	108	33	0.223671	0.215064	F1RCD5;A9JTG6;E7F1L2;A0A0R4IRH4;Q7T159;K7DYJ7;K7DY62	F1RCD5;A9JTG6	Ca2+-dependent activator protein for secretion b	cadpsb	>tr|F1RCD5|F1RCD5_DANRE Ca2+-dependent activator protein for secretion b OS
30.7491	30.3651	30.4667	30.1925	30.8627	30.869	30.2125	30.3413	30.5564	30.336	8	6	7	5	5	7	4	4	6	7	8	6	7	5	5	7	4	4	6	7	0	68.847	53	11	0.713877	0.0641998	Q92051	Q92051	Carbonic anhydrase	cahz	>sp|Q92051|CAHZ_DANRE Carbonic anhydrase OS
27.0265		26.6671	26.5194	26.5228		27.1743	26.1815		26.4104	3	1	2	2	2	0	3	3	0	1	3	1	2	2	2	0	3	3	0	1	0	5.7983	3	4	0.463674	0.768709	E9QJF8	E9QJF8	Calbindin 1	calb1	>tr|E9QJF8|E9QJF8_DANRE Calbindin 1 OS
32.9788	32.0482	32.1805	32.155	32.2731	32.2879	32.271	32.1691	32.2463	32.1713	15	17	18	16	15	16	17	16	17	17	12	13	14	12	11	12	13	12	13	13	0	124.25	239	20	0.57734	0.0979691	Q6PC44	Q6PC44	Calbindin 2, like =Danio rerio GN=calb2a PE=1 SV=1	calb2a	>tr|Q6PC44|Q6PC44_DANRE Calbindin 2, like OS=Danio rerio GN=calb2a PE=1 SV=1
32.1765	31.6689	31.8728	31.8388	31.7932	31.6141	31.7646	31.5525	31.6716	31.7669	8	13	12	13	12	11	12	12	12	13	8	13	12	13	12	11	12	12	12	13	0	46.318	178	13	0.0702084	0.196142	Q6PC56;F1QUS0;C5IG40	Q6PC56;F1QUS0;C5IG40	Calbindin 2, (Calretinin) =Danio rerio GN=calb2b PE=2 SV=1;>tr|F1QUS0|F1QUS0	calb2b	>tr|Q6PC56|Q6PC56_DANRE Calbindin 2, (Calretinin) OS=Danio rerio GN=calb2b PE=2 SV=1;>tr|F1QUS0|F1QUS0_DANRE Calbindin 2b OS=Danio rerio GN=calb2b PE=1 SV=1;>tr|C5IG40|C5IG40_DANRE Calbindin 2 (Fragment) OS=Danio rerio GN=calb2b PE=2 SV=1
26.0864	26.4357	26.7534	26.1969	27.2178	27.4263	26.2787	26.2361	26.5485	26.6074	2	1	2	3	2	2	2	1	2	2	2	1	2	3	2	2	2	1	2	2	0	8.5984	9	6	0.790746	-0.0813602	B0BLV5	B0BLV5	Zgc:171553 protein	cald1a	>tr|B0BLV5|B0BLV5_DANRE Zgc:171553 protein OS
	25.7686	25.4192		25.7442				25.4153	25.4591	0	1	1	1	1	1	0	1	2	1	0	1	1	1	1	1	0	1	2	1	0	6.4146	7	3	0.698285	0.224622	E7EZ62;F1R0G7	E7EZ62	Caldesmon 1b	cald1b	>tr|E7EZ62|E7EZ62_DANRE Caldesmon 1b OS
34.7227	34.4782	34.8654	34.6907	34.4818	34.2249	34.7347	34.7033	34.8094	34.933	11	12	13	12	12	11	13	14	14	14	11	12	13	12	12	11	13	14	14	14	0	323.31	530	14	0.820306	-0.0333031	B2GQW3;Q6PI52	B2GQW3;Q6PI52	Calm1b protein	calm3a;calm1a	>tr|B2GQW3|B2GQW3_DANRE Calm1b protein OS
	26.558		25.6657			25.4623	26.3359		26.114	0	1	0	1	0	0	2	1	1	1	0	1	0	1	0	0	2	1	1	1	0.000254	3.7661	5	2	0.481623	0.479874	B3DGM2;A0A1D5NT04	B3DGM2;A0A1D5NT04	Calmodulin-like 4a	calml4a	>tr|B3DGM2|B3DGM2_DANRE Calmodulin-like 4a OS
31.4055	31.1437	31.101	31.045	31.1342	30.6222	30.9055	31.0235	30.9208	31.011	8	10	12	13	11	9	12	13	14	14	8	10	12	13	11	9	12	13	14	14	0	123.67	145	16	0.0226363	0.26928	F1Q8W8;A0A0B5JK63;Q6PFP8	F1Q8W8;A0A0B5JK63;Q6PFP8	Calreticulin =Danio rerio GN=calr PE=1 SV=1;>tr|A0A0B5JK63|A0A0B5JK63	calr	>tr|F1Q8W8|F1Q8W8_DANRE Calreticulin OS=Danio rerio GN=calr PE=1 SV=1;>tr|A0A0B5JK63|A0A0B5JK63_DANRE Calr (Fragment) OS=Danio rerio GN=calr PE=2 SV=1;>tr|Q6PFP8|Q6PFP8_DANRE Calreticulin, like 2 OS=Danio rerio GN=calr PE=2 SV=1
31.7825	31.5818	31.6095	31.7901	31.5129	31.6363	31.2881	31.7408	31.6912	31.7478	10	13	12	13	14	8	12	14	14	14	0	0	0	0	0	0	0	0	0	0	0	226.21	123	16	0.744094	0.0345089	Q6PE26;A0A0B5JPZ1;A0A0R4IZM7;A0A0R4ILP1	Q6PE26;A0A0B5JPZ1;A0A0R4IZM7;A0A0R4ILP1	Calr protein	calr3a	>tr|Q6PE26|Q6PE26_DANRE Calr protein OS
26.2592	27.5131	26.7104	26.8154	26.6964	26.5583	26.838	27.4273	26.4108	26.8148	1	1	1	1	1	1	1	1	1	1	1	1	1	1	1	1	1	1	1	1	0	5.0315	11	1	0.968376	-0.0109158	Q6NV30	Q6NV30	Calr protein	calr3a	>tr|Q6NV30|Q6NV30_DANRE Calr protein OS
28.6454	27.1792	27.9153	27.9172	24.4011	27.7813	27.4138	27.3493	28.1676	27.5304	1	1	1	1	1	1	1	1	1	1	1	1	1	1	1	1	1	1	1	1	0	16.171	16	1	0.578677	-0.436847	Q9PUC1	Q9PUC1	Calreticulin	calr3a	>tr|Q9PUC1|Q9PUC1_DANRE Calreticulin OS
33.1371	32.8101	32.937	32.947	32.928	32.5204	32.6356	32.8033	32.8721	32.7167	18	20	23	20	23	19	20	22	22	23	11	12	17	15	15	12	14	15	15	16	0	242.46	307	26	0.0174879	0.242219	Q6DI13;A0A0R4IL29;A0A0B5JS27;Q802X3	Q6DI13;A0A0R4IL29;A0A0B5JS27;Q802X3	Calreticulin like	calr3b	>tr|Q6DI13|Q6DI13_DANRE Calreticulin like OS
29.9024	29.3167	29.3662	29.3508	29.5215	28.8261	29.4346	29.5025	29.595	29.6402	8	6	8	8	8	1	6	6	7	7	8	6	8	8	8	1	6	6	7	7	0	44.978	56	9	0.629994	0.0918339	Z4YIA7;A0A0B5JW24;Q6IQP3;A0A0R4INX3	Z4YIA7;A0A0B5JW24;Q6IQP3;A0A0R4INX3	Calumenin-A	calua	>tr|Z4YIA7|Z4YIA7_DANRE Calumenin-A OS
28.845	29.0111	28.5522	28.3926	28.8012	28.74	27.7071	28.0939	28.1981	28.2851	4	4	3	5	3	1	5	4	6	5	4	4	3	5	3	1	5	4	6	5	0	16.233	18	7	0.0323282	0.515563	F1R5E6;E7FD28;Q7SXV9;F8W616	F1R5E6;E7FD28;Q7SXV9;F8W616	Calumenin-B	calub	>tr|F1R5E6|F1R5E6_DANRE Calumenin-B OS
26.8553	26.2536	25.1884		26.017	26.0021	25.5728	26.0516	25.8752	26.0042	1	2	1	0	2	2	2	1	1	1	1	2	1	0	2	2	2	1	1	1	0.0043526	2.0524	3	2	0.548326	-0.405709	B5MF71;B5MF72;A1L290;A0A0R4I9U3;F1QB45;B1H1J7;X1WGN0	B5MF71;B5MF72;A1L290;A0A0R4I9U3;F1QB45;B1H1J7	Calcium/calmodulin-dependent protein kinase 1Db	camk1db;camk1da	>tr|B5MF71|B5MF71_DANRE Calcium/calmodulin-dependent protein kinase 1Db OS
26.9298	28.2406	27.1992	27.5155	27.6291	28.5638	27.1293	27.3768	27.3813	27.3165	3	3	4	4	3	2	4	3	4	3	3	3	4	4	3	2	4	3	4	3	0	25.515	18	5	0.884801	-0.0507111	Q32PV2;E7F2G0;I3IT67;Q561S2	Q32PV2;E7F2G0;I3IT67	Calcium/calmodulin-dependent protein kinase (CaM kinase) II alpha	camk2a	>tr|Q32PV2|Q32PV2_DANRE Calcium/calmodulin-dependent protein kinase (CaM kinase) II alpha OS
30.1964	31.4178	31.2165	31.3861	31.4813	31.025	31.4413	31.5062	31.4504	31.1754	5	9	10	9	7	10	9	9	8	8	3	7	7	6	5	7	6	6	5	6	0	194.79	109	11	0.504078	-0.180031	A2BGW3;E9QDQ2;A1L281	A2BGW3;E9QDQ2;A1L281	Calcium/calmodulin-dependent protein kinase (CaM kinase) II beta 1	camk2b1	>tr|A2BGW3|A2BGW3_DANRE Calcium/calmodulin-dependent protein kinase (CaM kinase) II beta 1 OS
27.001	27.119	26.2425			27.94			27.3824	27.475	2	4	2	1	2	3	2	2	3	2	1	3	1	0	1	2	1	1	2	1	0	63.968	12	4	0.464952	-0.999555	Q6DEH3;A0A0R4ID72;F1RAL9;F1QL80;F1QLM0	Q6DEH3;A0A0R4ID72;F1RAL9;F1QL80	Calcium/calmodulin-dependent protein kinase type II delta 1 chain	camk2d1	>sp|Q6DEH3|KC2D1_DANRE Calcium/calmodulin-dependent protein kinase type II delta 1 chain OS
30.6308	30.9377	30.615	30.7656	30.961	30.8312	30.9308	30.8298	30.6535	30.6996	11	12	14	14	13	10	13	15	12	13	1	1	1	1	1	1	1	1	1	1	0	123.81	132	17	0.939479	-0.00694542	F1QGL7;Q6DGS3	F1QGL7;Q6DGS3	Calcium/calmodulin-dependent protein kinase type II delta 2 chain	camk2d2	>tr|F1QGL7|F1QGL7_DANRE Calcium/calmodulin-dependent protein kinase type II delta 2 chain OS
32.7056	32.9595	32.7567	32.9687	32.9121	33.0382	32.6069	32.6291	32.6525	32.663	17	22	21	23	22	18	20	19	22	22	5	8	7	8	7	5	6	7	8	8	0	306.7	420	26	0.180713	0.142578	Q4V9P8;A0A0R4IUL7;U3JAY8;F1Q7Q1	Q4V9P8;A0A0R4IUL7	Calcium/calmodulin-dependent protein kinase (CaM kinase) II gamma 1	camk2g1	>tr|Q4V9P8|Q4V9P8_DANRE Calcium/calmodulin-dependent protein kinase (CaM kinase) II gamma 1 OS
29.8607	30.2194	29.6874	29.9389	29.9589	30.2661	29.8795	29.9021	30.0166	30.0069	3	7	6	7	8	5	5	7	7	7	2	6	5	5	6	4	4	6	6	5	0	37.715	57	9	0.481898	-0.0812042	A0A140LGV3;A0A0R4IQT3;F1QW17	A0A140LGV3;A0A0R4IQT3;F1QW17	Calcium/calmodulin-dependent protein kinase (CaM kinase) II gamma 2	camk2g2;ca	>tr|A0A140LGV3|A0A140LGV3_DANRE Calcium/calmodulin-dependent protein kinase (CaM kinase) II gamma 2 OS
26.7505	27.5423	26.9941	27.071	27.3082	27.2417	26.562	27.4561	27.2086	27.1177	2	5	5	3	4	1	3	3	5	4	2	5	5	3	4	1	3	3	5	4	0	10.635	23	5	0.938824	0.0159828	Q7SY49;E7FE74	Q7SY49;E7FE74	CaM kinase-like vesicle-associated protein	camkv;camkva	>sp|Q7SY49|CAMKV_DANRE CaM kinase-like vesicle-associated protein OS	DANRE Collagen, type XI, alpha 1a OS=Danio rerio GN=co
31.3756	32.128	31.3574	31.6234	31.9778	32.2214	31.7421	31.7252	31.5018	31.6425	21	33	33	32	30	28	33	32	32	31	20	33	32	31	29	28	32	31	31	30	0	142.41	323	40	0.717445	-0.0741982	Q5TYZ5;Q802V5	Q5TYZ5;Q802V5	Cullin-associated and neddylation-dissociated 1	cand1	>tr|Q5TYZ5|Q5TYZ5_DANRE Cullin-associated and neddylation-dissociated 1 OS	DANRE Retinoic acid receptor RXR-beta-A OS=Dani
	26.0929	26.0275	26.706	25.9621	26.2659	25.8255	26.1459	25.8273	26.1527	0	1	1	2	1	3	1	1	1	2	0	1	1	2	1	3	1	1	1	2	0	4.281	4	4	0.725904	-0.113235	Q6DC62;A0A0R4IJX6;A0A0R4IPA1	Q6DC62;A0A0R4IJX6;A0A0R4IPA1	Calcium activated nucleotidase 1b	cant1b	>tr|Q6DC62|Q6DC62_DANRE Calcium activated nucleotidase 1b OS
31.257	32.0256	31.4817	31.7424	31.8149	31.6927	31.4839	31.6855	31.4732	31.651	11	16	16	16	14	16	17	15	16	16	11	16	16	16	14	16	17	15	16	16	0	181.62	306	20	0.650786	0.0670376	F1QKS4;Q7SYE1	F1QKS4;Q7SYE1	Calnexin	canx	>tr|F1QKS4|F1QKS4_DANRE Calnexin OS
32.9343	32.7319	32.863	32.6614	32.7853	32.9197	32.9524	33.1001	33.0067	32.9768	25	25	26	25	24	25	27	27	27	28	25	25	26	25	24	25	27	27	27	28	0	323.31	392	29	0.00881585	-0.19595	Q6YBS2;A7E2H8;B8JMD0;Q5BJ21;Q6P941;A0A0R4IXA9	Q6YBS2;A7E2H8	Adenylyl cyclase-associated protein	cap1	>tr|Q6YBS2|Q6YBS2_DANRE Adenylyl cyclase-associated protein OS
29.4788	29.1157	29.6101	29.1182	29.1708	29.2943	29.3523	29.4184	29.4424	29.4481	5	7	8	8	6	7	9	8	10	9	4	6	8	7	6	6	8	7	9	8	0	117.82	57	11	0.413435	-0.0923805	A0A0R4IML0;Q7ZU64;Q6IQN9;A0A0R4IZL5	A0A0R4IML0;Q7ZU64;Q6IQN9	Capping protein (actin filament), gelsolin-like b =Danio rerio GN=capgb PE=1 SV=1;>tr|Q7ZU64|Q7ZU64	capgb	>tr|A0A0R4IML0|A0A0R4IML0_DANRE Capping protein (actin filament), gelsolin-like b OS=Danio rerio GN=capgb PE=1 SV=1;>tr|Q7ZU64|Q7ZU64_DANRE Capg protein (Fragment) OS=Danio rerio GN=capgb PE=2 SV=1;>tr|Q6IQN9|Q6IQN9_DANRE Capping protein (Actin filament),
28.7638	29.3332	28.2622	28.3621	29.0078	29.4953	28.4124	28.7597	28.7133	28.6932	2	7	7	6	8	7	7	7	6	7	2	7	7	6	8	7	7	7	6	7	0	23.46	43	11	0.804132	-0.0689884	Q1LUX4;F1QL66;A7E2G3	Q1LUX4;F1QL66;A7E2G3	Calpain 12	capn12	>tr|Q1LUX4|Q1LUX4_DANRE Calpain 12 OS
25.7654	27.3063	27.0765	26.9749	26.8235	27.6089	26.7136	26.8292	26.9963	27.224	1	4	2	2	3	3	4	4	4	4	1	4	2	2	3	3	4	4	4	4	0	22.335	18	5	0.386621	-0.285054	Q7SYA9;B8A6G0;A0A0R4ID08	Q7SYA9;B8A6G0;A0A0R4ID08	Calpain 1, (Mu/I) large subunit a =Danio rerio GN=capn1a PE=2 SV=1;>tr|B8A6G0|B8A6G0	capn1a	>tr|Q7SYA9|Q7SYA9_DANRE Calpain 1, (Mu/I) large subunit a OS=Danio rerio GN=capn1a PE=2 SV=1;>tr|B8A6G0|B8A6G0_DANRE Calpain 1, (mu/I) large subunit a OS=Danio rerio GN=capn1a PE=1 SV=1;>tr|A0A0R4ID08|A0A0R4ID08_DANRE Calpain 1, (mu/I) large subunit a OS=D
28.2579	27.9079	27.3185	27.5316	27.4905	28.1332	27.7735	27.667	27.5863	27.4639	1	3	2	3	3	3	1	2	2	1	1	3	2	3	3	3	1	2	2	1	0	6.1612	13	3	0.911276	-0.0234554	A5PMP1;A0A0R4IG81	A5PMP1;A0A0R4IG81	Calpain 1, (mu/I) large subunit b =Danio rerio GN=capn1b PE=1 SV=1;>tr|A0A0R4IG81|A0A0R4IG81	capn1b	>tr|A5PMP1|A5PMP1_DANRE Calpain 1, (mu/I) large subunit b OS=Danio rerio GN=capn1b PE=1 SV=1;>tr|A0A0R4IG81|A0A0R4IG81_DANRE Calpain 1, (mu/I) large subunit b OS=Danio rerio GN=capn1b PE=1 SV=1
29.8066	30.3411	30.0642	30.2007	30.3631	30.898	30.4237	30.5989	30.5003	30.3139	6	12	10	12	8	15	13	13	15	14	0	1	0	1	1	1	0	1	1	1	0	121.3	128	19	0.0252177	-0.39184	Q5BLH5	Q5BLH5	Calpain 2, (M/II) large subunit a =Danio rerio GN=capn2a PE=2 SV=1	capn2a	>tr|Q5BLH5|Q5BLH5_DANRE Calpain 2, (M/II) large subunit a OS=Danio rerio GN=capn2a PE=2 SV=1
					26.1706	26.9662	26.2514		26.8099	0	0	0	0	0	1	1	1	0	1	0	0	0	0	0	1	1	1	0	1	0.0022774	2.4581	3	1	0.0142191	-1.7839	A0A0R4IFK0;F1R898;F1QMV0	A0A0R4IFK0;F1R898;F1QMV0		capn2a
28.533	29.3194	29.128	29.3223	29.3106	29.9057	29.5792	29.8301	29.4883	29.478	5	7	7	9	8	7	10	11	10	11	5	7	7	9	8	7	10	11	10	11	0	121.39	68	14	0.0162965	-0.533597	E7FBY5;B7ZV15;A5PMP0;Q504F5;A9JT02	E7FBY5;B7ZV15;A5PMP0;Q504F5;A9JT02	Calpain 2, (m/II) large subunit b =Danio rerio GN=capn2b PE=1 SV=2;>tr|B7ZV15|B7ZV15	capn2b	>tr|E7FBY5|E7FBY5_DANRE Calpain 2, (m/II) large subunit b OS=Danio rerio GN=capn2b PE=1 SV=2;>tr|B7ZV15|B7ZV15_DANRE Calpain 2, (M/II) large subunit b OS=Danio rerio GN=capn2b PE=2 SV=1;>tr|A5PMP0|A5PMP0_DANRE Calpain 2, (m/II) large subunit b OS=Danio rer	DANRE LOC556726 pr
29.3704	29.8775	29.6359	29.9068	29.9228	30.1965	29.7418	29.6935	29.7737	29.5909	7	14	12	11	16	14	14	13	12	12	7	14	12	11	16	14	14	13	12	12	0	147.01	142	17	0.713991	-0.0565792	Q561U0;A8KC46;A0A0N4SUE6;Q6DFZ8	Q561U0;A8KC46;A0A0N4SUE6;Q6DFZ8	Calpain 2, (M/II) large subunit, like =Danio rerio GN=capn2l PE=1 SV=1;>tr|A8KC46|A8KC46	capn2l;zgc:92480	>tr|Q561U0|Q561U0_DANRE Calpain 2, (M/II) large subunit, like OS=Danio rerio GN=capn2l PE=1 SV=1;>tr|A8KC46|A8KC46_DANRE Calpain 2, (M/II) large subunit, like OS=Danio rerio GN=capn2l PE=2 SV=1;>tr|A0A0N4SUE6|A0A0N4SUE6_DANRE Uncharacterized protein OS=Dan
31.4488	31.8641	31.3013	31.5582	31.7904	31.7854	31.6713	31.762	31.7492	31.796	18	22	26	26	23	19	23	25	22	23	16	20	24	24	21	17	21	23	21	21	0	281.07	260	29	0.172941	-0.160201	Q66HU4;A0A0H2UKX7;F8W4L4;F8W2X6;F8W3L9	Q66HU4;A0A0H2UKX7;F8W4L4	Calpain 3, (P94) =Danio rerio GN=capn3a PE=1 SV=1;>tr|A0A0H2UKX7|A0A0H2UKX7	capn3a	>tr|Q66HU4|Q66HU4_DANRE Calpain 3, (P94) OS=Danio rerio GN=capn3a PE=1 SV=1;>tr|A0A0H2UKX7|A0A0H2UKX7_DANRE Calpain 3a, (p94) OS=Danio rerio GN=capn3a PE=1 SV=1;>tr|F8W4L4|F8W4L4_DANRE Calpain 3a, (p94) (Fragment) OS=Danio rerio GN=capn3a PE=1 SV=1
28.5005	29.6545	29.3217	29.3742	28.8378	28.9315	29.5606	29.1569	29.421	29.1754	5	12	7	12	9	8	9	8	9	7	5	12	7	12	9	8	9	8	9	7	0	52.577	33	14	0.646802	-0.111346	E9QE31;F1R632	E9QE31;F1R632	Calpain 3b	capn3b	>tr|E9QE31|E9QE31_DANRE Calpain 3b OS
26.5789	26.5012	26.9892	26.5911	26.0938	26.1698	26.5975	26.2925	27.0856	26.4698	2	3	3	3	1	1	3	3	4	4	2	3	3	3	1	1	3	3	4	4	0	6.7309	11	5	0.899408	0.027813	F1Q7N2;A0JMG3;A0A0R4IBR9;E7F7F1	F1Q7N2;A0JMG3;A0A0R4IBR9	Calpain 5a	capn5a	>tr|F1Q7N2|F1Q7N2_DANRE Calpain 5a OS
26.8101	26.9235	26.3116	27.1408	27.3981	26.6925	27.0977	26.9628	26.34	26.4345	1	3	2	1	3	1	4	4	3	4	1	3	2	1	3	1	4	4	3	4	0	9.8467	17	4	0.391106	0.211337	A5WWC4;Q4VBH3;A0A0R4IWL5;A0A0R4IK45	A5WWC4;Q4VBH3;A0A0R4IWL5;A0A0R4IK45	Calpain 8	capn8	>tr|A5WWC4|A5WWC4_DANRE Calpain 8 OS
30.5792	31.0467	30.709	30.7963	31.0049	31.0825	30.6804	30.7825	30.575	30.7906	11	20	20	23	17	19	20	20	18	18	11	20	20	23	17	19	20	20	18	18	0	218.11	177	26	0.722507	0.0450397	Q6DG44;F1RCJ4	Q6DG44;F1RCJ4	Calpain 9	capn9	>tr|Q6DG44|Q6DG44_DANRE Calpain 9 OS
31.9702	31.6362	31.8314	31.7574	31.8061	31.6809	31.767	31.7534	31.8505	31.7264	10	9	14	14	8	11	13	13	15	12	9	8	13	13	7	10	12	12	14	11	0	260.61	162	16	0.484772	0.0446178	Q1LYC9;Q568A3	Q1LYC9;Q568A3	Calpain, small subunit 1 a =Danio rerio GN=capns1a PE=1 SV=1;>tr|Q568A3|Q568A3	capns1a	>tr|Q1LYC9|Q1LYC9_DANRE Calpain, small subunit 1 a OS=Danio rerio GN=capns1a PE=1 SV=1;>tr|Q568A3|Q568A3_DANRE Calpain, small subunit 1 a OS=Danio rerio GN=capns1a PE=1 SV=1
28.038	27.8793	27.7888	27.3854	26.5156	27.5502	27.51	27.3401	27.8595	27.5347	1	1	1	1	1	1	1	1	1	1	1	1	1	1	1	1	1	1	1	1	0	15.49	19	1	0.899056	-0.0374706	A7MBX1	A7MBX1	Capns1b protein	capns1b	>tr|A7MBX1|A7MBX1_DANRE Capns1b protein OS
31.0854	30.2743	30.7371	30.5566	30.416	30.0698	30.4052	30.372	30.3361	30.2192	7	6	6	5	8	6	6	7	6	5	1	1	0	0	1	1	0	1	0	0	0	113.98	82	8	0.0614267	0.333434	B3DFQ1;X1WFZ2	B3DFQ1;X1WFZ2	Calpain, small subunit 1 b =Danio rerio GN=capns1b PE=1 SV=1;>tr|X1WFZ2|X1WFZ2	capns1b	>tr|B3DFQ1|B3DFQ1_DANRE Calpain, small subunit 1 b OS=Danio rerio GN=capns1b PE=1 SV=1;>tr|X1WFZ2|X1WFZ2_DANRE Calpain, small subunit 1 b (Fragment) OS=Danio rerio GN=capns1b PE=1 SV=1
26.3829	26.0156	25.9618	26.5355	26.6085	26.4969	26.0742	25.8443	26.2827	26.2522	1	1	1	1	1	1	2	2	1	1	1	1	1	1	1	1	2	2	1	1	0	28.729	16	2	0.53776	0.110787	Q6DBQ6;F1QIJ0;E7FDQ5;A5WVQ3;A5WVQ2;Q802U4;A5WVQ1	Q6DBQ6;F1QIJ0;E7FDQ5;A5WVQ3;A5WVQ2;Q802U4;A5WVQ1	Zgc:92043	caprin1a;caprin1b	>tr|Q6DBQ6|Q6DBQ6_DANRE Zgc:92043 OS	DANRE Cytochrome P450, family 20, subfamily A
31.2027	30.611	30.8594	30.7283	30.6568	30.9207	30.7716	30.8665	30.8675	30.8409	9	10	9	8	9	8	9	10	9	8	9	10	9	8	9	8	9	10	9	8	0	208.97	129	11	0.71175	-0.0417805	Q6NWK1;Q7ZUR4	Q6NWK1;Q7ZUR4	Capping protein (Actin filament) muscle Z-line, alpha 1 =Danio rerio GN=capza1a PE=1 SV=1;>tr|Q7ZUR4|Q7ZUR4	capza1a	>tr|Q6NWK1|Q6NWK1_DANRE Capping protein (Actin filament) muscle Z-line, alpha 1 OS=Danio rerio GN=capza1a PE=1 SV=1;>tr|Q7ZUR4|Q7ZUR4_DANRE Capping protein (Actin filament) muscle Z-line, alpha 1 OS=Danio rerio GN=capza1a PE=2 SV=1
32.5202	32.0275	32.2045	32.0621	32.0717	32.1356	31.9599	32.1897	32.1535	32.2762	14	14	15	16	15	12	14	13	15	14	11	11	12	13	12	10	11	10	12	11	0	323.31	261	17	0.752059	0.0342033	Q6ZM50;A0A0R4IEP3;Q6NWD6	Q6ZM50;A0A0R4IEP3;Q6NWD6	Capping protein (actin filament) muscle Z-line, alpha 1b =Danio rerio GN=capza1b PE=1 SV=2;>tr|A0A0R4IEP3|A0A0R4IEP3	capza1b	>tr|Q6ZM50|Q6ZM50_DANRE Capping protein (actin filament) muscle Z-line, alpha 1b OS=Danio rerio GN=capza1b PE=1 SV=2;>tr|A0A0R4IEP3|A0A0R4IEP3_DANRE Capping protein (actin filament) muscle Z-line, alpha 1b OS=Danio rerio GN=capza1b PE=1 SV=1;>tr|Q6NWD6|Q6N
31.9993	31.9186	31.823	31.8249	31.9293	31.7465	31.772	31.89	31.8544	31.9187	15	15	16	16	16	16	17	17	17	15	2	2	2	2	3	2	3	3	3	3	0	243.79	235	19	0.221974	0.0627151	Q7SXP1	Q7SXP1	Capping protein (Actin filament) muscle Z-line, beta =Danio rerio GN=capzb PE=1 SV=1	capzb	>tr|Q7SXP1|Q7SXP1_DANRE Capping protein (Actin filament) muscle Z-line, beta OS=Danio rerio GN=capzb PE=1 SV=1
29.0286	28.4787	28.4877	28.3631	28.7656	28.5044	28.7233	28.9489	28.7688	28.8371	4	3	4	4	3	4	3	3	3	3	4	3	4	4	3	4	3	3	3	3	0	29.724	41	4	0.378726	-0.131743	Q6PHF1	Q6PHF1	Calcium regulated heat stable protein 1	carhsp1	>tr|Q6PHF1|Q6PHF1_DANRE Calcium regulated heat stable protein 1 OS
25.6667					26.1331		26.1799	26.1729	25.9239	1	0	3	3	1	2	0	1	2	2	1	0	3	3	1	2	0	1	2	2	0	5.3694	6	3	0.0645021	-1.45562	A8KB11;F1QHV7;E7F490;F1Q575;E9QEK8;F1QY83	A8KB11;F1QHV7;E7F490;F1Q575;E9QEK8	ATP-dependent (S)-NAD(P)H-hydrate dehydratase	carkd	>tr|A8KB11|A8KB11_DANRE ATP-dependent (S)-NAD(P)H-hydrate dehydratase OS
27.2441	27.5704	26.8535	27.0232	27.4232	27.7746	26.9233	26.8054	26.5878	26.3478	2	4	2	3	3	3	2	3	2	2	2	4	2	3	3	3	2	3	2	2	0	11.69	15	4	0.257906	0.335109	Q6DC04;I3ISR8;I3ITN7	Q6DC04;I3ISR8	Histone-arginine methyltransferase CARM1	carm1	>sp|Q6DC04|CARM1_DANRE Histone-arginine methyltransferase CARM1 OS
28.1	28.072	28.3271	28.1789	28.0842	28.2294	27.921	28.1356	28.0832	27.8953	4	9	6	9	8	12	8	6	7	4	4	9	6	9	8	12	8	6	7	4	0	34.452	44	14	0.245594	0.099538	E7FGP2;E7FDV9;Q7ZUP8	E7FGP2;E7FDV9;Q7ZUP8	Cysteinyl-tRNA synthetase	cars	>tr|E7FGP2|E7FGP2_DANRE Cysteinyl-tRNA synthetase OS
24.6962	27.888	27.3202	27.5432	27.8222	28.2612	27.4277	27.7659	27.1957	27.3347	2	4	4	5	5	4	5	4	6	6	1	2	3	3	3	3	3	3	4	4	0	12.474	30	7	0.412203	-0.543092	B6EUL7;F1QWL2;F1QUQ9;Q910A4;B3DH78;F1QK58;A0A0N4STN7;X1WF70	B6EUL7;F1QWL2;F1QUQ9;Q910A4;B3DH78;F1QK58;A0A0N4STN7	CASKb	caskb;caska	>tr|B6EUL7|B6EUL7_DANRE CASKb OS	DANRE Zgc:101723 (Fragment) OS=Danio rerio GN
	25.9785		25.5513	25.807		25.9881	25.5537		25.2939	2	1	0	3	1	1	1	2	1	2	2	0	0	2	0	0	1	1	1	1	0	7.1509	9	3	0.697193	0.209734	I3ITP1;F1R097;A0A0R4IRE4;A0A0R4IIH7;A0A0R4IGS7	I3ITP1;F1R097;A0A0R4IRE4;A0A0R4IIH7;A0A0R4IGS7	CASK-interacting protein 1	caskin1	>tr|I3ITP1|I3ITP1_DANRE CASK-interacting protein 1 OS
30.6122	30.4866	30.491	30.2572	30.3042	30.7173	30.4733	30.2709	30.3866	30.3311	8	7	10	8	9	6	9	10	8	8	1	1	1	1	1	1	1	1	0	1	0	196.87	94	10	0.957582	-0.00558319	Q98UI8;B8JK20;E9QIX2;A0A0G2L5U5;F1Q7E9;Q503H4;U3JAP7;E7EXV8	Q98UI8;B8JK20	Caspase 3, apoptis-related cysteine protease a =Danio rerio GN=casp3a PE=2 SV=1;>tr|B8JK20|B8JK20	casp3a	>tr|Q98UI8|Q98UI8_DANRE Caspase 3, apoptosis-related cysteine protease a OS=Danio rerio GN=casp3a PE=2 SV=1;>tr|B8JK20|B8JK20_DANRE Caspase 3, apoptosis-related cysteine peptidase a (Fragment) OS=Danio rerio GN=casp3a PE=1 SV=1
26.4191	26.4082	26.0926	26.5055			26.1979		26.7309	26.0437	1	1	1	1	1	0	1	0	1	1	1	1	1	1	1	0	1	0	1	1	0	6.086	6	1	0.823578	0.219641	B8JK21;A0A1C9CJ76;F1QDH1	B8JK21;A0A1C9CJ76;F1QDH1		casp3a
		26.0112	26.1342			25.7476	25.4276	25.6885	25.1408	1	1	1	1	1	0	1	1	1	1	1	1	1	1	1	0	1	1	1	1	0	5.1301	7	2	0.377697	-0.50157	Q0PKX2;F1Q7K7	Q0PKX2;F1Q7K7	Caspase 3b =Danio rerio GN=casp3b PE=2 SV=1;>tr|F1Q7K7|F1Q7K7	casp3b	>tr|Q0PKX2|Q0PKX2_DANRE Caspase 3b OS=Danio rerio GN=casp3b PE=2 SV=1;>tr|F1Q7K7|F1Q7K7_DANRE Caspase 3, apoptosis-related cysteine peptidase b OS=Danio rerio GN=casp3b PE=3 SV=1
25.5695	26.0321	25.8788	26.1717	26.0084	26.5592	26.7473	26.3913	26.4359	26.3787	1	2	2	2	2	1	1	3	1	2	1	2	2	2	2	1	1	3	1	2	0	9.2121	13	3	0.00167632	-0.570365	F1R2P5;Q52KK6;F1QBU9;E9QET6;Q5XJ68;Q29R92;F1RB78;E9QBR7;E9QGI8	F1R2P5;Q52KK6;F1QBU9	Uncharacterized protein =Danio rerio GN=casp6l1 PE=3 SV=2;>tr|Q52KK6|Q52KK6	casp6l1;casp6	>tr|F1R2P5|F1R2P5_DANRE Uncharacterized protein OS=Danio rerio GN=casp6l1 PE=3 SV=2;>tr|Q52KK6|Q52KK6_DANRE Casp6 protein OS=Danio rerio GN=casp6 PE=2 SV=1;>tr|F1QBU9|F1QBU9_DANRE Caspase 6, apoptosis-related cysteine peptidase OS=Danio rerio GN=casp6 PE=3
29.6811	30.0534	29.3016	29.7234	29.6428	30.2217	29.6841	29.9323	29.4806	29.3903	10	5	9	7	7	9	8	11	8	10	1	0	1	1	1	1	1	1	1	1	0	32.612	49	13	0.759144	-0.0613392	Q9DDJ2	Q9DDJ2	Caspase	caspb	>tr|Q9DDJ2|Q9DDJ2_DANRE Caspase OS
	24.6297		23.7622	24.4786	24.3901	24.2686	23.8843	24.6414	24.2859	0	1	1	1	1	1	1	1	1	1	0	1	1	1	1	1	1	1	1	1	0.0047241	1.9228	6	1	0.407356	-0.27472	A0A0R4IW08;Q0PKX0;B3DJZ5;A0A0R4IJE4	A0A0R4IW08;Q0PKX0;B3DJZ5;A0A0R4IJE4	Zgc:194469	caspxa;zgc:194469	>tr|A0A0R4IW08|A0A0R4IW08_DANRE Zgc:194469 OS
31.7648	32.0922	31.8093	32.0868	32.0265	31.1656	31.7878	31.6744	31.9455	31.4063	8	8	8	8	9	7	9	9	9	8	8	8	8	8	9	7	9	9	9	8	0	72.937	166	9	0.049553	0.359995	F1QNI9;A0A0R4IKE0;F1QXT6;Q7T138;Q6DC34	F1QNI9;A0A0R4IKE0;F1QXT6;Q7T138;Q6DC34	Calsequestrin	casq1a	>tr|F1QNI9|F1QNI9_DANRE Calsequestrin OS
28.7072	29.2924	29.0647	28.8732	28.2708	28.5958	28.7754	28.9257	28.6605	28.7714	3	5	4	4	4	4	3	4	1	3	3	5	4	4	4	4	3	4	1	3	0	45.59	35	5	0.612306	0.0958973	Q08BX6;A0A0R4IJG2;F6P0J3;A0A0R4IEL5	Q08BX6;A0A0R4IJG2;F6P0J3;A0A0R4IEL5	Calsequestrin	casq1b	>tr|Q08BX6|Q08BX6_DANRE Calsequestrin OS
31.8017	31.4631	31.4786	31.7169	31.4724	31.2641	31.4019	31.485	31.5684	31.3066	9	9	11	11	11	9	12	11	12	12	9	9	11	11	11	9	12	11	12	12	0	121.46	112	15	0.081617	0.181334	Q6DI16	Q6DI16	Calsequestrin	casq2	>tr|Q6DI16|Q6DI16_DANRE Calsequestrin OS
29.2494	28.9598	28.5641	28.8021	28.9515	27.1101	28.9606	29.0784	28.8665	29.483	2	4	4	4	1	1	4	3	4	4	1	2	2	2	1	0	2	2	2	2	0	122.17	29	4	0.642205	0.205674	E9QC46;A0A0R4IPE6;A0A0R4ILE0;F1QZT8;E9QHK0;E9QBC9;E9QDV9;E9QGE0;E9QFK5;E9QHU9;E9QF35;F1R260;E9QCS2;E9QDC1;E9QGB1	E9QC46;A0A0R4IPE6;A0A0R4ILE0;F1QZT8	Calpastatin	cast	>tr|E9QC46|E9QC46_DANRE Calpastatin OS
32.3146	31.933	32.1014	32.0608	32.0419	32.0195	31.9451	32.0557	31.9728	32.0224	23	27	26	25	23	26	24	29	26	27	4	4	4	4	4	3	5	6	5	5	0	323.31	308	37	0.220163	0.0872581	B3DHH0	B3DHH0	Zgc:194249 protein	cast	>tr|B3DHH0|B3DHH0_DANRE Zgc:194249 protein OS
31.3691	31.002	30.9901	31.1029	31.0952	31.4681	31.0554	31.0974	31.0859	31.1491	15	18	18	21	17	15	21	21	21	23	14	17	17	20	17	14	20	20	20	22	0	125.75	212	23	0.577044	-0.0593071	Q7ZTT1;A0A0R4II89;A0A0R4ICK7;A0A0R4IGK9;Q9PT92	Q7ZTT1;A0A0R4II89;A0A0R4ICK7;A0A0R4IGK9;Q9PT92	Catalase	cat	>tr|Q7ZTT1|Q7ZTT1_DANRE Catalase OS
27.6558	27.8646	27.7755	27.6454	27.9378	27.4251	27.6913	27.5047	27.598	27.7766	3	3	2	3	2	2	3	2	2	3	3	3	2	3	2	2	3	2	2	3	0	22.573	13	4	0.0714602	0.176659	Q6YLH9;Q6YLH8	Q6YLH9;Q6YLH8	Caveolin	cav1	>tr|Q6YLH9|Q6YLH9_DANRE Caveolin OS
		25.4343	27.0551		27.3371					1	1	2	2	1	1	1	1	1	1	1	1	2	2	1	1	1	1	1	1	0	6.7455	3	3	0.569866	0.634795	Q6YLH7	Q6YLH7	Caveolin	cav3	>tr|Q6YLH7|Q6YLH7_DANRE Caveolin OS
28.8258	28.3688	28.4561	28.4906	28.5661	28.3222	28.4338	28.3971	28.5795	28.4477	4	3	6	7	4	3	7	6	6	7	4	3	6	7	4	3	7	6	6	7	0	17.904	52	9	0.267196	0.105435	Q7SYD0	Q7SYD0	Carbonyl reductase 1	cbr1	>tr|Q7SYD0|Q7SYD0_DANRE Carbonyl reductase 1 OS
32.4349	31.8137	32.298	32.3467	31.9875	31.3276	31.4423	31.8933	31.7167	31.7404	15	16	18	16	15	14	14	15	17	13	15	15	17	15	14	13	13	14	16	12	0	323.31	197	19	0.00790112	0.552084	Q9DF44;A8KC02;Q6NYM2	Q9DF44;A8KC02;Q6NYM2	20 beta-hydroxysteroid dehydrogenase	cbr1l	>tr|Q9DF44|Q9DF44_DANRE 20 beta-hydroxysteroid dehydrogenase OS
26.1068	25.4426	24.2991		24.9422	25.7176	25.529			26.8066	2	1	1	0	1	2	1	1	0	1	2	1	1	0	1	2	1	1	0	1	0.0020891	2.6395	3	3	0.981063	-0.0193821	B7ZV69;A9JT04	B7ZV69;A9JT04	Cystathionine beta-synthase	cbsa	>tr|B7ZV69|B7ZV69_DANRE Cystathionine beta-synthase OS
27.8791	27.5058	28.3296	28.8917	28.2927	27.7309	27.3353	27.9626	28.1171	28.5335	4	5	5	9	4	2	2	5	8	8	2	3	2	6	3	2	1	4	4	4	0	32.627	33	14	0.449286	0.243906	Q5EI65;F1QIC0;Q58EC2;B5DDI8;I6L9H3;E9QG18	Q5EI65;F1QIC0;Q58EC2;B5DDI8	Cystathionine beta-synthase	cbsb	>tr|Q5EI65|Q5EI65_DANRE Cystathionine beta-synthase OS
29.1828	29.0727	29.5929	29.3963	29.2046	28.5164	29.3326	29.4501	29.3382	29.1795	7	4	8	6	5	4	7	7	6	5	5	2	5	3	3	2	4	5	4	3	0	101.87	60	9	0.526249	0.126518	Q7ZVR4;F1QM86;I3ISC8	Q7ZVR4;F1QM86	Cbx1a protein	cbx1a	>tr|Q7ZVR4|Q7ZVR4_DANRE Cbx1a protein OS
28.6367	27.6749	28.8278	28.4662	28.0222	27.6209	27.8588	28.1084	28.1299	27.9679	4	2	4	3	1	1	3	3	4	3	4	2	4	3	1	1	3	3	4	3	0	17.134	11	4	0.129722	0.38841	Q6IQ71;F8W478;U3JB43;F8W402	Q6IQ71;F8W478;U3JB43;F8W402	Chromobox homolog 1b (HP1 beta homolog Drophila)	cbx1b	>tr|Q6IQ71|Q6IQ71_DANRE Chromobox homolog 1b (HP1 beta homolog Drosophila) OS
29.7464	29.1739	29.6117	29.6169	29.3623	29.5022	29.6622	29.9185	30.0668	29.913	3	6	5	5	5	5	5	4	5	5	3	6	5	5	5	5	5	4	5	5	0	33.935	61	6	0.0638929	-0.310276	F1QNF2;Q0P455	F1QNF2;Q0P455	Chromobox homolog 3a (HP1 gamma homolog, Drophila) =Danio rerio GN=cbx3a PE=1 SV=1;>tr|Q0P455|Q0P455	cbx3a	>tr|F1QNF2|F1QNF2_DANRE Chromobox homolog 3a (HP1 gamma homolog, Drosophila) OS=Danio rerio GN=cbx3a PE=1 SV=1;>tr|Q0P455|Q0P455_DANRE Chromobox homolog 3a (HP1 gamma homolog, Drosophila) OS=Danio rerio GN=cbx3a PE=2 SV=1
28.9572	29.3569	29.4601	29.2595	29.2822	29.2691	29.1879	29.417	29.47	29.5898	5	5	6	6	5	5	9	7	7	9	4	4	5	5	4	4	8	6	6	8	0	29.139	65	10	0.295718	-0.12358	A1L223;E9QIB1;E9QFQ7;E9QC43;E9QD40	A1L223;E9QIB1;E9QFQ7;E9QC43	Cbx5 protein =Danio rerio GN=cbx5 PE=1 SV=1;>tr|E9QIB1|E9QIB1	cbx5	>tr|A1L223|A1L223_DANRE Cbx5 protein OS=Danio rerio GN=cbx5 PE=1 SV=1;>tr|E9QIB1|E9QIB1_DANRE Chromobox homolog 5 (HP1 alpha homolog, Drosophila) (Fragment) OS=Danio rerio GN=cbx5 PE=1 SV=1;>tr|E9QFQ7|E9QFQ7_DANRE Chromobox homolog 5 (HP1 alpha homolog, Dr
23.886	22.724			24.1301						1	1	0	0	1	0	0	0	0	0	1	1	0	0	1	0	0	0	0	0	0.005453	1.7102	1	1	0.015087	-0.98413	E7FGT1	E7FGT1	Cell cycle and apoptis regulator 2	ccar2	>tr|E7FGT1|E7FGT1_DANRE Cell cycle and apoptosis regulator 2 OS
27.0356	27.4221	27.4118	27.7149	28.1182	27.5401	27.7845	27.8259	27.6128	27.7768	4	2	4	4	4	2	6	5	5	5	4	2	4	4	4	2	6	5	5	5	0	37.833	20	6	0.400403	-0.1675	F1QAI8;A5WUL8;Q7SXZ9	F1QAI8;A5WUL8	Cysteine conjugate-beta lyase, cytoplasmic =Danio rerio GN=ccbl1 PE=1 SV=1;>tr|A5WUL8|A5WUL8	ccbl1	>tr|F1QAI8|F1QAI8_DANRE Cysteine conjugate-beta lyase, cytoplasmic OS=Danio rerio GN=ccbl1 PE=1 SV=1;>tr|A5WUL8|A5WUL8_DANRE Cysteine conjugate-beta lyase cytoplasmic (Glutamine transaminase K, kyneurenine aminotransferase) OS=Danio rerio GN=ccbl1 PE=4 SV=
		25.5123		24.9703	25.8763	25.2354	25.1037	24.2782	24.6912	0	1	1	0	1	2	1	1	1	1	0	1	1	0	1	2	1	1	1	1	0.0020795	2.5987	3	2	0.345346	-0.585569	A0A0R4IEP7;A0A0R4IX98;A0A0R4IS64;A0A0R4IW79;A0A0R4IJ00;A0A0R4IG42;A0A0R4IBA7;Q7T3E5;A0A0R4IVL7;A0A0R4IE12;A0A0R4IA46;A0A0R4IXI3;A0A0R4IEM4;A0A0R4IUV8;A0A0R4IBW8;A0A0R4IBA4;A0A0G2KZ36	A0A0R4IEP7;A0A0R4IX98;A0A0R4IS64;A0A0R4IW79;A0A0R4IJ00;A0A0R4IG42;A0A0R4IBA7;Q7T3E5;A0A0R4IVL7;A0A0R4IE12;A0A0R4IA46;A0A0R4IXI3;A0A0R4IEM4;A0A0R4IUV8;A0A0R4IBW8;A0A0R4IBA4;A0A0G2KZ36	Cysteine conjugate-beta lyase 2 (Fragment)	ccbl2	>tr|A0A0R4IEP7|A0A0R4IEP7_DANRE Cysteine conjugate-beta lyase 2 (Fragment) OS
	24.9278			23.6812	24.3975			24.2103	25.0565	0	1	0	0	1	1	0	0	1	1	0	1	0	0	1	1	0	0	1	1	0	9.281	2	1	0.93038	-0.0382114	E9QD08;E9QF09;F1QQW7	E9QD08;E9QF09;F1QQW7	SAGA complex-associated factor 29 (Fragment)	ccdc101	>tr|E9QD08|E9QD08_DANRE SAGA complex-associated factor 29 (Fragment) OS
29.4571	29.3384	29.3741	29.682	29.3494	29.177	29.6426	29.8466	28.3103	29.8294	2	2	2	2	2	3	2	2	2	2	2	2	2	2	2	3	2	2	2	2	0.0020586	2.487	15	3	0.796308	0.0790337	Q5U3R2;F1QW87	Q5U3R2;F1QW87	Zgc:101737	ccdc114	>tr|Q5U3R2|Q5U3R2_DANRE Zgc:101737 OS
25.9997		26.3448	26.0716	26.0359	25.7262	25.8869	26.11	25.9448	25.9179	1	0	2	2	2	1	2	2	1	1	1	0	2	2	2	1	2	2	1	1	0.0064664	1.6519	5	2	0.756453	-0.0984505	F1RCD0;Q6DC23	F1RCD0;Q6DC23	Coiled-coil domain-containing 12	ccdc12	>tr|F1RCD0|F1RCD0_DANRE Coiled-coil domain-containing 12 OS
26.0657	25.8086	26.0465	25.8812		26.2345		25.4534	26.1505	26.2205	2	1	3	3	0	1	0	2	1	2	2	1	3	3	0	1	0	2	1	2	0	4.6085	7	3	0.704132	-0.282073	Q6PHE8	Q6PHE8	Coiled-coil domain-containing protein 124	ccdc124	>sp|Q6PHE8|CC124_DANRE Coiled-coil domain-containing protein 124 OS
		25.3181	25.9466				24.7711	24.9934	24.7044	0	0	1	1	0	0	0	1	1	1	0	0	1	1	0	0	0	1	1	1	0	4.4685	2	1	0.823569	0.185769	E9QDU1;F1QBI1;A9JTB5;Q6PFL6	E9QDU1;F1QBI1;A9JTB5;Q6PFL6	Coiled-coil domain-containing protein 43	ccdc43	>tr|E9QDU1|E9QDU1_DANRE Coiled-coil domain-containing protein 43 OS
28.6386	28.2797	27.1398	27.9107	28.148	28.5908	27.596	27.8127	28.0736	27.7617	4	4	5	6	8	4	4	6	5	7	4	4	5	6	8	4	4	6	5	7	0	44.761	29	10	0.857762	0.0564014	F1R3V8;Q66I12	F1R3V8;Q66I12	Coiled-coil domain-containing protein 47	ccdc47	>tr|F1R3V8|F1R3V8_DANRE Coiled-coil domain-containing protein 47 OS
	24.3798	25.664	24.8748	24.68		24.7001	24.5765		24.607	0	1	1	1	1	0	1	1	0	1	0	1	1	1	1	0	1	1	0	1	0.0020619	2.5058	1	1	0.916152	-0.0491219	Q6PBK1	Q6PBK1	Coiled-coil domain-containing protein 58	ccdc58	>sp|Q6PBK1|CCD58_DANRE Coiled-coil domain-containing protein 58 OS
25.0635	22.9434	22.9447		22.6185				23.5411		1	1	1	0	1	0	0	0	1	0	1	1	1	0	1	0	0	0	1	0	0.0045603	2.0385	1	1	0.102173	-0.99821	A0A140LH16;A0A140LH00;A0A140LG69;A0A140LGI1;P0CF95	A0A140LH16;A0A140LH00;A0A140LG69;A0A140LGI1;P0CF95	Coiled-coil domain-containing 64 (Fragment)	ccdc64	>tr|A0A140LH16|A0A140LH16_DANRE Coiled-coil domain-containing 64 (Fragment) OS
26.9515	26.7009	27.4085	27.6507			24.2518	27.5595	27.0171	29.061	3	2	2	3	0	1	1	2	2	3	3	2	2	3	0	1	1	2	2	3	0	6.4899	6	3	0.86759	0.1866	Q7ZUV9;A0AUQ3;Q7ZUC4	Q7ZUV9;A0AUQ3;Q7ZUC4	Coiled-coil domain containing 6b	ccdc6b;ccdc6a	>tr|Q7ZUV9|Q7ZUV9_DANRE Coiled-coil domain containing 6b OS
26.5116	25.7579	25.6563		25.5306	25.2636			25.4394	25.3219	1	1	2	2	1	1	0	0	1	1	1	1	2	2	1	1	0	0	1	1	0.001644	2.738	3	3	0.581051	0.353202	F1R420;Q08CR5;F1QCF9;Q5EB17	F1R420;Q08CR5;F1QCF9;Q5EB17	Coiled-coil domain-containing 9	ccdc9	>tr|F1R420|F1R420_DANRE Coiled-coil domain-containing 9 OS
	26.4155			26.4466		27.6722	26.7316		28.1966	0	1	0	0	1	0	1	1	0	1	0	1	0	0	1	0	1	1	0	1	0.0028685	2.2036	2	1	0.343965	-1.36752	Q5BJA4;A2BGI0	Q5BJA4;A2BGI0	Cyclin H	ccnh	>tr|Q5BJA4|Q5BJA4_DANRE Cyclin H OS
32.7031	32.1688	32.4502	32.3988	32.3434	32.4063	32.3912	32.4259	32.4515	32.3736	29	27	26	25	27	24	26	26	27	27	29	27	26	25	27	24	26	26	27	27	0	323.31	288	34	0.972278	0.00314484	Q6PBW6;Q8JHH0;A8E556;A0A0G2KUJ0;A0A1L1QZG0;E7F2N7	Q6PBW6;Q8JHH0;A8E556	Chaperonin containing TCP1, subunit 2 (Beta) =Danio rerio GN=cct2 PE=2 SV=1;>tr|Q8JHH0|Q8JHH0	cct2	>tr|Q6PBW6|Q6PBW6_DANRE Chaperonin containing TCP1, subunit 2 (Beta) OS=Danio rerio GN=cct2 PE=2 SV=1;>tr|Q8JHH0|Q8JHH0_DANRE Chaperonin-containing TCP-1 complex beta chain (Fragment) OS=Danio rerio GN=cct2 PE=2 SV=1;>tr|A8E556|A8E556_DANRE Cct2 protein OS
32.3205	32.0693	32.0472	32.0805	32.295	32.2099	32.2212	32.254	32.0576	32.1579	18	22	21	23	20	20	18	15	19	19	18	22	21	23	20	20	18	15	19	19	0	119.16	241	25	0.804089	-0.0176491	Q7T2P2;Q8JHI7	Q7T2P2;Q8JHI7	T-complex protein 1 subunit gamma	cct3	>tr|Q7T2P2|Q7T2P2_DANRE T-complex protein 1 subunit gamma OS
31.6751	32.0931	31.8373	31.9797	31.8125	32.3526	31.8981	31.9181	32.0208	31.8952	20	24	21	23	22	23	22	21	24	22	20	24	21	23	22	23	22	21	24	22	0	190.18	225	31	0.258491	-0.137373	Q6PH46;Q6P123	Q6PH46;Q6P123	T-complex protein 1 subunit delta	cct4	>tr|Q6PH46|Q6PH46_DANRE T-complex protein 1 subunit delta OS
32.2419	31.855	31.9898	32.0836	31.9138	32.2349	31.9381	32.0219	32.0085	31.9181	23	27	29	28	28	20	25	27	27	25	23	27	29	28	28	20	25	27	27	25	0	323.31	257	33	0.934585	-0.00747986	Q6NVI6	Q6NVI6	Chaperonin containing TCP1, subunit 5 (Epsilon) =Danio rerio GN=cct5 PE=1 SV=1	cct5	>tr|Q6NVI6|Q6NVI6_DANRE Chaperonin containing TCP1, subunit 5 (Epsilon) OS=Danio rerio GN=cct5 PE=1 SV=1
32.5396	32.2349	32.1946	32.3169	32.2356	32.1177	32.0676	32.0145	32.2202	32.1495	20	19	22	22	21	21	22	23	22	22	20	19	22	22	21	21	22	23	22	22	0	323.31	262	26	0.0283435	0.190423	Q7ZYX4;E9QGU4;A0A0R4IQH8;E9QD64	Q7ZYX4;E9QGU4;A0A0R4IQH8;E9QD64	Chaperonin containing TCP1, subunit 6A (Zeta 1) =Danio rerio GN=cct6a PE=1 SV=1;>tr|E9QGU4|E9QGU4	cct6a	>tr|Q7ZYX4|Q7ZYX4_DANRE Chaperonin containing TCP1, subunit 6A (Zeta 1) OS=Danio rerio GN=cct6a PE=1 SV=1;>tr|E9QGU4|E9QGU4_DANRE Chaperonin-containing TCP1, subunit 6A (zeta 1) OS=Danio rerio GN=cct6a PE=1 SV=1;>tr|A0A0R4IQH8|A0A0R4IQH8_DANRE Chaperonin-c
31.9255	31.8777	31.8164	31.8103	31.9132	32.0326	31.7906	31.7065	31.7242	31.8327	20	20	20	21	21	19	21	19	23	19	20	20	20	21	21	19	21	19	23	19	0	323.31	231	25	0.439548	0.0513374	B3DKJ0;Q8JHG7;Q7ZTS3	B3DKJ0;Q8JHG7;Q7ZTS3	Chaperonin containing TCP1, subunit 7 (Eta) =Danio rerio GN=cct7 PE=1 SV=1;>tr|Q8JHG7|Q8JHG7	cct7	>tr|B3DKJ0|B3DKJ0_DANRE Chaperonin containing TCP1, subunit 7 (Eta) OS=Danio rerio GN=cct7 PE=1 SV=1;>tr|Q8JHG7|Q8JHG7_DANRE Chaperonin-containing T-complex protein 1 eta subunit OS=Danio rerio GN=cct7 PE=2 SV=1;>tr|Q7ZTS3|Q7ZTS3_DANRE Cct7 protein (Fragme
32.2822	32.3207	32.1277	32.3047	32.2147	32.4891	32.3457	32.3138	32.3867	32.3725	22	29	27	23	27	23	25	27	27	27	22	29	27	23	27	23	25	27	27	27	0	215.75	340	32	0.0216713	-0.131565	Q7ZU96;Q6TNV4;A0A0R4IJT8	Q7ZU96;Q6TNV4;A0A0R4IJT8	Cct8 protein =Danio rerio GN=cct8 PE=1 SV=1;>tr|Q6TNV4|Q6TNV4	cct8	>tr|Q7ZU96|Q7ZU96_DANRE Cct8 protein OS=Danio rerio GN=cct8 PE=1 SV=1;>tr|Q6TNV4|Q6TNV4_DANRE Chaperonin containing TCP1, subunit 8 (Theta) OS=Danio rerio GN=cct8 PE=2 SV=1;>tr|A0A0R4IJT8|A0A0R4IJT8_DANRE Chaperonin-containing TCP1, subunit 8 (theta) OS=Da
27.1674	26.1137	26.5398	26.4414	26.4177	26.1014	26.3136	26.108	26.6428	26.7879	2	3	3	3	2	1	2	4	2	2	2	3	3	3	2	1	2	4	2	2	0	11.724	20	6	0.532299	0.145262	F1R1N9;Q5PR31	F1R1N9	CD2-associated protein	cd2ap	>tr|F1R1N9|F1R1N9_DANRE CD2-associated protein OS
23.8626			24.4797	24.2483	24.6096	24.146			24.1155	1	0	0	1	1	1	1	0	0	1	1	0	0	1	1	1	1	0	0	1	0.0054702	1.7452	1	1	0.813148	-0.102297	Q6DHC7	Q6DHC7	CD36 antigen	cd36	>tr|Q6DHC7|Q6DHC7_DANRE CD36 antigen OS
29.0793	29.3228	28.5619	28.9119	29.0264	29.9325	29.4565	27.49	27.1158	28.8445	3	6	6	6	5	6	6	1	1	5	3	6	6	6	5	6	6	1	1	5	0	13.432	25	7	0.483496	0.412601	Q6PFU1;Q9DDS7	Q6PFU1;Q9DDS7	Tetraspanin	cd81	>tr|Q6PFU1|Q6PFU1_DANRE Tetraspanin OS
28.2266	27.7286	27.8804	27.5641	27.8474		27.4035	27.4924	27.1732	27.9224	2	4	4	3	2	0	3	5	3	5	2	4	4	3	2	0	3	5	3	5	0	21.47	23	6	0.193892	1.13505	A0JMK7;B8A4U0;B8A4U1	A0JMK7;B8A4U0;B8A4U1	Zgc:153928	cd99	>tr|A0JMK7|A0JMK7_DANRE Zgc:153928 OS	DANRE Proteasome 26S subunit, non-ATPase 5 OS=Danio rerio GN=psmd5
27.4822	27.3967	27.4568	27.1869	27.544	26.8669	27.1992	27.8153	27.3097	27.4265	1	1	2	1	2	1	1	2	1	1	0	0	1	0	1	0	0	1	0	0	0	11.458	17	2	0.603444	0.0898155	A0A0H2UKE9;Q6DBW9	A0A0H2UKE9;Q6DBW9	CD99 antigen-like protein 2	cd99l2	>tr|A0A0H2UKE9|A0A0H2UKE9_DANRE CD99 antigen-like protein 2 OS
	26.4885	27.1792	27.3911							0	1	1	1	0	0	0	0	0	0	0	1	1	1	0	0	0	0	0	0	0.0032996	2.1554	1	1	0.0750373	1.5787	A0A1D5NS74;A0A1D5NSB9;A0A1D5NSZ1	A0A1D5NS74;A0A1D5NSB9;A0A1D5NSZ1	CD99 antigen-like protein 2 (Fragment)	cd99l2;cd99l2;	>tr|A0A1D5NS74|A0A1D5NS74_DANRE CD99 antigen-like protein 2 (Fragment) OS
28.5637	28.0137	28.8152	29.0248	28.6608	28.1444	28.5037	28.7954	28.7128	28.7871	5	3	7	6	7	3	5	6	7	6	5	3	7	6	7	3	5	6	7	6	0	139.23	49	8	0.900762	0.0269447	Q7ZV56;A0A0G2KHK8	Q7ZV56	Cell division cycle 37 homolog (S. cerevisiae)	cdc37	>tr|Q7ZV56|Q7ZV56_DANRE Cell division cycle 37 homolog (S. cerevisiae) OS
29.7739		29.4724	29.8403	30.2501	30.3332	30.1847	30.5047	30.8157	30.2255	1	0	3	4	3	1	3	4	4	3	1	0	3	4	3	1	3	4	4	3	0	5.5705	9	4	0.183686	-1.81267	A5WUR0;Q5I0F8	A5WUR0;Q5I0F8	Cell division cycle 40 homolog (S. cerevisiae)	cdc40	>tr|A5WUR0|A5WUR0_DANRE Cell division cycle 40 homolog (S. cerevisiae) OS	DANRE Parvin, beta OS=Danio rerio GN=parvb PE=4 SV=1;>tr|X1WCE0|X1WCE0	DANRE Parvin, beta (Fr
28.2456	29.387	28.4019	28.787	28.8313	29.6064	28.8714	28.8796	28.3136	28.799	1	1	1	1	1	1	1	1	1	1	0	0	0	0	0	0	0	0	0	0	0.00048532	3.1451	24	1	0.583941	-0.163477	Q52WY2	Q52WY2	Cell division cycle 42	cdc42	>tr|Q52WY2|Q52WY2_DANRE Cell division cycle 42 OS
29.9168	30.8189	30.072	30.3402	30.6614	30.588	30.3449	30.4737	30.1294	30.4186	4	8	5	7	8	6	6	5	4	5	1	2	2	2	2	2	2	2	2	2	0	46.8	41	8	0.880235	-0.0290615	Q6PFU4;Q6TH34;E9QFR9;Q29RA1;Q6PE28;Q1LY89;Q7ZVI3;A3QJU6;Q5TZD5	Q6PFU4;Q6TH34	Cell division cycle 42	cdc42	>tr|Q6PFU4|Q6PFU4_DANRE Cell division cycle 42 OS
	29.8378	27.3788	27.5665		29.2602	28.0801	26.0544			0	2	2	2	0	2	3	2	0	0	0	2	2	2	0	2	3	2	0	0	0.0052798	1.7762	3	3	0.595893	0.84872	A0A0R4IDB7	A0A0R4IDB7	CDC42-binding protein kinase alpha (DMPK-like) a	cdc42bpaa	>tr|A0A0R4IDB7|A0A0R4IDB7_DANRE CDC42-binding protein kinase alpha (DMPK-like) a OS
	26.957	26.1532	26.4259	27.0055	26.7767	25.9719	26.3187	26.1958	26.3372	0	1	3	2	3	2	2	3	3	3	0	1	3	2	3	2	2	3	3	3	0	8.6098	9	4	0.629342	-0.349504	Q5TZ42	Q5TZ42	CDC42 binding protein kinase beta (DMPK-like)	cdc42bpb	>tr|Q5TZ42|Q5TZ42_DANRE CDC42 binding protein kinase beta (DMPK-like) OS
31.6085	31.0791	30.5043	30.2531	31.1425	30.2798	30.2549	30.1336	29.9514	29.975	1	1	1	1	1	1	1	1	1	1	1	1	1	1	1	1	1	1	1	1	0.0083605	1.4962	17	1	0.0129641	0.798559	I3ISC9	I3ISC9	CDC42 effector protein (Rho GTPase-binding) 1b (Fragment)	cdc42ep1b	>tr|I3ISC9|I3ISC9_DANRE CDC42 effector protein (Rho GTPase-binding) 1b (Fragment) OS
29.9636	30.2681	29.578	29.8717	30.0512	29.8074	30.02	30.0619	29.3162	29.8449	3	4	3	4	4	3	4	3	4	4	3	4	3	4	4	3	4	3	4	4	0	57.508	54	4	0.456661	0.136444	Q7ZUQ1	Q7ZUQ1	Cdc42l protein	cdc42l	>tr|Q7ZUQ1|Q7ZUQ1_DANRE Cdc42l protein OS
29.2331	29.0095	29.0771	28.9723	29.0304	27.7877	28.6408	28.8347	28.8031	28.474	10	8	8	10	9	1	8	6	8	9	10	8	8	10	9	1	8	6	8	9	0	35.981	48	14	0.0221198	0.556421	E9QIC1;E7EXD6;Q803E9	E9QIC1;E7EXD6;Q803E9	CDC5 cell division cycle 5-like (S. pombe)	cdc5l	>tr|E9QIC1|E9QIC1_DANRE CDC5 cell division cycle 5-like (S. pombe) OS	DANRE Uncharacterized protein
27.8949	27.0219	27.3869	26.9548	26.9759	27.3079	27.0389	26.957	27.0336	26.8601	5	5	4	3	3	3	5	5	4	5	5	5	4	3	3	3	5	5	4	5	0	8.6172	26	7	0.318486	0.207369	Q7T3D4;X1WHN7	Q7T3D4;X1WHN7	Cdc73 protein =Danio rerio GN=cdc73 PE=1 SV=1;>tr|X1WHN7|X1WHN7	cdc73	>tr|Q7T3D4|Q7T3D4_DANRE Cdc73 protein OS=Danio rerio GN=cdc73 PE=1 SV=1;>tr|X1WHN7|X1WHN7_DANRE Cell division cycle 73, Paf1/RNA polymerase II complex component, homolog (S. cerevisiae) OS=Danio rerio GN=cdc73 PE=1 SV=1
29.3455	29.6041	29.1116	29.3469	29.4021	29.3858	29.2111	29.512	29.3069	29.2286	8	8	11	12	9	11	7	8	8	9	8	7	11	11	8	10	7	8	8	9	0	72.715	68	16	0.73906	0.0331348	Q90Z37;A0A0R4IJR6;A0A0R4IL00;A0A0R4IQ86;Q7ZYY6;Q7SZW2;A0A0R4IRF9	Q90Z37;A0A0R4IJR6;A0A0R4IL00;A0A0R4IQ86	E-cadherin =Danio rerio GN=cdh1 PE=2 SV=1;>tr|A0A0R4IJR6|A0A0R4IJR6	cdh1	>tr|Q90Z37|Q90Z37_DANRE E-cadherin OS=Danio rerio GN=cdh1 PE=2 SV=1;>tr|A0A0R4IJR6|A0A0R4IJR6_DANRE Cadherin 1, type 1, E-cadherin (epithelial) OS=Danio rerio GN=cdh1 PE=1 SV=1;>tr|A0A0R4IL00|A0A0R4IL00_DANRE Cadherin 1, type 1, E-cadherin (epithelial) OS=
	26.661	26.883	26.3258	26.6101	26.4333	26.2997	26.3284	26.0552		0	2	1	1	2	1	3	2	2	1	0	2	1	1	2	1	3	2	2	1	0.00049261	3.318	1	3	0.371754	0.541945	F1R6D1;A0A0R4I9W0	F1R6D1;A0A0R4I9W0	Cadherin 13, H-cadherin (heart) (Fragment) =Danio rerio GN=cdh13 PE=1 SV=1;>tr|A0A0R4I9W0|A0A0R4I9W0	cdh13	>tr|F1R6D1|F1R6D1_DANRE Cadherin 13, H-cadherin (heart) (Fragment) OS=Danio rerio GN=cdh13 PE=1 SV=1;>tr|A0A0R4I9W0|A0A0R4I9W0_DANRE Cadherin 13, H-cadherin (heart) OS=Danio rerio GN=cdh13 PE=1 SV=1
31.3502	31.7569	31.5556	31.4914	31.6405	32.0019	31.5876	31.8092	31.6756	31.8276	14	16	23	19	16	20	23	22	22	24	1	2	4	3	1	1	3	3	3	4	0	323.31	251	24	0.0548235	-0.221445	Q90X63;Q6P3M3;Q803S8	Q90X63;Q6P3M3;Q803S8	Cadherin-17 =Danio rerio GN=cdh17 PE=2 SV=1;>tr|Q6P3M3|Q6P3M3	cdh17	>tr|Q90X63|Q90X63_DANRE Cadherin-17 OS=Danio rerio GN=cdh17 PE=2 SV=1;>tr|Q6P3M3|Q6P3M3_DANRE Cadherin 17, LI cadherin (Liver-intestine) OS=Danio rerio GN=cdh17 PE=2 SV=1;>tr|Q803S8|Q803S8_DANRE Cadherin 17, LI cadherin (Liver-intestine) OS=Danio rerio GN=
27.6006	27.9802	27.1299	27.6186	28.1484	27.8666	27.6297	27.9416	28.2316	27.3002	1	1	1	1	1	1	1	1	1	1	1	1	1	1	1	1	1	1	1	1	0	11.874	14	1	0.687105	-0.0984348	F1RD80	F1RD80		cdh17
29.057	28.809	28.6723	28.7975	28.8947	28.7239	28.7146	28.9571	28.8685	28.5555	6	7	6	7	7	8	6	7	8	9	6	7	6	7	7	8	6	7	8	9	0	113.51	56	12	0.407416	0.082143	Q1L8K3;G1K2E7;Q90275;A0A0B5JK11	Q1L8K3;G1K2E7;Q90275;A0A0B5JK11	Cdh2 protein	cdh2	>tr|Q1L8K3|Q1L8K3_DANRE Cdh2 protein OS
26.1038	26.6435	26.8897	26.0775	27.0023	26.0282	26.4332	26.8219	26.4923	26.6867	1	1	4	4	3	2	2	2	3	3	1	1	4	4	3	2	2	2	3	3	0	6.2211	14	5	0.834893	0.0508694	Q6NYP5;Q6DRN8	Q6NYP5;Q6DRN8	CDP-diacylglycerol--initol 3-phphatidyltransferase	cdipt	>tr|Q6NYP5|Q6NYP5_DANRE CDP-diacylglycerol--inositol 3-phosphatidyltransferase OS
28.8984	28.8582	28.6422	28.5136	28.8108	28.8762	28.5714	28.617	28.7029	28.3439	4	6	5	5	4	4	8	7	7	6	3	5	4	4	3	3	7	6	6	5	0	17.154	55	9	0.310831	0.12237	Q9DE44;Q5U3V4;F6NUS5;Q08C29;A0A0R4IKV4;Q7ZWB1;F1RDQ7;Q7T3L7;E9QFH2;E7FDP3;X1WCI4;I3IT74;A8WG02;E7F9R5;Q5RHN5;B0UYG3;Q5RHX9;A1L1X0;E7F092;F1R6Y1;Q1RLU9	Q9DE44;Q5U3V4;F6NUS5	Cyclin-dependent kinase 5	cdk5	>tr|Q9DE44|Q9DE44_DANRE Cyclin-dependent kinase 5 OS
	24.9446	24.2032	24.4228	24.1134	24.7831					0	1	1	1	1	1	0	0	0	0	0	1	1	1	1	1	0	0	0	0	0.003304	2.177	2	1	0.410865	0.221059	Q7SXE8;Q7T3L5	Q7SXE8;Q7T3L5	Cdk9 protein	cdk9	>tr|Q7SXE8|Q7SXE8_DANRE Cdk9 protein OS
27.667	28.7453	27.9184	28.3636	28.5237	28.0489	27.8943	28.189	27.8304	27.5281	1	2	2	2	2	2	2	2	2	2	1	2	2	2	2	2	2	2	2	2	0	41.186	38	2	0.166731	0.345453	Q7ZUP2;Q7SXP9;A2BGK0	Q7ZUP2;Q7SXP9;A2BGK0	Phphatidate cytidylyltransferase	cds2	>tr|Q7ZUP2|Q7ZUP2_DANRE Phosphatidate cytidylyltransferase OS
29.525	28.9127	28.9725	29.0013	29.3372	28.8923	28.661	28.566	28.8665	28.702	5	5	5	6	5	3	6	6	6	6	5	5	5	6	5	3	6	6	6	6	0	53.53	50	7	0.0155753	0.412157	Q7T370	Q7T370	Protein CDV3 homolog	cdv3	>sp|Q7T370|CDV3_DANRE Protein CDV3 homolog OS
	24.9048	25.3234	25.4664		24.2609			24.9928	25.0722	0	1	1	1	0	1	0	0	1	1	0	1	1	1	0	1	0	0	1	1	0.0024493	2.2645	2	1	0.64185	-0.17122	Q7SXC0;Q6AXI0;F1R1T7	Q7SXC0;Q6AXI0;F1R1T7	Carboxylic ester hydrolase	cel.1	>tr|Q7SXC0|Q7SXC0_DANRE Carboxylic ester hydrolase OS
27.18	26.9414	27.1871	27.208	27.0122	26.8548	27.1796	26.9003	27.4745	27.3344	1	3	2	3	2	4	4	1	3	2	1	3	2	3	2	4	4	1	3	2	0	12.097	15	4	0.752829	-0.0429886	A0A0H2UKD3;Q9IBD0;E9QIE8;E9QEH4	A0A0H2UKD3;Q9IBD0;E9QIE8;E9QEH4	CUGBP Elav-like family member 1	celf1	>tr|A0A0H2UKD3|A0A0H2UKD3_DANRE CUGBP Elav-like family member 1 OS
29.5016	29.1646	29.7867	29.8175	29.5188	29.234	29.3674	29.3041	29.7046	29.4973	5	10	7	8	8	6	7	6	8	6	4	6	6	7	5	3	5	6	6	4	0	28.3	43	12	0.372605	0.136367	A0A0H2UKD2;Q6P0B1;T1ECV3;F1QCR6;Q4U0V5;F1QSG1;E7FEV4	A0A0H2UKD2;Q6P0B1;T1ECV3;F1QCR6;Q4U0V5;F1QSG1;E7FEV4	CUGBP Elav-like family member 2	celf2	>tr|A0A0H2UKD2|A0A0H2UKD2_DANRE CUGBP Elav-like family member 2 OS
24.1242				23.879			23.1676	23.6454	23.7097	1	0	0	0	1	0	0	1	1	1	1	0	0	0	1	0	0	1	1	1	0.0020833	2.6138	1	1	0.863985	0.0950787	Q6DGV1;I3IS52;A0A0R4ID04;E7F293	Q6DGV1;I3IS52;A0A0R4ID04;E7F293	CUGBP Elav-like family member 4	celf4;celf3b	>sp|Q6DGV1|CELF4_DANRE CUGBP Elav-like family member 4 OS
28.9447	27.8896	28.3283	28.1112	28.1107	28.0633	27.8807	28.1849	28.0264	27.7972	5	7	4	3	5	3	5	4	5	5	3	4	2	2	3	1	3	2	3	3	0	12.822	23	7	0.176772	0.286406	Q1LVH7;B3DJA7;Q1LXU8;A5PLG5;F1Q719	Q1LVH7;B3DJA7;Q1LXU8;A5PLG5	Cugbp, Elav-like family member 5a (Fragment) =Danio rerio GN=celf5a PE=4 SV=1;>tr|B3DJA7|B3DJA7	celf5a;zgc:165603	>tr|Q1LVH7|Q1LVH7_DANRE Cugbp, Elav-like family member 5a (Fragment) OS=Danio rerio GN=celf5a PE=4 SV=1;>tr|B3DJA7|B3DJA7_DANRE Brunol5 protein OS=Danio rerio GN=celf5a PE=2 SV=1;>tr|Q1LXU8|Q1LXU8_DANRE Novel protein similar to vertebrate trinucleotide rep
26.4534	26.5227		26.2887	26.3488	25.8576	26.2775	25.9472	26.5624	26.2108	1	2	0	1	2	2	1	1	1	1	1	2	0	1	2	2	1	1	1	1	0.00025549	3.8436	5	2	0.54655	-0.417249	Q803H4	Q803H4	Histone H3-like centromeric protein A	cenpa	>sp|Q803H4|CENPA_DANRE Histone H3-like centromeric protein A OS
27.7968	27.9542	27.0803	27.2156	27.0652	27.6004	27.5472	27.5499	27.4711	27.4102	1	1	1	1	2	1	1	2	2	2	1	1	1	1	2	1	1	2	2	2	0.0045632	2.0421	5	2	0.638822	-0.0933651	F1Q7X5	F1Q7X5	Centromere protein F	cenpf	>tr|F1Q7X5|F1Q7X5_DANRE Centromere protein F OS
28.7302	30.0099	30.2062	30.0218	30.1526	30.1354	28.9522	28.0178	29.931	29.8939	5	6	7	7	4	4	6	5	7	7	5	6	7	7	4	4	6	5	7	7	0	76.807	75	7	0.392623	0.438065	Q1LYL6;Q1LYL5	Q1LYL6	Carboxylic ester hydrolase	ces2	>tr|Q1LYL6|Q1LYL6_DANRE Carboxylic ester hydrolase OS
28.6022	29.459	28.6914	29.1904	29.2885	30.1293	28.9881	29.7916	29.1407	28.992	2	2	3	4	3	3	4	3	4	4	1	1	1	2	2	1	2	1	2	2	0	9.5763	33	4	0.244469	-0.362043	Q32LW0	Q32LW0	Carboxylic ester hydrolase (Fragment)	ces2	>tr|Q32LW0|Q32LW0_DANRE Carboxylic ester hydrolase (Fragment) OS
32.8656	33.3828	32.7669	33.1966	33.1738	33.3833	33.209	33.3501	32.9913	33.0368	22	25	24	25	23	21	24	23	23	20	1	2	2	2	2	2	2	2	2	2	0	323.31	536	26	0.423259	-0.116963	Q6GMJ1;Q08BF1;F1R9X5;F8W4H0;F8W2G9	Q6GMJ1;Q08BF1;F1R9X5	Carboxylic ester hydrolase (Fragment)	ces2;ces3	>tr|Q6GMJ1|Q6GMJ1_DANRE Carboxylic ester hydrolase (Fragment) OS
28.8822	29.5288	29.0322	29.4113	28.9782	29.0818	27.9654	28.9419	28.3132	28.3221	5	6	5	5	3	7	4	5	5	3	2	2	2	2	0	2	2	2	2	1	0	91.893	47	7	0.0311176	0.641648	Q5BJI3	Q5BJI3	Carboxylic ester hydrolase (Fragment)	ces3	>tr|Q5BJI3|Q5BJI3_DANRE Carboxylic ester hydrolase (Fragment) OS
27.4134	28.7204	28.0106	28.3114	28.5102	28.0168	27.8835	27.8987	27.7327	27.8652	3	2	5	4	3	1	6	3	4	4	3	2	5	4	3	1	6	3	4	4	0	25.732	18	7	0.212849	0.313819	Q5U3E2	Q5U3E2	Cholesteryl ester transfer protein, plasma =Danio rerio GN=cetp PE=1 SV=1	cetp	>tr|Q5U3E2|Q5U3E2_DANRE Cholesteryl ester transfer protein, plasma OS=Danio rerio GN=cetp PE=1 SV=1
27.5497	27.2992	26.7278	27.5332	26.7099	26.549	25.8355	27.1951	25.8295	26.8027	2	4	2	5	4	3	5	3	2	3	2	4	2	5	4	3	5	3	2	3	0	29.965	16	8	0.0589797	0.721622	F1QFC2;Q4QRE3;F1R886;Q90422;Q5XIZ5;O73756;Q6DHC4;E7F463	F1QFC2;Q4QRE3;F1R886;Q90422;Q5XIZ5	Complement factor B	cfb	>tr|F1QFC2|F1QFC2_DANRE Complement factor B OS
30.0005	30.2537	30.0325	29.93	29.9227	30.0469	29.7504	29.8479	29.7718	29.329	9	14	15	19	12	10	11	16	18	13	9	14	15	19	12	10	11	16	18	13	0	143.49	127	24	0.067545	0.278695	E2FHP4;A0A0R4IPQ8;A0A0R4IIB1;A0A0R4INN0;A0A0R4ITL4;A0A0R4IFM0;Q5EAQ4;A0A0R4IQP9;Q32PU8;A0A0R4IXX6;Q5U3W5;E2FHP6;A0A0R4IC53;E2FHP5	E2FHP4;A0A0R4IPQ8;A0A0R4IIB1;A0A0R4INN0;A0A0R4ITL4	Complement factor H	cfh	>tr|E2FHP4|E2FHP4_DANRE Complement factor H OS
27.1492	27.4149	26.5549	26.9213	27.2528	26.869		26.7515	26.9977	27.3606	1	2	3	3	1	3	0	1	2	1	1	2	3	3	1	3	0	1	2	1	0	5.9166	7	5	0.321031	0.72406	E2FHP8;A0A0R4IPL8;A7MC20;A5PLB5	E2FHP8;A0A0R4IPL8;A7MC20;A5PLB5	Complement factor H-like 4 protein	cfhl4	>tr|E2FHP8|E2FHP8_DANRE Complement factor H-like 4 protein OS
27.7346	28.5235	28.3525	28.3466	28.2294	27.5098	27.8948	27.8494	28.285	27.8617	4	4	8	7	8	3	7	5	7	5	1	1	1	1	1	0	1	0	0	1	0	49.665	43	8	0.0853287	0.357167	A1L2D9	A1L2D9	LOC557557 protein (Fragment)	cfi	>tr|A1L2D9|A1L2D9_DANRE LOC557557 protein (Fragment) OS
34.9209	34.1097	34.5934	34.4403	34.2346	33.797	34.3911	34.3278	34.2751	34.3633	12	14	12	13	12	13	13	14	14	14	12	14	12	13	12	13	13	14	14	14	0	323.31	469	15	0.238797	0.228932	Q6TH32	Q6TH32	Cofilin 1	cfl1	>tr|Q6TH32|Q6TH32_DANRE Cofilin 1 OS
33.3914	32.8024	33.3008	33.3806	33.0694	33.257	33.2728	33.1453	33.4233	33.3304	11	13	14	14	12	13	13	14	13	12	11	13	14	14	12	13	13	14	13	12	0	296.92	298	15	0.448538	-0.0968681	Q7ZWD8	Q7ZWD8	Cfl1 protein	cfl1l	>tr|Q7ZWD8|Q7ZWD8_DANRE Cfl1 protein OS
31.1678	30.622	30.7713	30.6739	30.5414	30.3982	30.5184	30.4278	30.6492	30.6911	9	8	11	11	9	9	10	11	8	9	9	8	11	11	9	9	10	11	8	9	0	158.83	112	12	0.116793	0.218321	Q6NZW3	Q6NZW3	Cofilin 2 (Muscle)	cfl2	>tr|Q6NZW3|Q6NZW3_DANRE Cofilin 2 (Muscle) OS
						24.9698	24.6545	24.7738	24.4868	0	0	0	0	0	0	1	1	1	1	0	0	0	0	0	0	1	1	1	1	0.0048936	1.8375	2	1	0.00524979	-0.808567	B0S697;A0A0R4IJ98	B0S697;A0A0R4IJ98	Complement factor properdin	cfp	>tr|B0S697|B0S697_DANRE Complement factor properdin OS
26.7149	26.7715	26.4467	26.279	26.4324	26.8701	26.7087	26.1652	26.8583	26.6972	1	4	3	4	3	3	1	3	1	5	1	4	3	4	3	3	1	3	1	5	0	12.396	16	6	0.43317	-0.13101	F1Q4S4;F1Q7N1	F1Q4S4;F1Q7N1	Ch1073-291c23.1	ch1073-291c23.1	>tr|F1Q4S4|F1Q4S4_DANRE Ch1073-291c23.1 OS
26.5949	25.9892	25.9191	25.8237	25.8334	26.4544	26.1766				1	1	1	1	2	2	1	0	0	0	1	1	1	1	2	2	1	0	0	0	0.0043516	2.0513	1	2	0.120733	1.17025	B0R046;A5PMG2	B0R046;A5PMG2	Novel protein similar to vertebrate heat shock cognate 70-kd protein (Hsp70)	CH211-199O1.2-001;si:ch211-199o1.2	>tr|B0R046|B0R046_DANRE Novel protein similar to vertebrate heat shock cognate 70-kd protein (Hsp70) OS
	25.8986			25.5095	25.9587					1	2	2	1	1	2	0	1	1	0	1	2	2	1	1	2	0	1	1	0	0.00049249	3.3177	2	3	0.780016	0.255604	Q7SYE5;F1Q7R2	Q7SYE5;F1Q7R2	Chad	chad	>tr|Q7SYE5|Q7SYE5_DANRE Chad OS
27.6841	26.9411	27.0051	26.9753	27.237	27.0061	27.1947	27.2391	27.0498		1	2	2	2	2	2	1	2	2	1	1	2	2	2	2	2	1	2	2	1	0	24.569	32	2	0.328398	0.36259	Q6PBP6;E9QEC3	Q6PBP6;E9QEC3	Coiled-coil-helix-coiled-coil-helix domain containing 10	chchd10	>tr|Q6PBP6|Q6PBP6_DANRE Coiled-coil-helix-coiled-coil-helix domain containing 10 OS
27.4383	26.8326	26.984	26.861	26.7844	27.0402	26.5757	26.3959		26.3019	1	2	2	2	2	2	1	1	1	1	1	2	2	2	2	2	1	1	1	1	0	22.812	15	2	0.170374	1.13382	Q6PBS8;A0A0R4IYS8	Q6PBS8;A0A0R4IYS8	Chchd2l protein	chchd2	>tr|Q6PBS8|Q6PBS8_DANRE Chchd2l protein OS
27.7185	27.2557	26.7802	27.0715	27.082	27.2981	27.0345	27.0903	27.0591	27.0005	2	1	4	4	2	1	2	3	3	3	2	1	4	4	2	1	2	3	3	3	0	22.757	13	5	0.616054	0.0850822	F1QJD0;Q5RH04;A0A0R4IUL1;Q6TNU1;Q502T3	F1QJD0;Q5RH04;A0A0R4IUL1;Q6TNU1;Q502T3	MIC complex subunit	chchd3	>tr|F1QJD0|F1QJD0_DANRE MICOS complex subunit OS
28.8558	27.4361	26.9052	26.4015	28.2957	27.5072	27.2616	26.5497	26.2939	27.0343	2	1	2	2	1	1	1	1	2	1	2	1	2	2	1	1	1	1	2	1	0.00024981	3.5374	21	2	0.230472	0.6495	A4QP12;F1Q9X8;A0A0R4IUD9;A0A0R4IKS0	A4QP12;F1Q9X8;A0A0R4IUD9;A0A0R4IKS0	MIC complex subunit	chchd3b	>tr|A4QP12|A4QP12_DANRE MICOS complex subunit OS
		24.2782				24.6797		25.733		0	0	1	0	0	0	1	0	1	1	0	0	1	0	0	0	1	0	1	1	0	4.9688	2	1	0.405509	-0.513523	E7F5H1	E7F5H1	Uncharacterized protein	chchd5	>tr|E7F5H1|E7F5H1_DANRE Uncharacterized protein OS
25.4414				26.1219				25.6812	25.8406	1	0	0	1	2	0	0	0	1	1	1	0	0	1	2	0	0	0	1	1	0.00025013	3.5477	4	3	0.431782	-0.526045	Q63ZW2;E7F621	Q63ZW2;E7F621	MIC complex subunit mic25a	chchd6a	>sp|Q63ZW2|MC25A_DANRE MICOS complex subunit mic25a OS
24.7603		24.8337		24.8694		24.3006		24.4072	25.1756	1	0	1	0	1	0	1	1	1	1	1	0	1	0	1	0	1	1	1	1	0	16.271	5	1	0.348556	0.573827	A8WG39;F1QKA5	A8WG39;F1QKA5	Chchd7 protein	chchd7	>tr|A8WG39|A8WG39_DANRE Chchd7 protein OS
	26.0666	26.3938	26.4695	28.3268		26.9403	26.924	26.7174	27.1716	1	5	3	4	3	0	2	2	3	3	1	5	3	4	3	0	2	2	3	3	0	10.372	9	6	0.822063	0.227066	F1QWV5;Q1LYP4;A0A0R4IM65;A0A0R4IJ89;A4IG92;A9JSS2	F1QWV5;Q1LYP4	Chromodomain helicase DNA-binding protein 4a	chd4a	>tr|F1QWV5|F1QWV5_DANRE Chromodomain helicase DNA-binding protein 4a OS
29.6514	30.299	29.8954	29.8668	29.8978	30.5219	30.0528	30.0554	29.9581	30.0808	9	15	16	19	16	14	16	20	21	21	0	2	4	5	6	3	2	5	6	6	0	110.86	73	29	0.180584	-0.211729	F1RBT2;A9JRU7;X1WBL0;Q4QRH1;A5PL47;A1L283	F1RBT2	Chromodomain helicase DNA-binding protein 4b	chd4b	>tr|F1RBT2|F1RBT2_DANRE Chromodomain helicase DNA-binding protein 4b OS
		25.7607				25.3366		25.2161		0	1	1	0	0	0	2	0	2	1	0	0	1	0	0	0	2	0	2	1	0.0024548	2.2868	2	3	0.750713	0.223473	X1WCW5;F1QYR7;F1QW70;F1QQ92;E7FH24;F1QGL1;B0R0I6	X1WCW5;F1QYR7	Chromodomain helicase DNA-binding protein 6	chd6	>tr|X1WCW5|X1WCW5_DANRE Chromodomain helicase DNA-binding protein 6 OS
26.6757	26.6177	26.121	26.6606	26.5027	26.8673	26.4504	26.18	26.0696	26.0262	2	4	3	3	1	1	4	2	2	2	2	4	3	3	1	1	4	2	2	2	0	14.23	11	5	0.322821	0.196849	E7EY13	E7EY13	Choline dehydrogenase	chdh	>tr|E7EY13|E7EY13_DANRE Choline dehydrogenase OS
27.8524	27.6387	27.6256	27.6296	27.6684	27.2623	27.8597	27.7888	27.9752	27.8899	4	4	6	5	4	5	5	5	4	4	3	3	5	5	3	4	4	4	3	3	0	11.98	25	7	0.604214	-0.0722401	Q8AX67;F1RC75;B7ZVL5;A5WWH4;B0JZL6;Q29RD9;Q08C09	Q8AX67;F1RC75;B7ZVL5;A5WWH4;B0JZL6;Q29RD9;Q08C09	SR-related CTD associated factor 6	cherp	>tr|Q8AX67|Q8AX67_DANRE SR-related CTD associated factor 6 OS
26.704		25.8132	26.2489	26.5452	26.3406	26.4066	25.9627	25.9553	26.3272	2	1	2	2	1	1	1	2	2	2	2	1	2	2	1	1	1	2	2	2	0	4.4361	6	2	0.508793	-0.362227	F1RB70;Q7SYK0	F1RB70;Q7SYK0	Chitinase domain-containing protein 1	chid1	>tr|F1RB70|F1RB70_DANRE Chitinase domain-containing protein 1 OS
23.4568	23.9615	24.8989	25.0586	24.5276		24.3525	24.3907	24.7922	24.1169	1	1	1	1	1	0	1	1	1	1	1	1	1	1	1	0	1	1	1	1	0.0014141	2.7753	11	1	0.474654	-0.322616	Q6PHF0	Q6PHF0	Charged multivesicular body protein 1a	chmp1a	>sp|Q6PHF0|CHM1A_DANRE Charged multivesicular body protein 1a OS
29.5597	28.7644	29.6887	29.4525	28.1213	28.7426	28.6697	28.5163	28.7498	29.1305	3	2	3	4	3	2	3	3	4	4	3	2	3	4	3	2	3	3	4	4	0	5.553	8	4	0.288552	0.355529	A8E581;Q7ZVB1	A8E581;Q7ZVB1	Zgc:56134 protein	chmp1b	>tr|A8E581|A8E581_DANRE Zgc:56134 protein OS
26.9308		26.5595	26.4878	26.1498		26.1967	26.4656	26.2906	25.8597	1	0	2	1	1	0	1	1	1	1	1	0	2	1	1	0	1	1	1	1	0.0020671	2.5342	10	2	0.846611	0.151847	Q6NXD2;B0UXH0	Q6NXD2;B0UXH0	Charged multivesicular body protein 2b	chmp2b;chmp2ba	>sp|Q6NXD2|CHM2B_DANRE Charged multivesicular body protein 2b OS
28.9524	27.6426	28.5821	28.0358	28.3576	27.8853	27.8956	28.2695	28.2086	28.1036	3	2	3	3	3	2	3	3	3	3	3	2	3	3	3	2	3	3	3	3	0	19.846	26	3	0.340022	0.241592	F1R9G6;B2GR99;Q7ZVC4;Q568Q1;F1QX75	F1R9G6;B2GR99;Q7ZVC4	Charged multivesicular body protein 4Ba	chmp4ba	>tr|F1R9G6|F1R9G6_DANRE Charged multivesicular body protein 4Ba OS
28.8821	28.5687	28.7743	28.6196	28.8049	28.0211	28.845	28.809	29.0548	28.9033	5	3	6	4	5	3	4	5	5	5	3	1	4	2	3	1	2	3	3	3	0	65.072	31	6	0.986794	0.00325432	Q6IQ73;B2GRA4;F8W4C9	Q6IQ73;B2GRA4;F8W4C9	Charged multivesicular body protein 4c	chmp4c;chmp4b	>sp|Q6IQ73|CHM4C_DANRE Charged multivesicular body protein 4c OS
26.3515			24.926				24.8468		25.0693	1	0	0	1	0	1	0	1	0	1	1	0	0	1	0	1	0	1	0	1	0.0095431	1.4671	2	1	0.667669	-0.253272	A0A0R4IMY8;A0A0R4IC87;B2GPC9;Q503V0	A0A0R4IMY8;A0A0R4IC87;B2GPC9;Q503V0	Charged multivesicular body protein 6b (Fragment)	chmp6b;chmp6	>tr|A0A0R4IMY8|A0A0R4IMY8_DANRE Charged multivesicular body protein 6b (Fragment) OS
26.3176	26.3711	25.4585	26.4405		25.7326	26.0067	25.8556	25.629	25.061	1	1	1	1	0	1	1	1	1	1	1	1	1	1	0	1	1	1	1	1	0	5.7142	9	1	0.930091	0.0457546	F1R0C7;Q7T3F7	F1R0C7;Q7T3F7	Cysteine and histidine-rich domain (CHORD)-containing 1b	chordc1b;chordc1	>tr|F1R0C7|F1R0C7_DANRE Cysteine and histidine-rich domain (CHORD)-containing 1b OS
27.7916		26.6037	27.0089	26.807	27.4522	26.0372	26.7201	26.7828	27.0645	2	0	1	4	2	3	4	4	3	5	2	0	1	4	2	3	4	4	3	5	0	7.8117	19	6	0.573635	-0.436995	Q6TH29;Q7T2F7;A2CE70	Q6TH29;Q7T2F7;A2CE70	Calcineurin-like EF-hand protein 1	chp1	>tr|Q6TH29|Q6TH29_DANRE Calcineurin-like EF-hand protein 1 OS
29.754	29.5961	29.7709	29.665	29.5488	29.8606	29.5493	29.4174	29.9299	30.4978	3	4	4	4	4	4	4	4	4	3	3	4	4	4	4	4	4	4	4	3	0	29.204	37	4	0.367132	-0.184006	Q1L8S1;Q7ZW44	Q1L8S1;Q7ZW44	Chromatin target of PRMT1a	chtopa	>tr|Q1L8S1|Q1L8S1_DANRE Chromatin target of PRMT1a OS
27.006				26.3176		26.1703		26.0521		1	0	0	0	1	0	1	0	3	0	1	0	0	0	1	0	1	0	3	0	0	6.2963	5	3	0.474046	0.785207	Q6P0D9	Q6P0D9	Probable cytolic iron-sulfur protein assembly protein ciao1	ciao1	>sp|Q6P0D9|CIAO1_DANRE Probable cytosolic iron-sulfur protein assembly protein ciao1 OS
33.3283	32.5652	33.3437	33.1444	32.8816	32.4204	33.0427	33.029	33.2312	33.0573	9	8	9	10	7	7	7	8	9	8	9	8	9	10	7	7	7	8	9	8	0	323.31	147	10	0.646623	0.0965416	Q566W6	Q566W6	Cold-inducible RNA-binding protein a	cirbpa	>tr|Q566W6|Q566W6_DANRE Cold-inducible RNA-binding protein a OS
33.6239	33.0414	33.647	33.3687	33.6567	32.7002	33.5735	33.579	33.4358	33.6954	10	10	9	9	9	10	10	10	10	9	0	0	0	0	0	0	0	0	0	0	0	296.82	228	12	0.750477	0.0707619	F1R6L3;F1R6L4;Q6PFN6	F1R6L3;F1R6L4	Cold-inducible RNA-binding protein b (Fragment)	cirbpb	>tr|F1R6L3|F1R6L3_DANRE Cold-inducible RNA-binding protein b (Fragment) OS
28.4206		27.5457	27.2278		26.9497			27.249		1	0	2	1	0	1	0	0	2	0	1	0	1	1	0	1	0	0	1	0	0	17.64	5	2	0.198565	1.43711	Q7ZUQ9;A0A0R4ITM4	Q7ZUQ9;A0A0R4ITM4	Cirbp protein	cirbpb	>tr|Q7ZUQ9|Q7ZUQ9_DANRE Cirbp protein OS
28.3568	28.6946	28.2858	28.3559	28.5002	28.977	28.658	28.7977	28.1241	28.6341	3	2	3	3	2	2	3	3	2	3	3	2	3	3	2	2	3	3	2	3	0	31.557	36	4	0.2473	-0.199526	Q6PGY7	Q6PGY7	CDGSH iron sulfur domain 1	cisd1	>tr|Q6PGY7|Q6PGY7_DANRE CDGSH iron sulfur domain 1 OS
25.5932	25.234			25.3566		25.3638	25.6744	25.2534		1	1	0	0	1	0	1	1	1	0	1	1	0	0	1	0	1	1	1	0	0.0011862	2.8606	2	1	0.407865	-0.383906	A0A0R4ITY1	A0A0R4ITY1	Cdkn1a-interacting zinc finger protein 1a	ciz1a	>tr|A0A0R4ITY1|A0A0R4ITY1_DANRE Cdkn1a-interacting zinc finger protein 1a OS
24.809	26.3489	25.5293	25.1542	25.741	26.5465	25.7063	25.7747	26.0024	25.742	1	1	2	1	2	2	2	2	1	1	1	1	2	1	2	2	2	2	1	1	0	6.082	4	4	0.18969	-0.437922	A0A0R4IQI9;A0A0R4IA93;Q32LR9;A0A0R4IU27;Q58EC5;A0A0R4IDK3	A0A0R4IQI9;A0A0R4IA93;Q32LR9;A0A0R4IU27;Q58EC5	Cytkeleton-associated protein 5	ckap5	>tr|A0A0R4IQI9|A0A0R4IQI9_DANRE Cytoskeleton-associated protein 5 OS
30.5706	30.3621	30.0004	30.2695	30.287	30.2812	30.5579	30.5882	30.3885	30.4456	9	9	12	10	9	9	10	11	9	11	9	9	12	10	9	9	10	11	9	11	0	41.114	69	13	0.188862	-0.154347	Q08BV6;A0A0R4IGD0;A0A0R4IU65;B8JJ24;B8JJ23	Q08BV6;A0A0R4IGD0;A0A0R4IU65;B8JJ24	Creatine kinase, brain a =Danio rerio GN=ckba PE=1 SV=1;>tr|A0A0R4IGD0|A0A0R4IGD0	ckba	>tr|Q08BV6|Q08BV6_DANRE Creatine kinase, brain a OS=Danio rerio GN=ckba PE=1 SV=1;>tr|A0A0R4IGD0|A0A0R4IGD0_DANRE Creatine kinase, brain a OS=Danio rerio GN=ckba PE=1 SV=1;>tr|A0A0R4IU65|A0A0R4IU65_DANRE Creatine kinase, brain a OS=Danio rerio GN=ckba PE=1
36.3996	35.8697	36.251	36.1648	35.9926	35.9669	35.9731	35.9198	36.0767	36.0388	29	28	28	29	29	29	27	27	28	26	0	0	0	0	0	0	0	0	0	0	0	323.31	1117	29	0.188019	0.140491	Q8AY63;R4GE87;F6NIF4;R4GEP9;R4GDX0	Q8AY63;R4GE87;F6NIF4	Brain-subtype creatine kinase =Danio rerio GN=ckbb PE=1 SV=1;>tr|R4GE87|R4GE87	ckbb	>tr|Q8AY63|Q8AY63_DANRE Brain-subtype creatine kinase OS=Danio rerio GN=ckbb PE=1 SV=1;>tr|R4GE87|R4GE87_DANRE Creatine kinase, brain b OS=Danio rerio GN=ckbb PE=1 SV=1;>tr|F6NIF4|F6NIF4_DANRE Creatine kinase, brain b (Fragment) OS=Danio rerio GN=ckbb PE=1
31.416	31.1181	31.2975	31.1845	31.2949	31.8415	31.7954	32.0484	31.9316	31.9483	11	10	9	9	11	10	12	11	12	11	0	0	0	0	0	0	0	0	0	0	0	224.9	173	13	1.13727e-05	-0.650846	A0A0N4SUF2	A0A0N4SUF2	Uncharacterized protein	cki	>tr|A0A0N4SUF2|A0A0N4SUF2_DANRE Uncharacterized protein OS
32.1312	30.9546	31.3436	31.9236	31.5581	32.7163	32.1602	31.6716	32.0254	31.6926	4	4	4	5	4	6	5	4	5	4	4	4	4	5	4	6	5	4	5	4	0	49.655	109	6	0.134111	-0.471013	Q9PUB6	Q9PUB6	Type I cytokeratin	cki	>tr|Q9PUB6|Q9PUB6_DANRE Type I cytokeratin OS
28.533	28.7218	28.9574	28.8257	28.3944	29.0316	29.2641	29.3109	29.9986	29.6635	2	3	4	4	3	2	4	2	3	4	1	2	3	3	2	2	2	1	2	2	0	31.712	38	5	0.00461271	-0.767307	F1Q7G3;A1L222;Q568U3;Q1RM74;Q1LXJ8	F1Q7G3;A1L222;Q568U3;Q1RM74;Q1LXJ8		cki;zgc:109868
37.799	37.2557	37.4736	37.324	37.3139	37.3444	37.2671	37.4239	37.4033	37.3616	31	31	28	31	30	28	30	29	29	26	23	23	21	23	22	21	22	21	21	18	0	323.31	2671	32	0.493594	0.0731453	Q90X19;A2BHA3;Q9PV91	Q90X19;A2BHA3;Q9PV91	Creatine kinase, muscle a =Danio rerio GN=ckma PE=2 SV=1;>tr|A2BHA3|A2BHA3	ckma	>tr|Q90X19|Q90X19_DANRE Creatine kinase, muscle a OS=Danio rerio GN=ckma PE=2 SV=1;>tr|A2BHA3|A2BHA3_DANRE Creatine kinase, muscle a OS=Danio rerio GN=ckma PE=1 SV=1;>tr|Q9PV91|Q9PV91_DANRE Muscle creatine kinase OS=Danio rerio GN=ckma PE=2 SV=1
36.3734	35.7737	36.2566	36.0589	36.0017	35.8009	36.0782	36.1884	36.2839	36.2009	19	21	20	20	20	19	19	20	20	19	19	21	20	20	20	19	19	20	20	19	0	323.31	1649	21	0.898641	-0.0175926	Q7T306;A8E5L0;A0A0R4IA56;I6LWZ5	Q7T306;A8E5L0;A0A0R4IA56	Ckmb protein =Danio rerio GN=ckmb PE=1 SV=1;>tr|A8E5L0|A8E5L0	ckmb	>tr|Q7T306|Q7T306_DANRE Ckmb protein OS=Danio rerio GN=ckmb PE=1 SV=1;>tr|A8E5L0|A8E5L0_DANRE Ckmb protein OS=Danio rerio GN=ckmb PE=2 SV=1;>tr|A0A0R4IA56|A0A0R4IA56_DANRE Creatine kinase, muscle b OS=Danio rerio GN=ckmb PE=1 SV=1
33.2419	33.02	33.1516	33.0173	33.0361	33.0194	33.105	33.1242	32.9577	33.2321	18	19	17	17	17	16	20	20	18	19	14	15	13	13	13	12	16	16	14	15	0	323.31	376	23	0.931987	0.00570526	Q7ZUN7;E9QB96	Q7ZUN7	Ckmt1 protein	ckmt1	>tr|Q7ZUN7|Q7ZUN7_DANRE Ckmt1 protein OS
32.7293	32.6249	31.6167	31.7844	32.3383	32.0849	31.4684	31.4227	30.6921	31.5316	7	7	6	7	7	6	7	6	7	5	7	7	6	7	7	6	7	6	7	5	0	244.24	147	7	0.0382428	0.778791	Q7ZUU6	Q7ZUU6	Creatine kinase, mitochondrial 2a (sarcomeric) =Danio rerio GN=ckmt2a PE=1 SV=1	ckmt2a	>tr|Q7ZUU6|Q7ZUU6_DANRE Creatine kinase, mitochondrial 2a (sarcomeric) OS=Danio rerio GN=ckmt2a PE=1 SV=1
32.9634	32.4966	32.3304	32.437	32.2382	32.6836	32.217	32.2106	32.2927	32.2349	17	16	14	16	15	11	15	14	14	15	15	14	12	14	13	10	13	12	12	13	0	323.31	289	18	0.316085	0.165359	A8WG85;A8E5J9;Q6PC86;F6NMS7;A2CEA5;A2CEA4;A0A0R4IJU9;F6PA24	A8WG85;A8E5J9;Q6PC86;F6NMS7;A2CEA5;A2CEA4;A0A0R4IJU9;F6PA24	Ckmt2 protein =Danio rerio GN=ckmt2b PE=2 SV=1;>tr|A8E5J9|A8E5J9	ckmt2b	>tr|A8WG85|A8WG85_DANRE Ckmt2 protein OS=Danio rerio GN=ckmt2b PE=2 SV=1;>tr|A8E5J9|A8E5J9_DANRE Ckmt2 protein OS=Danio rerio GN=ckmt2b PE=1 SV=1;>tr|Q6PC86|Q6PC86_DANRE Creatine kinase, mitochondrial 2 (Sarcomeric) OS=Danio rerio GN=ckmt2b PE=2 SV=1;>tr|F
	26.5435	26.0722	25.9993	26.3528	25.4103	25.8109		25.502		0	2	2	3	3	1	2	0	3	1	0	2	2	3	3	1	2	0	3	1	0	8.4629	5	6	0.300493	0.937458	F1R161;F1QBH5;A3KPT4;Q6NYW6;I3IS24;Q6DHH2;I3IT98	F1R161;F1QBH5;A3KPT4;Q6NYW6	CLIP-associating protein 2 (Fragment)	clasp2	>tr|F1R161|F1R161_DANRE CLIP-associating protein 2 (Fragment) OS
27.4387	27.8625	28.129	27.7841	27.1041		28.1226	28.3733	28.3271	28.3775	2	4	3	3	2	2	3	3	3	4	2	4	3	3	2	2	3	3	3	4	0	55.146	29	5	0.825343	0.193952	Q90XR7;B8JLG4;Q567K6	Q90XR7;B8JLG4;Q567K6	Claudin	cldn15la	>tr|Q90XR7|Q90XR7_DANRE Claudin OS
25.8815	27.1409	26.7282	26.9621	26.2944	27.4204	26.313	26.3489	26.1889	26.6529	1	1	2	2	1	1	2	2	2	2	1	1	2	2	1	1	2	2	2	2	0	9.027	6	2	0.959799	0.0166054	Q9YH92	Q9YH92	Claudin-7-B	cldn7b	>sp|Q9YH92|CLD7B_DANRE Claudin-7-B OS	DANRE Zgc:113200 OS=Danio rerio GN=acp2 PE=2
	26.2724	24.6563	24.3879	25.8953		24.7358				0	1	1	1	1	0	1	1	0	0	0	1	1	1	1	0	1	1	0	0	0.00025523	3.8313	6	1	0.0405672	1.4998	Q90XR8	Q90XR8	Claudin b	cldnb	>tr|Q90XR8|Q90XR8_DANRE Claudin b OS
27.8724	28.4242	28.4146	28.3043	28.4054	28.3078	28.0935	27.9611	27.8166	28.3481	3	2	3	3	3	2	3	3	3	3	3	2	3	3	3	2	3	3	3	3	0	25.333	30	3	0.255228	0.178769	Q7ZTS2;Q90XR6	Q7ZTS2;Q90XR6	Claudin	cldni	>tr|Q7ZTS2|Q7ZTS2_DANRE Claudin OS
26.7657	26.8887	26.8403		26.2701		26.2509	26.5708	25.9636	26.2025	1	2	2	0	1	0	2	2	2	2	1	2	2	0	1	0	2	2	2	2	0	7.1891	6	2	0.680805	0.341666	A0A0G2KIE0	A0A0G2KIE0	Uncharacterized protein	clec3a	>tr|A0A0G2KIE0|A0A0G2KIE0_DANRE Uncharacterized protein OS
28.5826	28.4325	27.4203	28.3086	28.262	28.986	27.4182	27.9364	27.7243	27.5568	3	8	3	5	6	5	3	4	4	4	3	8	3	5	6	5	3	4	4	4	0	40.786	40	9	0.445649	0.276856	Q08BY9	Q08BY9	Calmegin	clgn	>tr|Q08BY9|Q08BY9_DANRE Calmegin OS
27.8931	27.7585	27.4314	27.6903	27.7285	28.2371	27.7352	27.8455	27.7083	27.6313	4	4	3	3	2	4	5	4	4	5	4	4	3	3	2	4	5	4	4	5	0	61.742	42	6	0.346004	-0.131124	Q6NYF2;A0A0R4IRJ8	Q6NYF2;A0A0R4IRJ8	Chloride intracellular channel protein	clic1	>tr|Q6NYF2|Q6NYF2_DANRE Chloride intracellular channel protein OS
30.7426	31.0276	30.6152	30.8885	30.9314	30.7964	30.7125	30.7106	30.7244	30.6177	10	13	12	13	11	10	10	9	10	11	8	11	10	11	9	8	8	7	8	9	0	177.1	133	14	0.137952	0.128771	Q7ZTT4;F8W3B6	Q7ZTT4;F8W3B6	Chloride intracellular channel 4	clic4	>tr|Q7ZTT4|Q7ZTT4_DANRE Chloride intracellular channel 4 OS
26.4736	26.51	25.5439	26.3125	26.1691	25.9868	25.5631	26.2779	25.7206	26.1494	2	2	1	4	2	2	2	3	1	2	2	2	1	4	2	2	2	3	1	2	0	10.428	16	5	0.266805	0.262253	Q5U3P5	Q5U3P5	Chloride intracellular channel protein	clic5a	>tr|Q5U3P5|Q5U3P5_DANRE Chloride intracellular channel protein OS
25.5384	26.0209	25.6155	25.5945	26.3732		24.2463		26.2329	26.7684	1	2	1	1	1	0	2	1	2	1	1	2	1	1	1	0	2	1	2	1	0	9.7276	9	4	0.361088	0.707238	A2CEF5;Q6NXB5;F1R0L7;A2CEF6	A2CEF5;Q6NXB5;F1R0L7;A2CEF6	Chloride intracellular channel protein	clic5b	>tr|A2CEF5|A2CEF5_DANRE Chloride intracellular channel protein OS
27.1075	27.1025	26.6206	27.0205	26.9546	27.4218	27.0482	26.8675	26.8257	26.8514	2	2	3	3	3	2	3	3	3	2	2	2	3	3	3	2	3	3	3	2	0	42.295	17	3	0.77818	-0.0417786	Q6P5J7	Q6P5J7	Chloride intracellular channel 3	clica	>tr|Q6P5J7|Q6P5J7_DANRE Chloride intracellular channel 3 OS
27.3818	27.5316	27.6125	27.7826	27.6269	27.757	27.5114	27.4994	27.1491	27.4502	5	5	6	6	5	4	3	3	2	5	5	5	6	6	5	4	3	3	2	5	0	17.49	20	7	0.359911	0.113655	Q6DRL7;Q5U3J4;A7MCG0	Q6DRL7;Q5U3J4	Enthoprotin	clint1a	>tr|Q6DRL7|Q6DRL7_DANRE Enthoprotin OS
						24.9994		24.0939	24.9796	0	0	0	1	0	0	1	0	1	1	0	0	0	1	0	0	1	0	1	1	0.0037289	2.1244	2	2	0.743865	-0.19682	F1R7T2;E7F2X0	F1R7T2;E7F2X0	CAP-GLY domain-containing linker protein 1a (Fragment)	clip1a	>tr|F1R7T2|F1R7T2_DANRE CAP-GLY domain-containing linker protein 1a (Fragment) OS
27.8075	27.4586	27.6276	27.5848	27.1519	27.2254	27.6276	27.5592	27.6773	28.2724	3	3	4	4	3	3	3	4	3	4	3	3	4	4	3	3	3	4	3	4	0	28.318	24	5	0.488427	-0.146329	Q5PNM4;Q502B9;A2BHT9	Q5PNM4;Q502B9;A2BHT9	ATP-dependent Clp protease proteolytic subunit	clpp	>tr|Q5PNM4|Q5PNM4_DANRE ATP-dependent Clp protease proteolytic subunit OS
26.2307	27.4924	26.7857	26.7048	27.2379	27.0384	26.069	26.8781	26.6016	26.8044	1	6	2	2	4	3	2	2	2	2	1	6	2	2	4	3	2	2	2	2	0	15.682	18	8	0.464886	0.212001	F1R5K1;A8KBN9;Q6DEL2	F1R5K1;A8KBN9;Q6DEL2	Cleft lip and palate transmembrane protein 1 homolog	clptm1	>tr|F1R5K1|F1R5K1_DANRE Cleft lip and palate transmembrane protein 1 homolog OS
	25.6647	25.9181	25.6558	25.8836	25.4908			25.8213	25.7172	0	1	2	1	1	1	0	1	1	1	0	1	2	1	1	1	0	1	1	1	0.0048957	1.8406	2	2	0.523241	0.379088	F1QS10;Q66HW5	F1QS10;Q66HW5	Caseinolytic mitochondrial matrix peptidase chaperone subunit a (Fragment)	clpxa	>tr|F1QS10|F1QS10_DANRE Caseinolytic mitochondrial matrix peptidase chaperone subunit a (Fragment) OS
23.5151		23.4846	24.8509			23.6745	24.2249		24.1614	1	0	1	1	0	0	1	1	0	1	1	0	1	1	0	0	1	1	0	1	0.0020548	2.4747	3	1	0.578668	-0.226917	F1R520;A0JPF2;E9QIY1;E7EYL3	F1R520;A0JPF2;E9QIY1;E7EYL3	Calsyntenin 1	clstn1	>tr|F1R520|F1R520_DANRE Calsyntenin 1 OS
	26.0749	26.4113	26.6405			26.4042	26.256	26.4737	26.6363	0	1	1	1	1	1	1	1	1	1	0	1	1	1	1	1	1	1	1	1	0	88.603	9	1	0.680752	-0.41853	E9QI07;E9QDE6	E9QI07;E9QDE6	Clathrin light chain	clta	>tr|E9QI07|E9QI07_DANRE Clathrin light chain OS
32.2533	31.6338	32.0988	31.9644	31.999	31.6633	31.8654	31.766	32.0031	31.9399	10	9	11	10	10	10	10	11	11	11	2	2	2	2	3	2	2	3	2	2	0	219.11	175	12	0.265421	0.142289	Q6P937	Q6P937	Clathrin light chain	clta	>tr|Q6P937|Q6P937_DANRE Clathrin light chain OS
	26.3058	25.0641	25.3932				25.5286	25.7315	25.6256	0	2	2	1	0	1	2	1	1	1	0	2	2	1	0	1	2	1	1	1	0.00071344	2.8913	5	5	0.455281	0.571049	F1QSU2;A0JMD0;R4GE78;R4GER3	F1QSU2;A0JMD0	Clustered mitochondria protein homolog	cluha;cluh	>tr|F1QSU2|F1QSU2_DANRE Clustered mitochondria protein homolog OS
24.9617	25.7774	25.6187	25.6467	25.8874	25.2254	25.4034	25.7193	25.6031	25.2512	1	2	2	1	2	1	1	2	1	1	1	2	2	1	2	1	1	2	1	1	0	4.3501	3	2	0.48492	0.137896	Q5SPP0	Q5SPP0	Clavesin-2	clvs2	>sp|Q5SPP0|CLVS2_DANRE Clavesin-2 OS
26.5433		26.1185		25.5489		26.2488	26.0511			1	1	1	0	1	1	2	1	0	0	1	1	1	0	1	1	2	1	0	0	0.0016428	2.7365	3	3	0.853147	-0.154638	Q32LR3;Q1JPT8;B0S690	Q32LR3;Q1JPT8	Citrate lyase beta-like	clybl	>tr|Q32LR3|Q32LR3_DANRE Citrate lyase beta-like OS
28.0453	27.2988	27.5851	27.6948	27.3885	28.1383	27.0307	27.4613	27.5711	27.2003	4	4	5	6	3	3	4	4	4	4	4	4	5	6	3	3	4	4	4	4	0	26.878	18	6	0.611004	0.122131	Q0E671;A0A0R4IJ13;Q5RH89	Q0E671;A0A0R4IJ13;Q5RH89	N-acylneuraminate cytidylyltransferase A	cmasa	>sp|Q0E671|NEUAA_DANRE N-acylneuraminate cytidylyltransferase A OS	DANRE Pnn protein (Fragment) OS=Danio rerio GN=pnn PE=2 SV=1;>tr|Q5
28.0545	27.5537	28.1831	28.2227	28.1528	27.9702	28.306	27.7491	28.0208	27.5582	3	6	5	5	4	2	3	4	4	2	3	6	5	5	4	2	3	4	4	2	0	34.126	25	6	0.542264	0.112494	A7MBU9	A7MBU9	Carboxymethylenebutenolidase homolog (Pseudomonas)	cmbl	>tr|A7MBU9|A7MBU9_DANRE Carboxymethylenebutenolidase homolog (Pseudomonas) OS
27.1247	27.11	26.1347	26.7073	26.659		26.9849	26.5493	27.112	25.4981	3	1	2	2	2	0	3	3	3	2	3	1	2	2	2	0	3	3	3	2	0	4.3299	9	4	0.341004	0.382749	Q5XJC3;B0R0F7	Q5XJC3;B0R0F7	Cardiac myin light chain-1	cmlc1	>tr|Q5XJC3|Q5XJC3_DANRE Cardiac myosin light chain-1 OS
31.3744	30.36	30.6738	30.5095	30.5868	30.4956	30.3715	30.4019	30.7768	30.5045	8	9	10	8	10	9	8	8	8	8	8	9	10	8	10	9	8	8	8	8	0	125.8	135	11	0.344737	0.190841	Q7ZWE9;A5WWI2;F1QP56;A5WWI1	Q7ZWE9;A5WWI2;F1QP56;A5WWI1	UMP-CMP kinase	cmpk	>sp|Q7ZWE9|KCY_DANRE UMP-CMP kinase OS
						25.4507	25.3773		24.9337	0	1	0	0	0	1	1	1	0	1	0	1	0	0	0	1	1	1	0	1	0.0024358	2.2291	2	2	0.988262	0.0104084	F1R5C5;Q803R5;E9QI99	F1R5C5;Q803R5;E9QI99	Cap-specific mRNA (nucleide-2-O-)-methyltransferase 1	cmtr1	>tr|F1R5C5|F1R5C5_DANRE Cap-specific mRNA (nucleoside-2-O-)-methyltransferase 1 OS
30.5798	29.864	30.526	30.6597	30.1379	30.1521	30.9412	30.9199	30.9463	31.0077	4	3	5	5	3	3	5	5	5	5	4	3	5	5	3	3	5	5	5	5	0	83.288	78	5	0.0819945	-0.439957	Q6PGX7;F1Q6Z5;Q801Z9;E9QBN6	Q6PGX7;F1Q6Z5;Q801Z9;E9QBN6	Zinc finger protein 9 =Danio rerio GN=cnbpa PE=2 SV=1;>tr|F1Q6Z5|F1Q6Z5	cnbpa	>tr|Q6PGX7|Q6PGX7_DANRE Zinc finger protein 9 OS=Danio rerio GN=cnbpa PE=2 SV=1;>tr|F1Q6Z5|F1Q6Z5_DANRE CCHC-type zinc finger, nucleic acid-binding protein a OS=Danio rerio GN=cnbpa PE=1 SV=1;>tr|Q801Z9|Q801Z9_DANRE Cellular nucleic acid-binding protein OS
32.0044	32.018	32.1637	31.9374	31.9811	31.9717	32.0752	32.1805	32.2697	32.2365	11	9	10	9	10	9	10	10	11	9	8	6	7	6	6	6	7	7	8	6	0	89.066	183	12	0.0964674	-0.125808	E7FCQ0	E7FCQ0	CCHC-type zinc finger, nucleic acid-binding protein b =Danio rerio GN=cnbpb PE=1 SV=2	cnbpb	>tr|E7FCQ0|E7FCQ0_DANRE CCHC-type zinc finger, nucleic acid-binding protein b OS=Danio rerio GN=cnbpb PE=1 SV=2
30.7329	30.2296	30.3169	30.1762	30.1951	30.5114	30.3459	30.5688	30.5072	30.4059	11	11	13	13	12	12	13	13	11	14	11	11	13	13	12	12	13	13	11	14	0	98.055	145	15	0.250239	-0.137716	Q6DH98;A3KQX1;Q6TNV3	Q6DH98;A3KQX1;Q6TNV3	CNDP dipeptidase 2 (Metallopeptidase M20 family)	cndp2	>tr|Q6DH98|Q6DH98_DANRE CNDP dipeptidase 2 (Metallopeptidase M20 family) OS
28.0755	27.3044	26.9977	26.8931	27.481	26.8914	27.2444	27.0144	27.1327	26.8071	1	4	2	2	3	3	2	2	2	2	1	4	2	2	3	3	2	2	2	2	0	5.8083	17	4	0.176172	0.33233	A0A0R4IGU0;A0A0R4IK62	A0A0R4IGU0	Calponin	cnn1b	>tr|A0A0R4IGU0|A0A0R4IGU0_DANRE Calponin OS
29.4527	28.9895	29.2721	29.114	29.0289	28.8002	29.0029	28.7803	29.1909	28.9569	5	6	5	4	5	5	6	4	5	5	5	6	5	4	5	5	6	4	5	5	0	54.498	39	6	0.0827011	0.225193	Q6PBA5;Q4F876	Q6PBA5;Q4F876	Calponin	cnn2	>tr|Q6PBA5|Q6PBA5_DANRE Calponin OS
29.9235	28.9808	29.3758	29.3597	29.5778	29.3765	29.1711	29.4882	29.5148	29.4088	9	11	11	10	9	7	8	9	9	9	8	9	9	8	7	5	6	7	7	7	0	33.688	68	12	0.762944	0.0516529	Q7T303;Q502K8;Q32PU2	Q7T303;Q502K8;Q32PU2	Calponin	cnn3a;cnn3b	>tr|Q7T303|Q7T303_DANRE Calponin OS
27.6921	27.3421	26.9902	26.939	26.8347	26.9411	26.8352	27.15	26.4771	26.6531	2	1	2	2	3	2	3	2	3	2	2	1	2	2	3	2	3	2	3	2	0.0020906	2.6484	10	4	0.113496	0.348325	F1QFA6;A1A5H6	F1QFA6;A1A5H6	CCR4-NOT transcription complex subunit 1	cnot1	>tr|F1QFA6|F1QFA6_DANRE CCR4-NOT transcription complex subunit 1 OS
	26.9009	25.8892	25.9992			25.6947	26.1385		25.7483	0	1	2	1	1	0	1	2	1	2	0	1	2	1	1	0	1	2	1	2	0	4.5546	5	3	0.460378	0.593424	A4QN63;E9QE21;E9QCV7	A4QN63	CCR4-NOT transcription complex, subunit 2 =Danio rerio GN=cnot2 PE=1 SV=1	cnot2	>tr|A4QN63|A4QN63_DANRE CCR4-NOT transcription complex, subunit 2 OS=Danio rerio GN=cnot2 PE=1 SV=1
	25.4125	25.0993	25.1193	25.4272		25.1952		25.268	24.9158	0	1	2	2	1	0	2	0	1	2	0	1	2	2	1	0	2	0	1	2	0.00025413	3.7675	7	3	0.430374	0.357285	Q642H1;F1Q4L8;E9QGK5;Q1LUD8;E9QCW3;Q7ZVL4;F1R2E2;Q6TNV2	Q642H1;F1Q4L8;E9QGK5;Q1LUD8;E9QCW3;Q7ZVL4	Zgc:92813 =Danio rerio GN=cnot3a PE=2 SV=1;>tr|F1Q4L8|F1Q4L8	cnot3a;cnot3b	>tr|Q642H1|Q642H1_DANRE Zgc:92813 OS=Danio rerio GN=cnot3a PE=2 SV=1;>tr|F1Q4L8|F1Q4L8_DANRE CCR4-NOT transcription complex, subunit 3a OS=Danio rerio GN=cnot3a PE=4 SV=1;>tr|E9QGK5|E9QGK5_DANRE CCR4-NOT transcription complex, subunit 3a OS=Danio rerio GN=
24.9833	25.6665	24.4135	24.8466	24.7247	25.7469	24.3863		24.7338	24.5351	2	1	2	2	1	1	1	1	1	1	2	1	2	2	1	1	1	1	1	1	0.0024658	2.3211	3	2	0.447577	0.316975	Q6PE30;A8E4T0;A0A0R4IF89;Q7ZU49;B2GPA8;A2BHJ4	Q6PE30;A8E4T0;A0A0R4IF89;Q7ZU49;B2GPA8;A2BHJ4	CCR4-NOT transcription complex, subunit 6 =Danio rerio GN=cnot6a PE=1 SV=1;>tr|A8E4T0|A8E4T0	cnot6;zgc:171797;cnot6l	>tr|Q6PE30|Q6PE30_DANRE CCR4-NOT transcription complex, subunit 6 OS=Danio rerio GN=cnot6a PE=1 SV=1;>tr|A8E4T0|A8E4T0_DANRE Zgc:171797 protein OS=Danio rerio GN=cnot6b PE=2 SV=1;>tr|A0A0R4IF89|A0A0R4IF89_DANRE CCR4-NOT transcription complex, subunit 6b OS
30.5663	30.7017	30.3805	30.4918	30.7375	30.3062	30.4729	30.4511	30.1875	30.7688	10	9	17	15	8	8	12	13	12	10	10	9	17	15	8	8	12	13	12	10	0	323.31	139	18	0.274795	0.138266	E7FE19;A0A0R4IMW7;A0A0R4IRJ5;A0A0R4IU23;A0A0R4IPC8;A0A0R4IAJ6;A0A0R4ITR6	E7FE19;A0A0R4IMW7;A0A0R4IRJ5;A0A0R4IU23	2,3-cyclic nucleotide 3 phphodiesterase =Danio rerio GN=cnp PE=1 SV=1;>tr|A0A0R4IMW7|A0A0R4IMW7	cnp	>tr|E7FE19|E7FE19_DANRE 2,3-cyclic nucleotide 3 phosphodiesterase OS=Danio rerio GN=cnp PE=1 SV=1;>tr|A0A0R4IMW7|A0A0R4IMW7_DANRE 2,3-cyclic nucleotide 3 phosphodiesterase (Fragment) OS=Danio rerio GN=cnp PE=1 SV=1;>tr|A0A0R4IRJ5|A0A0R4IRJ5_DANRE 2,
27.4421		26.649	26.4745	25.7403		25.4627				2	1	1	1	2	0	2	1	1	0	2	1	1	1	2	0	2	1	1	0	0	4.6439	4	4	0.0821199	1.20825	B2GR35;Q2L6L1;A0A0R4IEP1	B2GR35;Q2L6L1;A0A0R4IEP1	Cnpy1 protein	cnpy1	>tr|B2GR35|B2GR35_DANRE Cnpy1 protein OS
29.5587	27.075	27.4611	26.8483		26.7141		26.0535		26.0557	3	2	3	2	1	2	0	1	1	2	3	2	3	2	1	2	0	1	1	2	0	15.967	7	6	0.383742	1.18597	Q2L6L0;Q0V965	Q2L6L0;Q0V965	Canopy 2	cnpy2	>tr|Q2L6L0|Q2L6L0_DANRE Canopy 2 OS
25.6638		25.9281	26.167	25.6688	25.47	25.656	25.568			1	0	3	2	3	1	1	1	0	0	1	0	3	2	3	1	1	1	0	0	0	4.7808	7	3	0.379347	0.54363	A0A1D5NSR1;B2GR90;Q2L6K8	A0A1D5NSR1;B2GR90;Q2L6K8	Protein canopy 4 (Fragment)	cnpy4	>tr|A0A1D5NSR1|A0A1D5NSR1_DANRE Protein canopy 4 (Fragment) OS
30.2135	29.8798	30.2741	29.9991	29.8652	29.0558	29.6032	29.5395	29.8798	29.6349	6	6	7	8	8	3	7	5	7	7	6	6	7	8	8	3	7	5	7	7	0	53.743	59	8	0.0132183	0.503735	Q6DBX3	Q6DBX3	Cannabinoid receptor-interacting protein 1a	cnrip1a	>tr|Q6DBX3|Q6DBX3_DANRE Cannabinoid receptor-interacting protein 1a OS
26.4235	26.644		26.8012	27.1908	27.3015	26.6141	25.9976	26.0276	26.4207	2	5	0	3	3	2	2	1	3	2	2	5	0	3	3	2	2	1	3	2	0	22.879	16	6	0.69034	-0.25034	Q8AXZ4;A4JYP8	Q8AXZ4;A4JYP8	Contactin-1a	cntn1a	>sp|Q8AXZ4|CNT1A_DANRE Contactin-1a OS
26.6714	27.5923	27.1329	27.3573	27.4965	27.3649	27.3801	27.4339	26.6264	27.6839	3	5	4	3	3	3	3	3	6	3	3	5	4	3	3	3	3	3	6	3	0	12.861	19	8	0.848102	-0.0478004	A0A0B5JWD6;Q9W675;B3DH04;F1QCV0;Q801V8;A4JYG8	A0A0B5JWD6;Q9W675;B3DH04;F1QCV0;Q801V8	Cntn2 (Fragment)	cntn2	>tr|A0A0B5JWD6|A0A0B5JWD6_DANRE Cntn2 (Fragment) OS
25.711	27.3055	27.3295	26.8667	27.9709	28.1758	27.4736	26.8298	27.028	25.3742	2	5	3	5	5	3	3	2	3	2	2	5	3	5	5	3	3	2	3	2	0	11.378	11	8	0.921675	0.0604324	L7NKK5;B0S7S0;A0A125S8H9;X1WFW5;X1WDP2;L7NKH5;A0A125S8H8;X1WFA3;E7F9H3;F1QGK4;F1QB64;F1Q802;F1RCQ5	L7NKK5;B0S7S0;A0A125S8H9;X1WFW5	Contactin-associated protein-like 2b	cntnap2b	>tr|L7NKK5|L7NKK5_DANRE Contactin-associated protein-like 2b OS
26.3675	27.7693			27.0538	27.5323	26.1852				1	1	1	2	1	1	1	0	1	1	1	1	1	2	1	1	1	0	1	1	0	6.6187	9	2	0.617925	0.526685	F1QBJ3;A8KB87	F1QBJ3;A8KB87	Cytochrome c oxidase assembly factor 3 homolog, mitochondrial =Danio rerio GN=coa3a PE=4 SV=1;>sp|A8KB87|COA3	coa3	>tr|F1QBJ3|F1QBJ3_DANRE Cytochrome c oxidase assembly factor 3 homolog, mitochondrial OS=Danio rerio GN=coa3a PE=4 SV=1;>sp|A8KB87|COA3_DANRE Cytochrome c oxidase assembly factor 3 homolog, mitochondrial OS=Danio rerio GN=coa3a PE=3 SV=1
24.8516	24.6113			24.5582	24.5598	24.9206		24.7736	24.9039	2	1	0	0	1	1	1	0	1	2	2	1	0	0	1	1	1	0	1	2	0.0002586	4.0304	3	2	0.261815	-0.549449	Q0P451;B0S740	Q0P451;B0S740	Cytochrome c oxidase assembly factor 5	coa5	>sp|Q0P451|COA5_DANRE Cytochrome c oxidase assembly factor 5 OS
26.4769		25.5726	25.6534		26.0145		25.7964	25.6532	25.8736	1	0	2	1	0	1	0	1	1	1	1	0	2	1	0	1	0	1	1	1	0	4.4069	2	2	0.670022	-0.364764	Q5TYQ3	Q5TYQ3	Cytochrome c oxidase assembly factor 7	coa7	>sp|Q5TYQ3|COA7_DANRE Cytochrome c oxidase assembly factor 7 OS
	26.4072	25.5106	25.3596	25.2257		26.5173			25.2846	0	1	1	2	2	0	2	0	0	1	0	1	1	2	2	0	2	0	0	1	0.00024931	3.4912	3	2	0.72698	0.201462	Q66HW0	Q66HW0	CoA synthase	coasy	>tr|Q66HW0|Q66HW0_DANRE CoA synthase OS
28.7967	28.7788	28.4663	28.2144	28.5179	28.6458	28.2696	28.3008	27.9415	28.3926	4	6	5	6	7	4	6	7	7	6	4	6	5	6	7	4	6	7	7	6	0	53.303	44	7	0.15686	0.244737	Q8AW56;B3DFV8	Q8AW56;B3DFV8	Novel protein similar to human coagulation factor C homolog (Cochlin, COCH) =Danio rerio GN=coch PE=4 SV=1;>tr|B3DFV8|B3DFV8	coch	>tr|Q8AW56|Q8AW56_DANRE Novel protein similar to human coagulation factor C homolog (Cochlin, COCH) OS=Danio rerio GN=coch PE=4 SV=1;>tr|B3DFV8|B3DFV8_DANRE Coagulation factor C homolog, cochlin (Limulus polyphemus) OS=Danio rerio GN=coch PE=1 SV=1
30.1477	30.4012	30.4245	30.4184	30.785	30.2885	30.704	30.6598	30.6414	30.5852	4	4	5	5	3	3	5	4	3	3	4	4	5	5	3	3	5	4	3	3	0	6.9771	33	7	0.297024	-0.140437	F1QSJ2;D6MUD2;A0A0R4IUQ1;A2RUX5;A0A0R4ILA4;Q5BLG2;Q5BLF1	F1QSJ2;D6MUD2;A0A0R4IUQ1;A2RUX5;A0A0R4ILA4	Collagen, type XI, alpha 1a =Danio rerio GN=col11a1a PE=1 SV=2;>tr|D6MUD2|D6MUD2	col11a1a	>tr|F1QSJ2|F1QSJ2_DANRE Collagen, type XI, alpha 1a OS=Danio rerio GN=col11a1a PE=1 SV=2;>tr|D6MUD2|D6MUD2_DANRE Collagen type XI alpha-1a OS=Danio rerio GN=col11a1a PE=2 SV=1;>tr|A0A0R4IUQ1|A0A0R4IUQ1_DANRE Collagen, type XI, alpha 1a OS=Danio rerio GN=co
27.6873		27.9119	28.1878	27.04	27.8465	28.3039	27.6773	27.9784	28.2907	2	0	2	1	1	2	3	3	2	3	2	0	2	1	1	2	3	3	2	3	0	7.3167	9	4	0.218133	-1.11793	D6MUD3;A0A0R4ISK1	D6MUD3;A0A0R4ISK1	Collagen type XI alpha-1b =Danio rerio GN=col11a1b PE=2 SV=1;>tr|A0A0R4ISK1|A0A0R4ISK1	col11a1b	>tr|D6MUD3|D6MUD3_DANRE Collagen type XI alpha-1b OS=Danio rerio GN=col11a1b PE=2 SV=1;>tr|A0A0R4ISK1|A0A0R4ISK1_DANRE Collagen, type XI, alpha 1b OS=Danio rerio GN=col11a1b PE=4 SV=1	DANRE Elongation factor Ts (Fragment) OS=Danio rerio G
28.9296	28.5814	28.6637	28.1853	28.6924	28.4993	28.5928	28.5068	28.5626	28.7647	6	3	3	5	3	3	4	2	5	3	6	3	3	4	3	3	4	2	5	3	0	41.276	28	9	0.851166	0.025243	F1R4X4;Q1LWX5;F1R5X4;I3ISS1;D6MUD4;A0A0R4IDQ0;F6NLZ6;A0ZXN1;F1QBU0;E7F7J8;A5PL43;Q8AW17	F1R4X4;Q1LWX5;F1R5X4;I3ISS1;D6MUD4;A0A0R4IDQ0	Collagen, type XI, alpha 2 =Danio rerio GN=col11a2 PE=1 SV=2;>tr|Q1LWX5|Q1LWX5	col11a2;COL11A2	>tr|F1R4X4|F1R4X4_DANRE Collagen, type XI, alpha 2 OS=Danio rerio GN=col11a2 PE=1 SV=2;>tr|Q1LWX5|Q1LWX5_DANRE Collagen type XI alpha-2 OS=Danio rerio GN=col11a2 PE=4 SV=2;>tr|F1R5X4|F1R5X4_DANRE Collagen, type XI, alpha 2 OS=Danio rerio GN=col11a2 PE=1 SV
33.6258	33.8861	33.3978	33.612	33.6664	33.5697	33.55	33.3477	33.3287	33.4053	64	74	75	78	74	66	74	77	78	75	58	66	67	70	67	58	68	71	70	68	0	323.31	793	97	0.0659173	0.197367	X1WF98;B5DC62;X1WFI8	X1WF98	Collagen, type XII, alpha 1a =Danio rerio GN=col12a1a PE=1 SV=1	col12a1a	>tr|X1WF98|X1WF98_DANRE Collagen, type XII, alpha 1a OS=Danio rerio GN=col12a1a PE=1 SV=1
31.8524	32.2426	31.8664	31.9074	32.1049	31.9879	31.7831	31.7708	31.7355	31.7519	23	45	40	38	43	38	40	39	45	41	23	45	40	38	43	38	40	39	45	41	0	323.31	330	60	0.0681042	0.188928	E7FG81;I3IT32;I3ISL8	E7FG81;I3IT32	Collagen, type XII, alpha 1b =Danio rerio GN=col12a1b PE=1 SV=1;>tr|I3IT32|I3IT32	col12a1b	>tr|E7FG81|E7FG81_DANRE Collagen, type XII, alpha 1b OS=Danio rerio GN=col12a1b PE=1 SV=1;>tr|I3IT32|I3IT32_DANRE Collagen, type XII, alpha 1b (Fragment) OS=Danio rerio GN=col12a1b PE=1 SV=2
27.2296	27.6161	27.2969	27.3383	27.6223	27.1642	27.3295	27.7843	27.1431	27.3569	1	2	2	2	2	1	1	2	3	3	1	2	2	2	2	1	1	2	3	3	0	4.902	17	3	0.659201	0.0650555	F1R9Y1;Q6NW57;F1QVG7;E9QH60	F1R9Y1;Q6NW57;F1QVG7	Collagen, type XIV, alpha 1a =Danio rerio GN=col14a1a PE=1 SV=1;>tr|Q6NW57|Q6NW57	col14a1a	>tr|F1R9Y1|F1R9Y1_DANRE Collagen, type XIV, alpha 1a OS=Danio rerio GN=col14a1a PE=1 SV=1;>tr|Q6NW57|Q6NW57_DANRE Col14a1 protein (Fragment) OS=Danio rerio GN=col14a1a PE=2 SV=1;>tr|F1QVG7|F1QVG7_DANRE Collagen, type XIV, alpha 1a (Fragment) OS=Danio rerio
27.9139	28.6121	27.928	28.1188	28.2549	28.1336	27.6287	27.4625	27.9202	27.9209	1	2	2	2	2	1	1	1	1	3	1	2	2	2	2	1	1	1	1	3	0	31.668	12	3	0.0788172	0.352316	A0A0R4IP59	A0A0R4IP59	Collagen, type XIV, alpha 1b (Fragment) =Danio rerio GN=col14a1b PE=4 SV=1	col14a1b	>tr|A0A0R4IP59|A0A0R4IP59_DANRE Collagen, type XIV, alpha 1b (Fragment) OS=Danio rerio GN=col14a1b PE=4 SV=1
30.1967	30.9291	30.4202	30.484	30.5192	30.7527	30.3093	30.4033	30.4278	30.5934	10	15	16	18	13	16	16	18	16	18	4	3	5	5	2	3	4	5	5	7	0	147.77	108	25	0.932142	0.0125202	F1RA14;A0A0R4IF77;A0A0R4IS09	F1RA14;A0A0R4IF77	Collagen, type XIV, alpha 1b =Danio rerio GN=col14a1b PE=4 SV=2;>tr|A0A0R4IF77|A0A0R4IF77	col14a1b;col14a1b	>tr|F1RA14|F1RA14_DANRE Collagen, type XIV, alpha 1b OS=Danio rerio GN=col14a1b PE=4 SV=2;>tr|A0A0R4IF77|A0A0R4IF77_DANRE Collagen, type XIV, alpha 1b OS=Danio rerio GN=col14a1b PE=4 SV=1
26.918	26.8298	27.8112	28.1404	27.5588	27.7057	28.1054	27.62	27.7691	28.2467	3	2	6	6	3	2	4	5	4	4	3	2	6	6	3	2	4	5	4	4	0	19.222	21	7	0.158203	-0.437737	F1QIJ7;B8A4S4;A0A0R4IDK1	F1QIJ7;B8A4S4;A0A0R4IDK1	Collagen, type XVII, alpha 1a =Danio rerio GN=col17a1a PE=4 SV=2;>tr|B8A4S4|B8A4S4	col17a1a	>tr|F1QIJ7|F1QIJ7_DANRE Collagen, type XVII, alpha 1a OS=Danio rerio GN=col17a1a PE=4 SV=2;>tr|B8A4S4|B8A4S4_DANRE Collagen, type XVII, alpha 1a OS=Danio rerio GN=col17a1a PE=4 SV=1;>tr|A0A0R4IDK1|A0A0R4IDK1_DANRE Collagen, type XVII, alpha 1a OS=Danio rer
29.3127	30.5479	29.7676	29.8939	30.1475	29.3568	29.726	29.5259	30.1725	29.5336	4	13	13	13	11	4	10	8	14	11	4	13	13	13	11	4	10	8	14	11	0	142.15	81	15	0.306486	0.270956	Q2PBM9;Q2PBM8;B0S8G3;B0S8G5;Q2PBM7;B0S8G4;Q8AWC6;Q4TZW4;Q4TZW5	Q2PBM9;Q2PBM8;B0S8G3;B0S8G5;Q2PBM7;B0S8G4;Q8AWC6;Q4TZW4	Short form of collagen XVIII alpha 1 chain	col18a1	>tr|Q2PBM9|Q2PBM9_DANRE Short form of collagen XVIII alpha 1 chain OS
34.2711	34.6664	34.9523	34.8396	34.9505	34.0862	34.7921	34.6964	34.9382	34.8543	19	19	18	17	20	18	20	20	20	20	19	19	18	17	20	18	20	20	20	20	0	137.18	303	22	0.760695	0.0625114	F1QSC5;B1WB89;Q6U1J5;Q6P4U1;F1QJC9;Q90YJ1;Q58P24	F1QSC5;B1WB89;Q6U1J5;Q6P4U1;F1QJC9	Collagen, type I, alpha 1a =Danio rerio GN=col1a1a PE=1 SV=1;>tr|B1WB89|B1WB89	col1a1a	>tr|F1QSC5|F1QSC5_DANRE Collagen, type I, alpha 1a OS=Danio rerio GN=col1a1a PE=1 SV=1;>tr|B1WB89|B1WB89_DANRE Col1a1 protein OS=Danio rerio GN=col1a1a PE=2 SV=1;>tr|Q6U1J5|Q6U1J5_DANRE Chihuahua OS=Danio rerio GN=col1a1a PE=2 SV=1;>tr|Q6P4U1|Q6P4U1_DANRE
31.4836	31.7209	31.4421	31.856	31.5746	32.0396	31.7416	31.4806	31.5285	31.569	3	3	3	3	3	3	3	3	4	3	3	3	3	3	3	3	3	3	4	3	0	51.982	84	4	0.670114	-0.056435	F1QDL1;Q6PEI9;Q90YI9	F1QDL1;Q6PEI9	Collagen, type I, alpha 1b =Danio rerio GN=col1a1b PE=1 SV=1;>tr|Q6PEI9|Q6PEI9	col1a1b	>tr|F1QDL1|F1QDL1_DANRE Collagen, type I, alpha 1b OS=Danio rerio GN=col1a1b PE=1 SV=1;>tr|Q6PEI9|Q6PEI9_DANRE Collagen, type I, alpha 3 OS=Danio rerio GN=col1a1b PE=2 SV=1
33.9351	33.801	33.9203	33.7583	33.9117	33.4013	33.7441	33.7692	33.6721	33.7596	21	20	20	19	22	20	19	21	21	22	4	3	4	3	5	4	2	3	3	3	0	165.84	301	26	0.0359175	0.196009	Q6NZ15	Q6NZ15	Collagen, type I, alpha 3 =Danio rerio GN=col1a1b PE=2 SV=1	col1a1b	>tr|Q6NZ15|Q6NZ15_DANRE Collagen, type I, alpha 3 OS=Danio rerio GN=col1a1b PE=2 SV=1
34.5061	34.6628	34.7303	34.5838	34.6362	34.2603	34.4594	34.5368	34.4376	34.6012	15	18	18	18	16	16	17	18	16	18	15	18	18	18	16	16	17	18	16	18	0	285.2	435	19	0.0434993	0.164796	A0A0R4IHC0;Q90YJ0;Q6IQX2;E9QCG6	A0A0R4IHC0;Q90YJ0;Q6IQX2;E9QCG6	Collagen, type I, alpha 2 =Danio rerio GN=col1a2 PE=1 SV=1;>tr|Q90YJ0|Q90YJ0	col1a2	>tr|A0A0R4IHC0|A0A0R4IHC0_DANRE Collagen, type I, alpha 2 OS=Danio rerio GN=col1a2 PE=1 SV=1;>tr|Q90YJ0|Q90YJ0_DANRE Procollagen type I alpha 2 chain OS=Danio rerio GN=col1a2 PE=2 SV=1;>tr|Q6IQX2|Q6IQX2_DANRE Collagen, type I, alpha 2 OS=Danio rerio GN=col
30.8834		31.3239	31.2797	31.2761		31.3173	31.3466	31.4603	31.3243	1	0	1	2	1	0	1	3	3	2	1	0	1	2	1	0	1	3	3	2	0.00071667	2.9464	4	3	0.862925	-0.358458	A0A0R4IPB3;C0H5W1;F6NTC3;A5WUJ9;A5WUK1	A0A0R4IPB3;C0H5W1;F6NTC3	Collagen, type XXVIII, alpha 1a =Danio rerio GN=col28a1a PE=1 SV=1;>tr|C0H5W1|C0H5W1	col28a1c	>tr|A0A0R4IPB3|A0A0R4IPB3_DANRE Collagen, type XXVIII, alpha 1a OS=Danio rerio GN=col28a1a PE=1 SV=1;>tr|C0H5W1|C0H5W1_DANRE Collagen type XXVIII alpha 1 a (Fragment) OS=Danio rerio GN=col28a1a PE=2 SV=1;>tr|F6NTC3|F6NTC3_DANRE Collagen, type XXVIII, alpha	DANRE Tumor protein p53-binding protein, 1 OS=Danio rerio GN=tp53bp1 P
30.0396	30.1602	29.7555	29.3896	30.0422	30.3065	30.0272	29.9796	30.059	29.9563	7	8	12	10	12	11	13	15	12	13	7	8	12	10	12	11	13	15	12	13	0	56.1	96	17	0.251832	-0.188351	E9QEJ2;F1QAB3;C3KEZ4;C0H5V9;C0H5V8;A0A0G2L8G8	E9QEJ2;F1QAB3;C3KEZ4	Collagen, type XXVIII, alpha 2a =Danio rerio GN=col28a2a PE=1 SV=1;>tr|F1QAB3|F1QAB3	col28a2a	>tr|E9QEJ2|E9QEJ2_DANRE Collagen, type XXVIII, alpha 2a OS=Danio rerio GN=col28a2a PE=1 SV=1;>tr|F1QAB3|F1QAB3_DANRE Collagen, type XXVIII, alpha 2a OS=Danio rerio GN=col28a2a PE=1 SV=1;>tr|C3KEZ4|C3KEZ4_DANRE Collagen type XXVIII alpha 2 a OS=Danio rerio
33.3728	33.7395	33.9065	33.8187	33.8607	33.1165	33.7255	33.7308	33.7122	33.76	9	13	11	13	12	11	13	13	14	15	6	10	9	11	9	8	10	10	11	12	0	139.93	216	16	0.427067	0.130661	Q2LDA1;B3DKQ3;B3DLK0;A0A0R4IMA3;A0A0R4IHB0;Q90412;Q561Q0	Q2LDA1;B3DKQ3;B3DLK0;A0A0R4IMA3;A0A0R4IHB0	Collagen type II, alpha 1 =Danio rerio GN=col2a1a PE=1 SV=1;>tr|B3DKQ3|B3DKQ3	col2a1a	>tr|Q2LDA1|Q2LDA1_DANRE Collagen type II, alpha 1 OS=Danio rerio GN=col2a1a PE=1 SV=1;>tr|B3DKQ3|B3DKQ3_DANRE Col2a1a protein OS=Danio rerio GN=col2a1a PE=2 SV=1;>tr|B3DLK0|B3DLK0_DANRE Col2a1a protein OS=Danio rerio GN=col2a1a PE=1 SV=1;>tr|A0A0R4IMA3|A0A
29.8159	30.4799	30.1483	30.2091	30.4983	30.3038	29.9417	30.4018	30.3345	30.3819	4	5	5	3	4	3	4	3	4	3	4	5	5	3	4	3	4	3	4	3	0	72.926	77	6	0.785906	-0.0424137	L0S5L0;F1QP85;A0A0H2UKU2;A0A140LFT2	L0S5L0;F1QP85;A0A0H2UKU2	Collagen type II, alpha-1b =Danio rerio GN=col2a1b PE=2 SV=1;>tr|F1QP85|F1QP85	col2a1b	>tr|L0S5L0|L0S5L0_DANRE Collagen type II, alpha-1b OS=Danio rerio GN=col2a1b PE=2 SV=1;>tr|F1QP85|F1QP85_DANRE Collagen, type II, alpha 1b OS=Danio rerio GN=col2a1b PE=4 SV=2;>tr|A0A0H2UKU2|A0A0H2UKU2_DANRE Collagen, type II, alpha 1b (Fragment) OS=Danio r
	25.9291	25.4172	25.161					26.7781		0	1	1	1	0	0	0	0	1	0	0	1	1	1	0	0	0	0	1	0	0	23.756	3	1	0.487893	0.575517	Q4TZX0;A0A1L1QZI9;B0UXF7;F1R6V4	Q4TZX0;A0A1L1QZI9;B0UXF7;F1R6V4		col4a5
30.5706	31.037	30.9007	30.8538	31.0469	30.6801	30.9384	30.9814	31.0613	31.1716	6	8	7	7	7	7	8	8	8	9	5	7	6	6	6	6	7	7	7	8	0	43.826	91	9	0.49662	-0.0847736	D6MUD5;F6NPA4;A0A0R4IRG2	D6MUD5;F6NPA4;A0A0R4IRG2	Collagen type V alpha-1 (Fragment) =Danio rerio GN=col5a1 PE=2 SV=1;>tr|F6NPA4|F6NPA4	COL5A1;col5a1	>tr|D6MUD5|D6MUD5_DANRE Collagen type V alpha-1 (Fragment) OS=Danio rerio GN=col5a1 PE=2 SV=1;>tr|F6NPA4|F6NPA4_DANRE Procollagen, type V, alpha 1 (Fragment) OS=Danio rerio GN=col5a1 PE=1 SV=1;>tr|A0A0R4IRG2|A0A0R4IRG2_DANRE Procollagen, type V, alpha 1 OS	DANRE Chromobox homolog 5 (HP1 alpha homolog, Dr
30.1195	28.1848	28.7158	28.3109	27.9255	27.3586	27.8003	28.0104	28.2674	28.2591	1	2	3	3	2	2	3	4	4	3	1	2	3	3	2	2	3	4	4	3	0	66.595	14	5	0.131378	0.712138	Q8AW11;F1QT86;Q7ZZ59	Q8AW11;F1QT86	Novel protein similar to alpha 2 type V collagen col5a2 (Fragment) =Danio rerio GN=si:ch211-198b21.5 PE=4 SV=1;>tr|F1QT86|F1QT86	col5a2a	>tr|Q8AW11|Q8AW11_DANRE Novel protein similar to alpha 2 type V collagen col5a2 (Fragment) OS=Danio rerio GN=si:ch211-198b21.5 PE=4 SV=1;>tr|F1QT86|F1QT86_DANRE Collagen, type V, alpha 2a (Fragment) OS=Danio rerio GN=col5a2a PE=4 SV=1
28.182						27.7368	27.6593	27.6331	27.7668	1	0	0	0	0	0	1	1	1	1	1	0	0	0	0	0	1	1	1	1	0.0022609	2.3995	7	1	0.0447435	-2.22691	A0A0R4IVL6;D6MUD7;A0A0R4IN07	A0A0R4IVL6;D6MUD7;A0A0R4IN07		col5a3b
32.9658	32.6547	32.4646	32.4256	32.7957	32.5882	32.6996	32.601	32.6222	32.4811	27	26	24	25	26	24	21	24	25	25	27	26	24	25	26	24	21	24	25	25	0	323.31	414	28	0.573939	0.0628281	F1Q6P3;A0A0R4IDY3	F1Q6P3	Collagen, type VI, alpha 1 =Danio rerio GN=col6a1 PE=1 SV=2	col6a1	>tr|F1Q6P3|F1Q6P3_DANRE Collagen, type VI, alpha 1 OS=Danio rerio GN=col6a1 PE=1 SV=2
32.2534	32.1065	32.0002	32.0562	32.1065	31.9905	32.018	31.7907	32.0339	31.7275	18	25	23	24	25	20	21	19	20	20	18	25	23	24	25	20	21	19	20	20	0	238.48	273	32	0.0356835	0.192426	E7FCV8;A3KNX1	E7FCV8	Collagen, type VI, alpha 2 =Danio rerio GN=col6a2 PE=4 SV=3	col6a2	>tr|E7FCV8|E7FCV8_DANRE Collagen, type VI, alpha 2 OS=Danio rerio GN=col6a2 PE=4 SV=3
32.5149	32.659	32.0931	32.1699	32.5092	32.5089	32.2551	32.1962	32.0342	32.06	40	46	46	44	48	41	48	50	46	47	31	33	35	32	34	29	34	36	32	35	0	253.18	430	56	0.233948	0.178324	F1Q4X1;F1QKE8	F1Q4X1;F1QKE8	Collagen, type VI, alpha 3 =Danio rerio GN=col6a3 PE=1 SV=2;>tr|F1QKE8|F1QKE8	col6a3	>tr|F1Q4X1|F1Q4X1_DANRE Collagen, type VI, alpha 3 OS=Danio rerio GN=col6a3 PE=1 SV=2;>tr|F1QKE8|F1QKE8_DANRE Collagen, type VI, alpha 3 (Fragment) OS=Danio rerio GN=col6a3 PE=1 SV=2
27.1051	27.4731	26.3502	26.5582	26.9804	27.1579	26.8263	26.8957	26.5628	26.6651	2	2	2	2	2	1	2	2	2	2	2	2	2	2	2	1	2	2	2	2	0.0024537	2.2812	7	2	0.756846	0.071867	F6NRG0	F6NRG0	Collagen, type VI, alpha 3 (Fragment) =Danio rerio GN=col6a3 PE=1 SV=1	col6a3	>tr|F6NRG0|F6NRG0_DANRE Collagen, type VI, alpha 3 (Fragment) OS=Danio rerio GN=col6a3 PE=1 SV=1
31.1769	31.6905	31.2696	31.3087	31.5375	31.7386	31.3675	31.2937	31.2183	31.3461	26	37	38	40	31	30	41	38	39	38	26	37	38	40	31	30	41	38	39	38	0	153.78	210	59	0.9774	0.00381622	F1Q924;X1WEZ4	F1Q924;X1WEZ4	Collagen, type VI, alpha 4a (Fragment) =Danio rerio GN=col6a4a PE=1 SV=1;>tr|X1WEZ4|X1WEZ4	col6a6	>tr|F1Q924|F1Q924_DANRE Collagen, type VI, alpha 4a (Fragment) OS=Danio rerio GN=col6a4a PE=1 SV=1;>tr|X1WEZ4|X1WEZ4_DANRE Collagen, type VI, alpha 4a OS=Danio rerio GN=col6a4a PE=1 SV=2
29.2327	29.2209	29.0504	29.0769	29.1993	28.0406	28.8017	28.7906	28.227	27.9418	3	2	4	4	3	2	3	1	3	1	3	2	4	4	3	2	3	1	3	1	0	52.145	26	4	0.0028389	0.795696	F1QTQ2;B3DJC9	F1QTQ2;B3DJC9	Collagen, type IX, alpha 1a =Danio rerio GN=col9a1a PE=4 SV=1;>tr|B3DJC9|B3DJC9	col9a1a	>tr|F1QTQ2|F1QTQ2_DANRE Collagen, type IX, alpha 1a OS=Danio rerio GN=col9a1a PE=4 SV=1;>tr|B3DJC9|B3DJC9_DANRE Zgc:194937 protein OS=Danio rerio GN=col9a1a PE=2 SV=1
28.9041	29.0003	28.8152	27.9508	28.6781	28.8198	28.3598	28.5032	27.6659	27.9607	2	2	2	2	2	1	2	1	1	2	1	1	1	1	1	1	1	1	1	1	0	10.566	25	3	0.178249	0.407816	Q8JGL8;F1Q7T7;Q1LXU2	Q8JGL8;F1Q7T7;Q1LXU2	Type IX collagen alpha 2 =Danio rerio GN=col9a2 PE=2 SV=1;>tr|F1Q7T7|F1Q7T7	col9a2	>tr|Q8JGL8|Q8JGL8_DANRE Type IX collagen alpha 2 OS=Danio rerio GN=col9a2 PE=2 SV=1;>tr|F1Q7T7|F1Q7T7_DANRE Procollagen, type IX, alpha 2 OS=Danio rerio GN=col9a2 PE=1 SV=1;>tr|Q1LXU2|Q1LXU2_DANRE Procollagen, type IX, alpha 2 OS=Danio rerio GN=col9a2 PE=1
29.9453	30.5742	30.1878	30.2627	30.4401	29.7575	30.2511	30.3276	30.3496	30.3024	3	3	5	5	4	3	5	4	4	4	3	3	5	5	4	3	5	4	4	4	0	64.389	66	5	0.601076	0.0843719	A9JTG2;F1R1F1	A9JTG2;F1R1F1	Sb:cb367 protein (Fragment) =Danio rerio GN=col9a3 PE=2 SV=1;>tr|F1R1F1|F1R1F1	col9a3	>tr|A9JTG2|A9JTG2_DANRE Sb:cb367 protein (Fragment) OS=Danio rerio GN=col9a3 PE=2 SV=1;>tr|F1R1F1|F1R1F1_DANRE Collagen, type IX, alpha 3 OS=Danio rerio GN=col9a3 PE=1 SV=1
27.4784	27.897	27.1612	27.517	27.2793	28.3351	27.6203	28.0615	27.819	27.7327	2	4	3	4	4	5	3	4	5	3	2	3	3	3	4	4	3	4	4	3	0	11.631	43	6	0.0373609	-0.447123	F4ZGF2;B0UYJ6;F1QFV7	F4ZGF2;B0UYJ6	Catechol O-methyltransferase	comta	>tr|F4ZGF2|F4ZGF2_DANRE Catechol O-methyltransferase OS
23.0508	24.5713	24.4577	24.6454	25.2217	25.2476	25.367	25.3467	24.7919	25.5786	1	1	1	1	1	2	1	1	1	1	1	1	1	1	1	2	1	1	1	1	0	5.3954	10	2	0.0510752	-0.877005	Q4V8T4	Q4V8T4	Zgc:114157	comta	>tr|Q4V8T4|Q4V8T4_DANRE Zgc:114157 OS
26.0424	27.3768				27.6682	26.4708		26.687	26.4198	2	2	0	0	1	2	3	1	2	3	2	2	0	0	1	2	3	1	2	3	0	9.2277	5	3	0.100915	-1.51813	Q7SZX0;A4IG53	Q7SZX0;A4IG53	Novel protein similar to human and rodent catechol-O-methyltransferase (COMT) (Fragment)	comtb	>tr|Q7SZX0|Q7SZX0_DANRE Novel protein similar to human and rodent catechol-O-methyltransferase (COMT) (Fragment) OS
26.3153	26.4465	26.3946	27.271	26.2692		26.5357	26.5905		26.4458	2	3	1	2	3	0	1	3	2	2	2	3	1	2	3	0	1	3	2	2	0	7.6186	7	5	0.148325	1.34478	F1Q6A4;F1R0Q2	F1Q6A4	Catechol-O-methyltransferase domain-containing 1 (Fragment)	comtd1	>tr|F1Q6A4|F1Q6A4_DANRE Catechol-O-methyltransferase domain-containing 1 (Fragment) OS
30.221	30.9836	30.6374	30.6942	30.9423	31.3493	30.8816	30.953	30.7999	30.9451	14	25	22	24	24	21	22	23	21	23	14	25	22	24	24	21	22	23	21	23	0	164.34	187	38	0.119119	-0.290102	Q6DRK5;F1QDQ1;B3DGP8;Q6JWU9;A7E2H7	Q6DRK5;F1QDQ1;B3DGP8;Q6JWU9	Coatomer subunit alpha	copa	>tr|Q6DRK5|Q6DRK5_DANRE Coatomer subunit alpha OS
30.4703	31.3461	30.9852	31.0554	31.2475	31.3984	31.0611	31.2717	31.0897	31.2044	17	24	24	23	25	20	22	22	25	24	17	24	24	23	25	20	22	22	25	24	0	208.14	175	30	0.294252	-0.184173	Q66HV4	Q66HV4	Coatomer subunit beta	copb1	>sp|Q66HV4|COPB_DANRE Coatomer subunit beta OS
29.2351	30.0769	29.503	29.5911	29.7667	30.0487	29.8611	29.9056	29.9007	29.91	9	15	14	13	17	17	15	13	13	16	9	15	14	13	17	17	15	13	13	16	0	97.755	106	26	0.0776026	-0.290631	Q6JWU7;B3DH83;B0R171	Q6JWU7;B3DH83;B0R171	Coatomer subunit beta	copb2	>tr|Q6JWU7|Q6JWU7_DANRE Coatomer subunit beta OS
28.3851	28.1602	28.7812	28.4346	27.8062	28.265	28.732	28.3388	28.3979	28.3654	3	2	5	5	5	2	4	3	6	6	3	2	5	5	5	2	4	3	6	6	0	20.56	15	8	0.571676	-0.106369	Q5U3E8;F1R7S1;A0A0R4IR93	Q5U3E8;F1R7S1;A0A0R4IR93	Zgc:103652 =Danio rerio GN=cope PE=2 SV=1;>tr|F1R7S1|F1R7S1	cope	>tr|Q5U3E8|Q5U3E8_DANRE Zgc:103652 OS=Danio rerio GN=cope PE=2 SV=1;>tr|F1R7S1|F1R7S1_DANRE Coatomer protein complex, subunit epsilon OS=Danio rerio GN=cope PE=1 SV=2;>tr|A0A0R4IR93|A0A0R4IR93_DANRE Coatomer protein complex, subunit epsilon OS=Danio rerio
30.4602	31.078	30.6298	30.8883	30.9559	30.967	30.9669	31.111	31.0347	30.8154	13	19	15	17	16	17	17	18	18	18	13	19	15	17	16	17	17	18	18	18	0	285.07	131	24	0.188279	-0.176561	Q9PUE4;B2GRP4	Q9PUE4;B2GRP4	Coatomer subunit gamma-2	copg2	>sp|Q9PUE4|COPG2_DANRE Coatomer subunit gamma-2 OS
28.4989	29.1662	28.7106	28.7396	28.9764	29.058	29.0453	28.9346	28.9658	28.98	4	10	10	9	10	8	10	10	9	8	4	10	10	9	10	8	10	10	9	8	0	39.074	77	12	0.168046	-0.1784	Q6IQT4;E9QI69	Q6IQT4;E9QI69	COP9 signalome complex subunit 2	cops2	>sp|Q6IQT4|CSN2_DANRE COP9 signalosome complex subunit 2 OS
26.6783	28.8026	28.3836	28.5457	28.8069	28.4755	28.8477	28.8038	28.7816	28.7139	2	5	5	5	4	4	5	6	5	5	2	5	5	5	4	4	5	6	5	5	0	114.16	45	7	0.268747	-0.481099	B2GTE8;Q6P2U9;F1Q731	B2GTE8;Q6P2U9	Cops3 protein	cops3	>tr|B2GTE8|B2GTE8_DANRE Cops3 protein OS
28.8101	29.2641	28.9298	28.8436	28.9373	29.2437	28.8003	28.8317	28.3846	28.9513	5	8	7	8	8	10	5	7	8	10	5	8	7	8	8	10	5	7	8	10	0	58.797	45	14	0.494785	0.11469	Q6P0H6	Q6P0H6	COP9 signalome complex subunit 4	cops4	>sp|Q6P0H6|CSN4_DANRE COP9 signalosome complex subunit 4 OS	DANRE Cathepsin S, ortholog 2, tandem duplicate 2 OS=Danio rerio GN=ctss2.2 PE=3 SV=
27.3666	27.7693	27.8561	27.4906	27.7136	27.2731	27.5082	27.5665	27.5738	27.6881	4	4	5	4	5	2	5	5	5	5	4	4	5	4	5	2	5	5	5	5	0	14.078	44	6	0.333989	0.117288	Q6PC30	Q6PC30	COP9 signalome complex subunit 5	cops5	>sp|Q6PC30|CSN5_DANRE COP9 signalosome complex subunit 5 OS
27.5307	28.0724	27.5365	27.331	27.6763	27.7414	27.5336	27.6003	27.52	27.6281	3	3	3	5	3	5	3	4	4	5	3	3	3	5	3	5	3	4	4	5	0	7.2802	10	7	0.853851	0.0247074	Q567F8	Q567F8	COP9 constitutive photomorphogenic homolog subunit 6 (Arabidopsis)	cops6	>tr|Q567F8|Q567F8_DANRE COP9 constitutive photomorphogenic homolog subunit 6 (Arabidopsis) OS
29.409	28.7983	28.6404	28.778	28.9061	28.9929	28.2524	29.392	28.4799	28.5518	4	5	5	5	6	4	5	6	5	5	4	5	5	5	6	4	5	6	5	5	0	76.48	44	8	0.497821	0.17257	F6PBL6;Q6PBI3;Q1LXQ3	F6PBL6;Q6PBI3;Q1LXQ3	COP9 constitutive photomorphogenic homolog subunit 7A	cops7a	>tr|F6PBL6|F6PBL6_DANRE COP9 constitutive photomorphogenic homolog subunit 7A OS
24.956	24.3578	25.0462	25.8191	25.3637		24.8648	24.9729	25.0533	24.7253	1	1	1	1	2	1	1	2	2	1	1	1	1	1	2	1	1	2	2	1	0	4.5519	3	2	0.295031	0.294756	Q7ZUZ0	Q7ZUZ0	COP9 signalome complex subunit 8	cops8	>sp|Q7ZUZ0|CSN8_DANRE COP9 signalosome complex subunit 8 OS
27.0301	27.3017	26.3089	26.5621	27.1835	27.7348	26.7191	26.9915	26.8394	26.3704	1	1	2	1	1	1	1	1	1	1	1	1	2	1	1	1	1	1	1	1	0	11.043	11	2	0.859746	-0.0537777	Q9IB48;Q7SXH1;F1QFP1	Q9IB48;Q7SXH1;F1QFP1	Nonclathrin coat protein zeta1-COP =Danio rerio GN=copz1 PE=2 SV=1;>tr|Q7SXH1|Q7SXH1	copz1	>tr|Q9IB48|Q9IB48_DANRE Nonclathrin coat protein zeta1-COP OS=Danio rerio GN=copz1 PE=2 SV=1;>tr|Q7SXH1|Q7SXH1_DANRE Coatomer protein complex, subunit zeta 1 OS=Danio rerio GN=copz1 PE=2 SV=1;>tr|F1QFP1|F1QFP1_DANRE Coatomer protein complex, subunit zeta 1
25.5989			25.8391	25.603	25.2954	25.6314	25.5474	25.6664	24.8378	2	1	1	2	2	1	2	1	1	1	2	1	1	2	2	1	2	1	1	1	0	6.585	1	2	0.507386	-0.296367	F1RAX8	F1RAX8	Ubiquinone biynthesis monooxygenase COQ6, mitochondrial =Danio rerio GN=coq6 PE=2 SV=1	coq6	>sp|F1RAX8|COQ6_DANRE Ubiquinone biosynthesis monooxygenase COQ6, mitochondrial OS=Danio rerio GN=coq6 PE=2 SV=1	DANRE Si:dkey-252h13.6 protein (Fragment) OS=Danio rerio GN=ftr82 PE=2 SV=1
27.5601	27.2647			27.7648	26.5048			26.0942		1	1	0	0	1	2	1	0	2	1	1	1	0	0	1	2	1	0	2	1	0	4.3817	4	2	0.209004	1.57534	A5PLI6;A2AV34	A5PLI6;A2AV34	Si:ch211-51l3.4 protein	coq9	>tr|A5PLI6|A5PLI6_DANRE Si:ch211-51l3.4 protein OS
26.0545	25.9215	25.3445	25.5037	25.7899	25.584		25.9215	26.4876	25.8425	1	2	2	2	1	2	0	1	2	1	1	2	2	2	1	2	0	1	2	1	0	10.72	4	3	0.950626	0.020697	Q7SX58	Q7SX58	Coronin	coro1a	>tr|Q7SX58|Q7SX58_DANRE Coronin OS
29.7547	29.6072	29.4448	29.155	29.5709	29.8519	29.1254	29.1512	29.2773	29.3578	8	6	8	9	6	4	6	8	8	7	8	6	8	9	6	4	6	8	8	7	0	77.042	52	10	0.381094	0.153773	F1Q728;A7MD67	F1Q728;A7MD67	Coronin	coro1b	>tr|F1Q728|F1Q728_DANRE Coronin OS
31.3752	31.429	31.2106	31.2197	31.3842	31.2948	31.2127	31.1644	31.275	31.0739	14	10	14	12	12	11	14	14	13	14	9	6	9	8	8	6	10	9	9	9	0	52.797	127	16	0.0828911	0.119576	Q7ZW06;B0R0D7;E9QEX2;Q7SZ58;A0A0R4IL37	Q7ZW06;B0R0D7	Coronin	coro1ca	>tr|Q7ZW06|Q7ZW06_DANRE Coronin OS
28.7727	27.9813	28.0425	27.8701	27.8658	27.7661	27.4029	27.7844	27.6504	27.3816	5	2	3	4	5	2	4	3	3	3	5	2	3	4	5	2	4	3	3	3	0	24.65	21	5	0.0283638	0.509423	E9QI46;E9QIL5	E9QI46	Coronin	coro1cb	>tr|E9QI46|E9QI46_DANRE Coronin OS
28.0478	26.8939	27.3137	27.6554	27.7507	28.4141	27.4084	27.3939	28.3037	28.0859	4	3	4	5	5	3	4	5	5	3	4	3	4	5	5	3	4	5	5	3	0	15.193	24	10	0.224019	-0.388881	Q4KMD0;A0A0H2UKT7;F1QTS3;A0A0G2L107	Q4KMD0;A0A0H2UKT7;F1QTS3;A0A0G2L107	Coronin	coro7	>tr|Q4KMD0|Q4KMD0_DANRE Coronin OS
32.8762	32.3703	32.6953	32.5877	32.5504	32.5839	32.6229	32.6641	32.8633	32.6112	13	11	14	14	13	11	14	14	13	13	13	11	14	14	13	11	14	14	13	13	0	202.73	262	14	0.60059	-0.0531204	Q6PFT7	Q6PFT7	Coactin-like 1	cotl1	>tr|Q6PFT7|Q6PFT7_DANRE Coactosin-like 1 OS
32.0737	33.1805	32.3883	32.7685	32.7326	32.8282	32.4617	32.5172	32.6176	32.5839	11	11	12	12	11	12	11	11	12	11	10	10	11	11	10	11	10	10	11	10	0	91.926	228	13	0.894577	0.0269997	Q6TNV0;Q4VBT9	Q6TNV0;Q4VBT9	Cytochrome c oxidase subunit IV isoform 1	cox4i1	>tr|Q6TNV0|Q6TNV0_DANRE Cytochrome c oxidase subunit IV isoform 1 OS
26.8286	26.4929	26.6177	26.3429	26.6429	27.6069	26.4397	26.8776	26.6273	26.7699	2	2	1	1	1	2	3	1	2	3	2	2	1	1	1	2	3	1	2	3	0	6.0264	23	3	0.230908	-0.279283	Q6PBK2;F1R6I1	Q6PBK2;F1R6I1	LOC402880 protein (Fragment) =Danio rerio GN=cox4i1l PE=2 SV=1;>tr|F1R6I1|F1R6I1	cox4i1l	>tr|Q6PBK2|Q6PBK2_DANRE LOC402880 protein (Fragment) OS=Danio rerio GN=cox4i1l PE=2 SV=1;>tr|F1R6I1|F1R6I1_DANRE Cytochrome c oxidase subunit IV isoform 1,-like OS=Danio rerio GN=cox4i1l PE=1 SV=2
	27.5973	28.2837	27.71	27.1355	27.4107	26.541	26.6804	27.5554	26.6755	1	3	1	2	2	2	2	3	1	3	1	3	1	2	2	2	2	3	1	3	0.00025336	3.711	5	3	0.837405	0.135287	Q6PBL1;F1QLR1	Q6PBL1;F1QLR1	Zgc:73355	cox4i2	>tr|Q6PBL1|Q6PBL1_DANRE Zgc:73355 OS
32.3377	31.9493	31.8849	31.505	31.9877	32.0881	31.7945	31.6918	31.6039	31.8856	4	3	4	4	4	4	4	4	4	4	4	3	4	4	4	4	4	4	4	4	0	6.769	63	4	0.465727	0.120156	Q4VBU7	Q4VBU7	Cox5aa protein	cox5aa	>tr|Q4VBU7|Q4VBU7_DANRE Cox5aa protein OS
31.4933	30.824	31.282	31.1565	30.947	31.21	30.7922	30.6866	31.2552	31.15	6	7	7	6	8	6	7	7	7	6	4	5	5	4	6	4	5	5	5	4	0	77.932	146	8	0.485136	0.121775	A0A0R4IVC8;Q6PBX0	A0A0R4IVC8;Q6PBX0	Cytochrome c oxidase subunit Vab	cox5ab	>tr|A0A0R4IVC8|A0A0R4IVC8_DANRE Cytochrome c oxidase subunit Vab OS	DANRE D-amino-acid oxidase, tandem duplicate 2 OS=Danio re
26.0299		25.6144	25.2998	25.3083	25.4621		26.3942	26.3215		1	0	1	1	1	1	0	1	1	0	1	0	1	1	1	1	0	1	1	0	0.0076053	1.5569	4	1	0.733913	-0.166919	F1QS18	F1QS18	Uncharacterized protein	cox5b1	>tr|F1QS18|F1QS18_DANRE Uncharacterized protein OS
32.135	32.6833	32.1751	32.3309	32.3067	32.6243	32.2844	32.218	32.1799	32.3857	4	4	4	4	4	4	4	4	4	4	4	4	4	4	4	4	4	4	4	4	0	75.719	149	4	0.92431	-0.0122818	Q642I9;A9C462	Q642I9;A9C462	Cytochrome c oxidase subunit 6A, mitochondrial =Danio rerio GN=cox6a1 PE=2 SV=1;>tr|A9C462|A9C462	cox6a1	>tr|Q642I9|Q642I9_DANRE Cytochrome c oxidase subunit 6A, mitochondrial OS=Danio rerio GN=cox6a1 PE=2 SV=1;>tr|A9C462|A9C462_DANRE Cytochrome c oxidase subunit 6A, mitochondrial OS=Danio rerio GN=cox6a1 PE=1 SV=1
30.2003	29.5324	29.87	29.7798	29.8155	30.1047	29.838	29.7312	30.1574	29.8115	4	5	5	4	5	4	4	4	4	5	4	5	5	4	5	4	4	4	4	5	0	15.685	76	5	0.533589	-0.08894	Q6DH63	Q6DH63	Cytochrome c oxidase subunit	cox6b1	>tr|Q6DH63|Q6DH63_DANRE Cytochrome c oxidase subunit OS
32.3672	31.5282	31.7803	31.5992	31.6812	31.7042	31.5149	31.6785	31.7592	31.7682	6	8	8	8	7	6	8	6	8	7	5	7	7	7	6	6	7	5	7	6	0	53.161	159	8	0.517477	0.106168	Q7SXM1	Q7SXM1	Cytochrome c oxidase subunit	cox6b2	>tr|Q7SXM1|Q7SXM1_DANRE Cytochrome c oxidase subunit OS
29.7739	28.7477	27.9036	28.9159	28.853	29.982	29.6714			29.2113	4	2	1	4	3	4	2	0	0	3	4	2	1	4	3	4	2	0	0	3	0	23.555	29	4	0.337498	1.48438	Q6ZM23;A8WFU9	Q6ZM23;A8WFU9	Cytochrome c oxidase subunit VIc	cox6c	>tr|Q6ZM23|Q6ZM23_DANRE Cytochrome c oxidase subunit VIc OS	DANRE Muscle creatine kinase OS=Danio rerio GN=ckma PE=2 SV=1
30.9379	31.494	29.9964	30.085	31.077	31.7299	31.3211	31.2226	30.8315	31.2313	2	2	2	2	2	2	2	2	2	2	2	2	2	2	2	2	2	2	2	2	0	15.081	58	2	0.129383	-0.549215	Q504B4;F1Q9A4	Q504B4;F1Q9A4	Cytochrome c oxidase, subunit VIIa 2 =Danio rerio GN=cox7a2a PE=2 SV=1;>tr|F1Q9A4|F1Q9A4	cox7a2a	>tr|Q504B4|Q504B4_DANRE Cytochrome c oxidase, subunit VIIa 2 OS=Danio rerio GN=cox7a2a PE=2 SV=1;>tr|F1Q9A4|F1Q9A4_DANRE Cytochrome c oxidase subunit VIIa polypeptide 2a (liver) OS=Danio rerio GN=cox7a2a PE=1 SV=1
29.8652	30.2441	29.8715	29.9097	30.0207	30.727	30.0414	29.8169	30.0033	30.1425	6	7	7	7	7	7	7	6	7	7	6	7	7	7	7	7	7	6	7	7	0	72.741	98	7	0.363203	-0.163962	Q7SXI1	Q7SXI1	Cox7a2l protein	cox7a3	>tr|Q7SXI1|Q7SXI1_DANRE Cox7a2l protein OS
	27.9053	27.3922	27.7553	27.837	27.6378	27.5104	27.5347	26.9922	28.0376	0	1	1	1	1	1	1	1	1	1	0	1	1	1	1	1	1	1	1	1	0.00072254	3.0509	17	1	0.47651	-0.597704	B3DJA6	B3DJA6	Cytochrome c oxidase subunit VIIb	cox7b	>tr|B3DJA6|B3DJA6_DANRE Cytochrome c oxidase subunit VIIb OS
26.8797	27.2401	26.3677	26.7042	27.2466	27.4042	27.8709	26.8404	26.4754	28.108	1	1	1	1	1	1	1	1	1	1	1	1	1	1	1	1	1	1	1	1	0.0048812	1.8148	19	1	0.230789	-0.452098	Q6PBP0	Q6PBP0		cox7c
27.0031	27.0074	27.1767	26.6168	26.7219	27.3438	26.9437	28.9823	28.521	25.2677	3	3	3	4	5	4	5	7	9	2	3	3	3	4	5	4	5	7	9	2	0	21.273	20	12	0.465293	-0.506476	Q6P3G1;Q7ZU12;Q90ZT2;F1RBQ0;F1Q8N4	Q6P3G1;Q7ZU12	Ceruloplasmin	cp	>tr|Q6P3G1|Q6P3G1_DANRE Ceruloplasmin OS
26.7157	26.1645	25.8961	27.4872	27.2096	28.3878	26.8376		26.8806	26.7922	2	1	2	2	2	2	1	0	1	1	2	1	2	2	2	2	1	0	1	1	0.00025044	3.5662	4	2	0.933133	-0.0551933	Q6DHB4;Q4VBJ2;F1QL16	Q6DHB4;Q4VBJ2;F1QL16	Cpa1 protein (Fragment)	cpa1	>tr|Q6DHB4|Q6DHB4_DANRE Cpa1 protein (Fragment) OS
	26.0055	25.9323	26.0223	26.8379	27.0255		27.0891	26.8708		0	2	2	3	3	2	0	2	2	0	0	2	2	3	3	2	0	2	2	0	0	5.3662	7	6	0.686605	0.434829	Q6GMH9;F1QRY2	Q6GMH9;F1QRY2	Carboxypeptidase A4	cpa4	>tr|Q6GMH9|Q6GMH9_DANRE Carboxypeptidase A4 OS
28.9124	28.133	27.1021	28.6981	28.5294	28.6155	28.4443	27.8582	27.515	28.6522	3	6	7	7	4	6	7	6	4	7	2	5	5	5	3	4	5	5	4	6	0	84.923	13	9	0.886031	0.0579464	Q6NZS0;Q6PHV5;Q90WI2	Q6NZS0;Q6PHV5;Q90WI2	Cpa5 protein (Fragment)	cpa5	>tr|Q6NZS0|Q6NZS0_DANRE Cpa5 protein (Fragment) OS
28.777	28.0853	27.6555	28.6487	28.2333	28.6841	29.0139	29.3747	28.8059	29.2537	6	5	5	7	5	5	7	6	7	7	6	5	5	7	5	5	7	6	7	7	0	33.027	46	9	0.0144322	-0.746495	Q6NWD1;F1QJN9;A0A0R4ILM4;A8KBB2;E9QCJ5	Q6NWD1;F1QJN9;A0A0R4ILM4;A8KBB2	Cpb1 protein (Fragment)	cpb1	>tr|Q6NWD1|Q6NWD1_DANRE Cpb1 protein (Fragment) OS
28.1687	27.5535	27.8814	27.4367	27.7453	28.4264	27.542	27.8864	28.0622	27.6789	4	5	6	5	5	4	3	6	6	4	4	5	6	5	5	4	3	6	6	4	0	19.98	20	8	0.443357	-0.162058	Q6NSM5	Q6NSM5	Carboxypeptidase E	cpe	>tr|Q6NSM5|Q6NSM5_DANRE Carboxypeptidase E OS
	25.8285			25.8978			25.7142			1	2	0	1	2	0	0	1	0	0	1	2	0	1	2	0	0	1	0	0	0	4.7226	5	4	0.238156	0.802581	A0A0G2KYC0;B2GRL1;F1QCY1;D0PNH9;Q7SXN4;A0A140LGT2;F1RBZ1;D0PNH6;F1R034;D0PNH7;F1RE03;D0PNH8;A0A0R4IYR6;F1QW08	A0A0G2KYC0;B2GRL1;F1QCY1;D0PNH9;Q7SXN4;A0A140LGT2	Cytoplasmic polyadenylation element-binding protein 4	cpeb4	>tr|A0A0G2KYC0|A0A0G2KYC0_DANRE Cytoplasmic polyadenylation element-binding protein 4 OS
31.1902	30.7058	30.7122	30.8715	30.7789	30.9056	30.6628	30.8366	30.7034	30.7153	11	15	16	15	13	15	15	17	14	14	11	15	16	15	13	15	15	17	14	14	0	251.12	139	20	0.412726	0.0869801	Q7ZWI2;Q6TEN9;A0A0R4IRD7;F1QNY5;A7MBS0;Q1RM49	Q7ZWI2;Q6TEN9;A0A0R4IRD7;F1QNY5;A7MBS0;Q1RM49	Copine I	cpne1	>tr|Q7ZWI2|Q7ZWI2_DANRE Copine I OS
	25.9544			26.0675		25.8506	26.3124	26.307	25.6943	1	2	1	1	2	0	2	2	2	2	1	2	1	1	2	0	2	2	2	2	0.0020633	2.5104	2	2	0.123775	-1.04768	Q1LX40	Q1LX40	Copine II	cpne2	>tr|Q1LX40|Q1LX40_DANRE Copine II OS
29.1657	29.5185	29.1827	29.3336	29.6156	29.6267	29.1336	29.2037	29.0397	28.9199	9	10	8	9	9	8	8	8	9	6	8	9	7	8	8	7	7	7	8	5	0	36.264	59	13	0.268076	0.178495	F1Q9D2;Q7ZVU4;E9QJ75;A0A0R4IS92;A0A0R4IEX7;E7F725	F1Q9D2;Q7ZVU4	Copine III	cpne3	>tr|F1Q9D2|F1Q9D2_DANRE Copine III OS
	25.7913	25.243	25.8717		26.5883			26.4157	26.0852	1	2	1	1	2	2	0	0	1	1	1	2	1	1	2	2	0	0	1	1	0	7.6415	5	4	0.642899	-0.375848	Q7T296;B0R0N3;A0A140UHX5;Q1RM72;A0A0G2KVZ0;E7F5X2;A0A1L1QZH4;Q567A5;A0A0H2UK55;A0A0H2UJT1;A0A0H2UJJ9	Q7T296;B0R0N3;A0A140UHX5	Zgc:64194	cpne5	>tr|Q7T296|Q7T296_DANRE Zgc:64194 OS
26.4632	25.6204	25.6347	25.4195	27.0611	25.2009	25.6287	25.2354	26.0803	25.8369	1	1	2	2	1	1	1	2	1	2	1	1	2	2	1	1	1	2	1	2	0.00025355	3.7295	7	3	0.247574	0.443336	Q1XIH8;Q1LY08;Q05AK3	Q1XIH8;Q1LY08;Q05AK3	Coproporphyrinogen oxidase	cpox	>tr|Q1XIH8|Q1XIH8_DANRE Coproporphyrinogen oxidase OS	DANRE KH domain containing, RNA
25.7998	25.5243	25.5697	26.0739	25.666	25.6659	25.4458	25.804	25.831	25.0094	2	2	2	2	2	1	2	1	2	1	2	2	2	2	2	1	2	1	2	1	0	9.3537	12	2	0.360579	0.175519	G1K2K5;Q5U3W0	G1K2K5;Q5U3W0	Serine/threonine-protein phphatase CPPED1	cpped1	>tr|G1K2K5|G1K2K5_DANRE Serine/threonine-protein phosphatase CPPED1 OS
	26.8893		25.6108	25.857	26.2059		25.8563	25.2194	25.9159	0	3	0	2	3	2	1	2	3	2	0	3	0	2	3	2	1	2	3	2	0.00049371	3.3581	3	3	0.941194	-0.0563854	A4IGB2;Q5EB13;F6NXE7;F1QCJ8;Q6DRG2	A4IGB2;Q5EB13;F6NXE7;F1QCJ8	LOC564406 protein (Fragment)	cpsf1	>tr|A4IGB2|A4IGB2_DANRE LOC564406 protein (Fragment) OS
	25.3466		25.2813	25.0691		25.0434	24.8606	24.8454		0	1	0	1	1	0	1	3	2	0	0	1	0	1	1	0	1	3	2	0	0.0045317	1.9795	2	3	0.251361	0.368462	Q6DRG6;Q5U3T4	Q6DRG6;Q5U3T4	Cleavage and polyadenylation specificity factor 3	cpsf3	>tr|Q6DRG6|Q6DRG6_DANRE Cleavage and polyadenylation specificity factor 3 OS
30.9159	30.0185	30.2787	30.1818	30.2419	30.0943	30.1775	30.1506	30.1533	30.0108	9	8	7	9	9	6	9	8	9	9	9	8	7	9	9	6	9	8	9	9	0	44.123	71	11	0.216631	0.210075	B2GS95;Q7T3C6	B2GS95;Q7T3C6	Cpsf5 protein	cpsf5	>tr|B2GS95|B2GS95_DANRE Cpsf5 protein OS
31.3656	30.5992	30.3076	30.5327	30.7281	30.3053	30.6096	30.7453	30.4787	30.6333	7	9	9	8	9	8	6	9	8	7	7	9	9	8	9	8	6	9	8	7	0	286.74	102	10	0.454319	0.152195	Q6NWC6;Q1L8Q3;H0WFE8	Q6NWC6	Cleavage and polyadenylation specificity factor subunit 6	cpsf6	>sp|Q6NWC6|CPSF6_DANRE Cleavage and polyadenylation specificity factor subunit 6 OS
26.1421	27.6763	26.9292	26.6292	27.5346	27.5425	27.1947	27.8292	27.0386	27.5427	2	7	3	4	4	6	6	5	6	5	2	7	3	4	4	6	6	5	6	5	0	20.064	28	9	0.196312	-0.44726	Q1MTA9;A0A1L1U0X8	Q1MTA9;A0A1L1U0X8	Carnitine palmitoyltransferase 1Aa (liver)	cpt1a	>tr|Q1MTA9|Q1MTA9_DANRE Carnitine palmitoyltransferase 1Aa (liver) OS
27.3164	28.4942	28.2919	28.619	28.1242	28.6739	28.2236	28.1332	28.049	28.0818	2	6	7	8	4	7	6	7	6	8	2	5	7	7	3	6	5	6	5	7	0	35.888	42	13	0.811609	-0.0631348	E9QI17;K7DY29	E9QI17;K7DY29	Carnitine palmitoyltransferase 1Ab (liver)	cpt1ab	>tr|E9QI17|E9QI17_DANRE Carnitine palmitoyltransferase 1Ab (liver) OS
31.645	31.2996	31.7237	31.7344	31.437	31.5589	31.7556	31.713	31.5982	31.6234	11	13	13	13	13	9	12	13	15	15	11	13	13	13	13	9	12	13	15	15	0	141.62	88	18	0.405253	-0.0819153	B2GQ15;Q5U3U3;B0S7W8	B2GQ15;Q5U3U3	Cpt2 protein =Danio rerio GN=cpt2 PE=2 SV=1;>sp|Q5U3U3|CPT2	cpt2	>tr|B2GQ15|B2GQ15_DANRE Cpt2 protein OS=Danio rerio GN=cpt2 PE=2 SV=1;>sp|Q5U3U3|CPT2_DANRE Carnitine O-palmitoyltransferase 2, mitochondrial OS=Danio rerio GN=cpt2 PE=2 SV=2
28.348	28.8564	28.4054	28.7486	28.5027	28.5062	27.9282	27.6958	28.8814	27.8641	5	6	5	6	4	6	5	5	5	6	5	6	5	6	4	6	5	5	5	6	0	11.646	35	8	0.142292	0.397094	Q7ZU43	Q7ZU43	Carboxypeptidase, vitellogenic-like =Danio rerio GN=cpvl PE=1 SV=1	cpvl	>tr|Q7ZU43|Q7ZU43_DANRE Carboxypeptidase, vitellogenic-like OS=Danio rerio GN=cpvl PE=1 SV=1
33.2983	33.5071	33.2817	33.4384	33.3602	33.4427	33.4343	33.4374	33.3895	33.4516	47	46	56	57	51	48	52	53	49	54	46	45	55	56	50	47	51	52	48	53	0	323.31	712	67	0.254308	-0.053949	E7EYE1;A0A0R4IER4;A0A0R4INP3;A0A0R4IJB9;A0A0R4IPK3	E7EYE1;A0A0R4IER4;A0A0R4INP3	Myomesin 2a	CR847973.1	>tr|E7EYE1|E7EYE1_DANRE Myomesin 2a OS
28.4126	28.3199	28.41	27.9354	28.1022	28.3211	27.9074	28.1083	28.121	27.9972	4	3	6	4	5	4	4	4	5	5	2	2	4	2	3	2	2	2	4	3	0	15.199	32	7	0.249974	0.145044	Q7T0F4;E9QD41	Q7T0F4;E9QD41	Cellular retinoic acid-binding protein	crabp1a	>tr|Q7T0F4|Q7T0F4_DANRE Cellular retinoic acid-binding protein OS
29.1991	27.4407	27.2567	27.267	28.0276	27.7836	27.3762	27.3899	27.2279	27.5118	3	1	3	3	2	3	2	2	2	3	2	0	2	2	1	2	1	1	1	2	0	7.6872	20	3	0.345874	0.380313	Q5G9L7;Q801Y4;A4VCG2;F6P703	Q5G9L7;Q801Y4;A4VCG2	Cellular retinoic acid-binding protein 2, b =Danio rerio GN=crabp2b PE=1 SV=1;>tr|Q801Y4|Q801Y4	crabp2b;crabp2a	>tr|Q5G9L7|Q5G9L7_DANRE Cellular retinoic acid-binding protein 2, b OS=Danio rerio GN=crabp2b PE=1 SV=1;>tr|Q801Y4|Q801Y4_DANRE Cellular retinoic acid binding protein 2, a OS=Danio rerio GN=crabp2a PE=1 SV=1;>tr|A4VCG2|A4VCG2_DANRE Crabp2b protein OS=Danio
28.6799	28.6517	28.6884	28.7776	28.8493	29.1344	28.8106	28.8451	28.8438	28.9084	4	6	9	9	6	8	8	9	8	8	3	5	7	8	5	7	7	8	7	7	0	14.618	41	10	0.0321849	-0.179054	A2CF48;Q642H6	A2CF48;Q642H6	Carnitine O-acetyltransferase a	crata	>tr|A2CF48|A2CF48_DANRE Carnitine O-acetyltransferase a OS	DANRE
28.3979	28.3909	27.733	27.3436	28.601	28.845	27.8763	27.6318	27.1321	27.4453	1	1	1	1	1	1	1	1	1	1	1	1	1	1	1	1	1	1	1	1	0.0052787	1.7755	10	1	0.437663	0.307155	B2GQH0;F1QCS1;Q68EH9	B2GQH0;F1QCS1;Q68EH9	Crbn protein	crbn	>tr|B2GQH0|B2GQH0_DANRE Crbn protein OS
29.5438	29.0211	29.1257	28.9185	29.1276	28.9053	28.8942	28.8039	28.9638	29.0354	3	2	3	2	3	2	3	2	3	3	1	0	2	1	1	0	1	1	1	1	0	17.027	27	4	0.0799041	0.226828	A0A0R4IJV2;E9QHQ2;A0A0R4IFU8;Q568M4	A0A0R4IJV2	CAMP-responsive element-binding protein 1b	creb1b	>tr|A0A0R4IJV2|A0A0R4IJV2_DANRE CAMP-responsive element-binding protein 1b OS
28.4776	26.8784	27.1494	27.136	26.0207	27.7182	27.2822	27.381	27.1667	27.3116	1	2	2	2	2	2	2	2	2	2	1	2	2	2	2	2	2	2	2	2	0.0011832	2.8247	8	3	0.570762	-0.239536	A0A0R4INM9;A0A0R4IPF2;A0A0R4IVZ7;A0A0R4IY90;F1R259;X1WG57;A0A0R4IPF3;A0A0R4IUG1	A0A0R4INM9;A0A0R4IPF2	CREB-binding protein a	crebbpa;crebbpa	>tr|A0A0R4INM9|A0A0R4INM9_DANRE CREB-binding protein a OS
31.4614	30.3384	31.065	30.715	30.858	31.0543	30.7827	30.9359	31.3425	30.7693	4	2	3	2	3	4	3	3	3	3	4	2	3	2	3	4	3	3	3	3	0	94.531	62	4	0.687049	-0.0893837	Q5BKV7	Q5BKV7	Cysteine-rich protein 1	crip1	>tr|Q5BKV7|Q5BKV7_DANRE Cysteine-rich protein 1 OS
30.7859	30.387	30.3468	30.4305	30.4239	30.3282	30.4275	30.277	30.4021	30.3148	12	11	11	10	11	8	12	13	12	10	12	11	11	10	11	8	12	13	12	10	0	79.462	103	15	0.175472	0.124895	Q6DEM2	Q6DEM2	V-crk avian sarcoma virus CT10 oncogene homolog	crk	>tr|Q6DEM2|Q6DEM2_DANRE V-crk avian sarcoma virus CT10 oncogene homolog OS	DANRE Guanine nucleotide-bind
29.2558	27.9824	28.1386	27.8884	28.6519	27.9225	27.6501	27.8388	27.6752	27.9123	5	5	5	4	8	4	5	6	5	5	5	5	5	4	8	4	5	6	5	5	0	23.584	24	9	0.0560125	0.583675	Q6PH06	Q6PH06	V-crk avian sarcoma virus CT10 oncogene homolog-like	crkl	>tr|Q6PH06|Q6PH06_DANRE V-crk avian sarcoma virus CT10 oncogene homolog-like OS
30.5475	30.202	30.3612	30.3541	30.2915	30.2057	30.2464	30.2016	30.3274	30.419	11	11	14	13	11	14	12	12	12	12	11	11	14	13	11	14	12	12	12	12	0	86.691	107	18	0.340649	0.0712162	F1QR62;Q52PJ6	F1QR62;Q52PJ6	Collapsin response mediator protein 1	crmp1	>tr|F1QR62|F1QR62_DANRE Collapsin response mediator protein 1 OS
27.5176		27.028				26.1268		26.7605	26.4217	1	1	1	0	0	0	1	0	1	1	1	1	1	0	0	0	1	0	1	1	0.002069	2.5439	2	2	0.755949	-0.356469	Q803R7;A0A0R4IGK7;E7FGM7	Q803R7;A0A0R4IGK7;E7FGM7	Zgc:55327	crnkl1	>tr|Q803R7|Q803R7_DANRE Zgc:55327 OS
	23.5613	23.5442	23.4522	23.6705	23.7942	23.3519	23.376	23.2761	23.1154	0	1	1	2	1	1	1	1	1	1	0	1	1	2	1	1	1	1	1	1	0.0018635	2.6768	4	2	0.229674	0.698112	Q503F8;F1QAI1	Q503F8;F1QAI1	Zgc:110643	crot	>tr|Q503F8|Q503F8_DANRE Zgc:110643 OS
			25.214	25.1264		25.6613		25.3109	25.0943	0	0	0	1	1	0	1	0	1	1	0	0	0	1	1	0	1	0	1	1	0.0054691	1.7445	1	1	0.820561	0.10809	Q1RM73;A4FUL4;A3KPH8;Q567B6	Q1RM73;A4FUL4;A3KPH8;Q567B6	Pentaxin	crp	>tr|Q1RM73|Q1RM73_DANRE Pentaxin OS
27.7108	28.6922	28.006	28.3884	28.0674	28.0021	28.9644	28.4147	28.2856	28.3402	2	3	3	3	3	2	3	3	3	2	0	0	0	0	0	0	0	0	0	0	0.00072394	3.0814	17	3	0.350652	-0.22842	F1QXE4;Q7SZ53;F6P334	F1QXE4	Pentaxin	crp	>tr|F1QXE4|F1QXE4_DANRE Pentaxin OS
28.7711	29.9137	29.4969	29.2391	29.7108	28.959	29.6283	29.5084	29.533	29.5931	6	7	7	7	6	6	6	6	6	5	0	1	1	1	1	1	1	1	0	0	0	24.489	62	7	0.940394	-0.0180237	A8KBB1;A8KBB0;X4YMF4;X4YDY8;A7E2J1;A3KPH5;X4Z0F0;X4YKD2;Q1RM11;A3KPH6;X4Z2B1;X4Z0E7	A8KBB1;A8KBB0	Pentaxin	crp3	>tr|A8KBB1|A8KBB1_DANRE Pentaxin OS
27.885	27.5589	27.5416	28.2117	27.4746	25.4433	29.0981	29.0669	28.008	27.945	3	2	2	2	1	1	4	4	3	2	0	0	0	0	0	0	0	0	0	0	0	6.2579	18	4	0.800042	-0.177905	L7QIX7;A9JRE3	L7QIX7	Pentaxin	CRP5.2	>tr|L7QIX7|L7QIX7_DANRE Pentaxin OS
26.9791		26.4802	26.8523			27.418			26.6466	1	0	1	1	0	0	1	0	0	1	1	0	1	1	0	0	1	0	0	1	0.00025491	3.8081	3	1	0.642936	0.375807	Q8JIZ3	Q8JIZ3	Cone rod homeobox	crx	>tr|Q8JIZ3|Q8JIZ3_DANRE Cone rod homeobox OS
31.2968	30.8262	31.2137	31.0475	31.0349	30.9888	31.2253	31.2941	31.3819	31.4036	9	7	9	8	8	8	10	10	10	10	9	7	9	8	8	8	10	10	10	10	0	67.583	146	10	0.151689	-0.174924	Q8UUZ6	Q8UUZ6	Alpha A crystallin	cryaa	>tr|Q8UUZ6|Q8UUZ6_DANRE Alpha A crystallin OS
		24.8769	24.8742				25.5798		25.1853	0	0	1	1	0	0	0	1	0	1	0	0	1	1	0	0	0	1	0	1	0.0020675	2.5355	4	1	0.554648	-0.337688	R4GES2;Q6DH14;E9QBU4	R4GES2;Q6DH14;E9QBU4		cryba1a
32.9551	32.3937	32.9088	32.5552	32.7333	32.6473	32.8099	32.8438	32.8708	32.9071	8	9	12	11	10	7	12	12	12	13	8	9	12	11	10	7	12	12	12	13	0	323.31	344	13	0.381359	-0.106575	Q6DGY4;A7YYE8	Q6DGY4;A7YYE8	Crystallin, beta A1b =Danio rerio GN=cryba1b PE=1 SV=1;>tr|A7YYE8|A7YYE8	cryba1b	>tr|Q6DGY4|Q6DGY4_DANRE Crystallin, beta A1b OS=Danio rerio GN=cryba1b PE=1 SV=1;>tr|A7YYE8|A7YYE8_DANRE Crystallin, beta A1b OS=Danio rerio GN=cryba1b PE=2 SV=1
34.4923	34.0678	34.0337	33.7475	34.1909	34.1731	34.0911	34.086	34.1339	34.1913	10	10	10	10	10	9	10	10	10	10	1	1	1	1	1	0	1	1	1	1	0	323.31	420	10	0.821099	-0.0286491	Q52JI6;A0A140LGC6	Q52JI6	Beta A1-2-crystallin	cryba1l1	>tr|Q52JI6|Q52JI6_DANRE Beta A1-2-crystallin OS
27.7548	27.0517	27.2408	27.1693	27.2986	26.5269	27.061	27.0463	27.5273	27.1899	3	3	4	1	3	2	3	5	5	4	3	3	4	1	3	2	3	5	5	4	0	34.654	33	7	0.28024	0.232772	B5M4A7;A0A0R4IHY1;Q5XJK0;F1QTR1	B5M4A7;A0A0R4IHY1;Q5XJK0;F1QTR1	BetaA1c-crystallin =Danio rerio GN=cryba1l2 PE=1 SV=1;>tr|A0A0R4IHY1|A0A0R4IHY1	cryba1l2	>tr|B5M4A7|B5M4A7_DANRE BetaA1c-crystallin OS=Danio rerio GN=cryba1l2 PE=1 SV=1;>tr|A0A0R4IHY1|A0A0R4IHY1_DANRE Crystallin, beta A1,-like 2 OS=Danio rerio GN=cryba1l2 PE=1 SV=1;>tr|Q5XJK0|Q5XJK0_DANRE Zgc:101859 OS=Danio rerio GN=cryba1l2 PE=2 SV=1;>tr|F1Q
34.5078	34.2918	34.3406	34.2726	34.4838	34.2928	34.1767	34.1707	34.4155	34.2764	16	15	15	15	15	15	15	15	15	15	10	10	10	10	10	10	10	10	10	10	0	323.31	576	16	0.127513	0.112915	Q6IQU2;F8W363;F8W389;F8W3H5	Q6IQU2;F8W363;F8W389	Beta A2-crystallin =Danio rerio GN=cryba2a PE=1 SV=1;>tr|F8W363|F8W363	cryba2a	>tr|Q6IQU2|Q6IQU2_DANRE Beta A2-crystallin OS=Danio rerio GN=cryba2a PE=1 SV=1;>tr|F8W363|F8W363_DANRE Crystallin, beta A2a OS=Danio rerio GN=cryba2a PE=1 SV=1;>tr|F8W389|F8W389_DANRE Crystallin, beta A2a (Fragment) OS=Danio rerio GN=cryba2a PE=1 SV=8
32.8696	32.8092	33.3606	33.1396	33.0535	32.5403	33.2435	33.2	33.3366	33.3439	9	9	9	9	8	9	8	8	9	8	9	9	9	9	8	9	8	8	9	8	0	323.31	372	9	0.644544	-0.0863373	Q45FX9;Q6DGY2	Q45FX9;Q6DGY2	BetaA2-2-crystallin =Danio rerio GN=cryba2b PE=1 SV=1;>tr|Q6DGY2|Q6DGY2	cryba2b	>tr|Q45FX9|Q45FX9_DANRE BetaA2-2-crystallin OS=Danio rerio GN=cryba2b PE=1 SV=1;>tr|Q6DGY2|Q6DGY2_DANRE Crystallin, beta A2b OS=Danio rerio GN=cryba2b PE=2 SV=1
33.3314	32.1619	32.9569	32.0561	32.9162	32.776	33.1219	32.8643	33.1615	33.1317	9	9	9	9	9	9	9	9	9	9	9	9	9	9	9	9	9	9	9	9	0	323.31	329	10	0.242635	-0.326608	Q52JI7	Q52JI7	Beta A4-crystallin	cryba4	>tr|Q52JI7|Q52JI7_DANRE Beta A4-crystallin OS
36.8018	36.0095	36.4873	36.3776	36.1091	36.1648	36.153	36.0527	36.3798	36.3026	21	21	22	22	22	21	21	21	22	21	21	21	22	22	22	21	21	21	22	21	0	323.31	1204	22	0.36483	0.14648	Q90WT1;F1QT01;Q6DGZ8	Q90WT1;F1QT01;Q6DGZ8	Beta B1-crystallin =Danio rerio GN=crybb1 PE=2 SV=1;>tr|F1QT01|F1QT01	crybb1	>tr|Q90WT1|Q90WT1_DANRE Beta B1-crystallin OS=Danio rerio GN=crybb1 PE=2 SV=1;>tr|F1QT01|F1QT01_DANRE Crystallin, beta B1 (Fragment) OS=Danio rerio GN=crybb1 PE=1 SV=1;>tr|Q6DGZ8|Q6DGZ8_DANRE Crystallin, beta B1 OS=Danio rerio GN=crybb1 PE=2 SV=1
33.5786	33.2886	33.9726	33.8621	33.6202	33.4559	33.4226	33.2935	33.8455	33.6228	9	11	11	10	11	11	11	10	11	11	9	11	11	10	11	11	11	10	11	11	0	293.28	370	12	0.397594	0.136375	E7F8M1;Q502C7	E7F8M1;Q502C7	Crystallin, beta B1,-like 1 =Danio rerio GN=crybb1l1 PE=1 SV=2;>tr|Q502C7|Q502C7	crybb1l1	>tr|E7F8M1|E7F8M1_DANRE Crystallin, beta B1,-like 1 OS=Danio rerio GN=crybb1l1 PE=1 SV=2;>tr|Q502C7|Q502C7_DANRE LOC553473 protein (Fragment) OS=Danio rerio GN=crybb1l1 PE=2 SV=1
35.0037	34.6552	34.9038	34.8193	34.8914	34.7455	34.7662	34.6324	35.0641	34.9015	13	16	15	16	16	16	16	15	16	16	9	12	11	12	12	12	12	11	12	12	0	323.31	487	16	0.736523	0.0327644	A7E2K5;E7F4V5	A7E2K5;E7F4V5	Crystallin, beta B1,-like 2 =Danio rerio GN=crybb1l2 PE=1 SV=1;>tr|E7F4V5|E7F4V5	crybb1l2	>tr|A7E2K5|A7E2K5_DANRE Crystallin, beta B1,-like 2 OS=Danio rerio GN=crybb1l2 PE=1 SV=1;>tr|E7F4V5|E7F4V5_DANRE Crystallin, beta B1,-like 2 OS=Danio rerio GN=crybb1l2 PE=1 SV=1
29.5159	29.3261	29.3542	29.35	29.4589	29.5532	29.5704	29.5748	29.5045	29.5405	6	7	7	7	7	7	6	6	7	5	6	7	7	7	7	7	6	6	7	5	0	49.262	59	9	0.00520372	-0.147653	Q45FX8;A4FUJ9;Q502C5	Q45FX8;A4FUJ9;Q502C5	BetagammaX-crystallin	crybgx	>tr|Q45FX8|Q45FX8_DANRE BetagammaX-crystallin OS
27.2097	28.0102	28.1542	29.1827		25.8334	28.8605	28.079	29.1945	28.5613	2	1	1	2	0	1	1	2	2	2	0	0	0	0	0	0	0	0	0	0	0	86.331	32	2	0.514029	-0.660931	Q15I85;Q15I82;B0S6N1;A5PL63	Q15I85;Q15I82;B0S6N1;A5PL63	Crygm2d3 protein =Danio rerio GN=crygEM2-4 PE=2 SV=1;>tr|Q15I82|Q15I82	crygEM2-4;crygm2d7;crygm2d21;crygm2d4	>tr|Q15I85|Q15I85_DANRE Crygm2d3 protein OS=Danio rerio GN=crygEM2-4 PE=2 SV=1;>tr|Q15I82|Q15I82_DANRE Crystallin gamma EM2-7 OS=Danio rerio GN=crygm2d7 PE=2 SV=1;>tr|B0S6N1|B0S6N1_DANRE Crystallin, gamma M2d21 OS=Danio rerio GN=crygm2d21 PE=3 SV=1;>tr|A5P
31.8075	30.6804	31.0753	30.8842	31.2169	31.3923	31.693	31.4143	31.734	31.5388	2	2	2	1	2	1	2	1	2	2	0	0	0	0	0	0	0	0	0	0	0	84.729	32	2	0.0722016	-0.421635	Q504G5;B0S6M3;Q502C3	Q504G5;B0S6M3;Q502C3	Crygm2d1 protein =Danio rerio GN=crygm2d1 PE=2 SV=1;>tr|B0S6M3|B0S6M3	crygm2d1	>tr|Q504G5|Q504G5_DANRE Crygm2d1 protein OS=Danio rerio GN=crygm2d1 PE=2 SV=1;>tr|B0S6M3|B0S6M3_DANRE Crystallin, gamma M2d1 OS=Danio rerio GN=crygm2d1 PE=3 SV=1;>tr|Q502C3|Q502C3_DANRE Crystallin, gamma M2d1 OS=Danio rerio GN=crygm2d1 PE=2 SV=1
	26.9071	28.0244	27.5296	27.2158	26.5946	27.7303	26.0076	27.3784	27.0504	0	1	1	1	1	1	1	1	1	1	0	0	0	0	0	0	0	0	0	0	0	7.4579	12	1	0.825302	-0.165194	A7E2M6	A7E2M6		crygm2d1
33.3314	34.1846	34.8907	34.4507	34.5836	34.7276	34.6805	34.225	35.121	34.7364	9	11	10	9	9	10	10	11	10	9	1	1	1	0	0	1	1	1	1	1	0	323.31	556	11	0.209962	-0.409884	A8E4S8;E7F8X7	A8E4S8;E7F8X7	Crystallin, gamma M2d10 =Danio rerio GN=crygm2d10 PE=1 SV=1;>tr|E7F8X7|E7F8X7	crygm2d10	>tr|A8E4S8|A8E4S8_DANRE Crystallin, gamma M2d10 OS=Danio rerio GN=crygm2d10 PE=1 SV=1;>tr|E7F8X7|E7F8X7_DANRE Crystallin, gamma M2d10 OS=Danio rerio GN=crygm2d10 PE=1 SV=1
28.8349	29.6584	30.5144	30.4208	30.4104	29.7841	30.1981	28.9531	30.612	30.2136	2	3	4	4	3	2	3	2	4	3	1	2	3	3	2	1	2	1	3	2	0	26.268	47	4	0.971864	0.0155869	A7E2K7	A7E2K7	Crystallin, gamma M2d12 =Danio rerio GN=crygm2d12 PE=1 SV=1	crygm2d12	>tr|A7E2K7|A7E2K7_DANRE Crystallin, gamma M2d12 OS=Danio rerio GN=crygm2d12 PE=1 SV=1
29.6128	29.7431	30.7999	30.6488	30.2918	29.6806	30.6667	30.2843	31.1353	30.7414	4	4	6	6	6	5	5	5	7	7	4	4	6	6	6	5	5	5	7	7	0	194.99	108	7	0.431955	-0.282373	Q6DH12;E7FFX3	Q6DH12;E7FFX3	Crystallin, gamma M2d13 =Danio rerio GN=crygm2d13 PE=1 SV=1;>tr|E7FFX3|E7FFX3	crygm2d13	>tr|Q6DH12|Q6DH12_DANRE Crystallin, gamma M2d13 OS=Danio rerio GN=crygm2d13 PE=1 SV=1;>tr|E7FFX3|E7FFX3_DANRE Crystallin, gamma M2d13 OS=Danio rerio GN=crygm2d13 PE=1 SV=1
		26.8917	25.7418			27.0813	26.3937	27.3148	26.4598	0	0	1	1	0	0	1	1	1	1	0	0	1	1	0	0	1	1	1	1	0	7.1985	3	1	0.0812458	-1.33026	A7E2K8;A0A0R4IM55	A7E2K8;A0A0R4IM55		crygm2d14
		27.748	26.8885	27.0533	26.6413	27.9439	27.482	28.3741	27.737	0	0	3	3	3	1	3	3	3	3	0	0	3	3	3	1	3	3	3	3	0	23.098	27	3	0.0864854	-1.53886	Q6DGY0;B0V190	Q6DGY0;B0V190	Zgc:92724 =Danio rerio GN=crygm2d15 PE=2 SV=1;>tr|B0V190|B0V190	crygm2d15	>tr|Q6DGY0|Q6DGY0_DANRE Zgc:92724 OS=Danio rerio GN=crygm2d15 PE=2 SV=1;>tr|B0V190|B0V190_DANRE Crystallin, gamma M2d15 OS=Danio rerio GN=crygm2d15 PE=1 SV=1
		29.6187	29.4863	28.8232	29.1934	28.8423	27.3733	29.0066	28.7114	0	0	1	1	1	1	1	1	1	1	0	0	0	0	0	0	0	0	0	0	0	42.696	29	1	0.327082	-1.38813	A6H8Q4	A6H8Q4		crygm2d17
31.1835	30.0293	30.7504	29.9666	30.6454	30.0255	30.9881	31.1367	31.2785	31.124	1	1	2	2	1	1	1	1	2	2	0	0	0	0	0	0	0	0	0	0	0	6.5229	36	2	0.254632	-0.395502	Q15I86;B0S6N3	Q15I86;B0S6N3	Crystallin gamma EM2-2	crygm2d2;zgc:173452	>tr|Q15I86|Q15I86_DANRE Crystallin gamma EM2-2 OS
27.9511	27.8549	29.1734	28.5656	28.6346	28.1259	29.5534	29.3343	29.8251	29.6612	2	2	3	2	3	1	3	3	3	3	0	0	0	0	0	0	0	0	0	0	0	83.862	47	3	0.0569518	-0.864072	Q15I84	Q15I84	Crystallin gamma EM2-5	crygm2d5	>tr|Q15I84|Q15I84_DANRE Crystallin gamma EM2-5 OS
	30.6458	31.3442	30.9636	30.9993	30.2696	31.1527	29.4017	31.6711	31.4414	0	2	2	2	2	2	2	1	2	2	0	0	0	0	0	0	0	0	0	0	0	9.1672	49	2	0.460049	-0.967192	F1Q6V5	F1Q6V5	Uncharacterized protein	crygm2d8	>tr|F1Q6V5|F1Q6V5_DANRE Uncharacterized protein OS
	24.2366	26.2668	25.8895	25.6727		26.0326	26.088	26.2523	26.5022	0	1	1	1	1	0	1	1	1	1	0	1	1	1	1	0	1	1	1	1	0.00049456	3.3795	2	1	0.329976	-0.460326	B0S6P0	B0S6P0		crygm2d9
33.8792	33.5021	33.8006	33.4912	33.7596	33.4551	33.5742	33.5686	33.6302	33.5458	11	11	11	10	11	9	10	11	11	11	11	11	11	10	11	9	10	11	11	11	0	323.31	396	12	0.158955	0.131754	Q5XTN0;A7E2N2	Q5XTN0;A7E2N2	Crygmx protein	crygmx	>tr|Q5XTN0|Q5XTN0_DANRE Crygmx protein OS
31.2729	31.2084	31.7941	31.3387	31.4768	31.1797	31.6158	31.4073	31.7063	31.5165	8	9	9	8	9	8	8	10	9	9	8	9	9	8	9	8	8	10	9	9	0	323.31	184	10	0.641337	-0.0669365	Q4VBU2;E9QDW1	Q4VBU2;E9QDW1	Crystallin, gamma MX,-like 2 =Danio rerio GN=crygmxl2 PE=1 SV=1;>tr|E9QDW1|E9QDW1	crygmxl2	>tr|Q4VBU2|Q4VBU2_DANRE Crystallin, gamma MX,-like 2 OS=Danio rerio GN=crygmxl2 PE=1 SV=1;>tr|E9QDW1|E9QDW1_DANRE Crystallin, gamma MX,-like 2 OS=Danio rerio GN=crygmxl2 PE=1 SV=1
26.5062	26.4301	26.3884	26.5417	25.9409	26.4937	26.5091	25.9868	26.3282	26.4867	1	2	1	2	2	1	2	2	1	1	1	2	1	2	2	1	2	2	1	1	0.00026151	4.1955	2	2	0.997046	0.000561523	Q5XTN8	Q5XTN8	Gamma-crystallin N-A	crygna	>sp|Q5XTN8|CRGNA_DANRE Gamma-crystallin N-A OS	DANRE Solute carrier family 39 (Zinc transporte
34.3623	33.3766	33.9604	33.5671	33.958	33.6741	33.8467	33.7982	34.0916	34.0289	8	9	10	10	11	10	10	10	10	10	7	8	9	9	10	9	9	9	9	9	0	272.1	387	12	0.824802	-0.0430138	A0A0A0MPG3;Q6DGY7;Q5R2V3	A0A0A0MPG3;Q6DGY7	Crystallin, gamma N2 (Fragment) =Danio rerio GN=crygn2 PE=1 SV=1;>sp|Q6DGY7|CRGNB	crygnb	>tr|A0A0A0MPG3|A0A0A0MPG3_DANRE Crystallin, gamma N2 (Fragment) OS=Danio rerio GN=crygn2 PE=1 SV=1;>sp|Q6DGY7|CRGNB_DANRE Gamma-crystallin N-B OS=Danio rerio GN=crygnb PE=2 SV=1
28.7943	28.3546	28.4287	28.2852	28.5622	28.9044	28.8218	28.7953	28.8042	28.2126	6	5	6	6	6	5	6	6	5	6	6	5	6	6	6	5	6	6	5	6	0	69.226	42	7	0.186752	-0.22267	Q0V973;B0UYA3;Q1RLR0;A0A0R4INZ9;B0UYA2	Q0V973;B0UYA3;Q1RLR0;A0A0R4INZ9;B0UYA2	Crystallin, lambda 1 =Danio rerio GN=cryl1 PE=2 SV=1;>tr|B0UYA3|B0UYA3	cryl1	>tr|Q0V973|Q0V973_DANRE Crystallin, lambda 1 OS=Danio rerio GN=cryl1 PE=2 SV=1;>tr|B0UYA3|B0UYA3_DANRE Crystallin, lambda 1 OS=Danio rerio GN=cryl1 PE=1 SV=1;>tr|Q1RLR0|Q1RLR0_DANRE Cryl1 protein (Fragment) OS=Danio rerio GN=cryl1 PE=2 SV=1;>tr|A0A0R4INZ9|
28.063	26.8984	27.1983	27.2611	27.6776	28.0718	27.8003	27.2429	27.204	27.652	4	2	3	3	4	4	5	3	3	5	4	2	3	3	4	4	5	3	3	5	0	32.373	29	7	0.524551	-0.17451	Q5CZU9;B2GS03;A5PN39;A5PN40	Q5CZU9;B2GS03;A5PN39;A5PN40	Crystallin, zeta (Quinone reductase) =Danio rerio GN=cryz PE=2 SV=1;>tr|B2GS03|B2GS03	cryz	>tr|Q5CZU9|Q5CZU9_DANRE Crystallin, zeta (Quinone reductase) OS=Danio rerio GN=cryz PE=2 SV=1;>tr|B2GS03|B2GS03_DANRE Cryz protein OS=Danio rerio GN=cryz PE=2 SV=1;>tr|A5PN39|A5PN39_DANRE Crystallin, zeta (quinone reductase) OS=Danio rerio GN=cryz PE=1 SV=
32.2281	33.0274	32.4335	32.7835	32.835	33.1248	32.6454	32.6206	32.6772	32.8008	13	14	12	13	14	15	14	16	13	13	13	14	12	13	14	15	14	16	13	13	0	203.96	334	18	0.53231	-0.112271	B2GTW6;B2GT34;Q7ZVY5	B2GTW6;B2GT34;Q7ZVY5	Citrate synthase =Danio rerio GN=cs PE=1 SV=1;>tr|B2GT34|B2GT34	cs	>tr|B2GTW6|B2GTW6_DANRE Citrate synthase OS=Danio rerio GN=cs PE=1 SV=1;>tr|B2GT34|B2GT34_DANRE Citrate synthase OS=Danio rerio GN=cs PE=2 SV=1;>sp|Q7ZVY5|CISY_DANRE Citrate synthase, mitochondrial OS=Danio rerio GN=cs PE=2 SV=1
	24.4189	24.0434		24.2348	24.6237	24.3872		24.1069	23.3211	0	1	1	0	1	1	1	1	1	1	0	1	1	0	1	1	1	1	1	1	0.0081867	1.525	2	1	0.651485	-0.255386	Q5U3I6;F1QG14	Q5U3I6;F1QG14	Csad protein	csad	>tr|Q5U3I6|Q5U3I6_DANRE Csad protein OS
30.2474	31.2692	30.8256	31.0538	30.9705	31.0923	30.9153	31.0525	30.6398	30.8991	9	18	18	19	15	12	20	23	15	22	9	18	18	19	15	12	20	23	15	22	0	299.41	116	28	0.812511	-0.0464817	G1K2H9;Q7SZC2	G1K2H9;Q7SZC2	Exportin-2	cse1l	>tr|G1K2H9|G1K2H9_DANRE Exportin-2 OS
26.8939	26.6856	26.1631	26.5088	26.4617	26.4608	26.1726	26.5126	26.2737	26.1167	2	1	3	2	3	2	4	3	3	4	2	1	3	2	3	2	4	3	3	4	0	5.6381	7	4	0.141682	0.235376	A0JMN4;F1R4V1	A0JMN4	Tyrine-protein kinase	csk	>tr|A0JMN4|A0JMN4_DANRE Tyrosine-protein kinase OS	DANRE Acadl protein OS=Danio rerio GN=acadl P
28.2351	28.8096	28.1273	28.508	28.5309	28.2927	28.1301	28.2569	28.2324	28.3793	3	6	5	8	7	5	9	7	9	8	3	6	5	8	7	5	9	7	9	8	0	18.447	39	9	0.185429	0.183884	Q8JGT0;Q8JG73;Q8JHD9;Q8JHE0;A0A140LFX4	Q8JGT0;Q8JG73;Q8JHD9;Q8JHE0	Casein kinase 1, alpha 1 =Danio rerio GN=csnk1a1 PE=1 SV=1;>tr|Q8JG73|Q8JG73	csnk1a1	>tr|Q8JGT0|Q8JGT0_DANRE Casein kinase 1, alpha 1 OS=Danio rerio GN=csnk1a1 PE=1 SV=1;>tr|Q8JG73|Q8JG73_DANRE Casein kinase 1, alpha 1 OS=Danio rerio GN=csnk1a1 PE=1 SV=1;>tr|Q8JHD9|Q8JHD9_DANRE Casein kinase 1, alpha 1 OS=Danio rerio GN=csnk1a1 PE=1 SV=1;>
27.3314	27.7209	26.8636	27.4985	27.6291	27.5891	27.1188	27.2227	27.3473	27.2385	2	3	3	3	3	3	3	3	3	3	2	3	3	3	3	3	3	3	3	3	0	7.4089	11	4	0.555039	0.105396	B2GSL2;Q7T2E3;Q6P3K7;Q6P109	B2GSL2;Q7T2E3;Q6P3K7;Q6P109	Csnk1db protein	csnk1db;csnk1da;csnk1e	>tr|B2GSL2|B2GSL2_DANRE Csnk1db protein OS
25.8677	25.5606	25.6663	26.3028	25.7562	25.8483	26.3207	26.0003	25.6832	26.0373	2	1	1	1	2	2	3	2	2	2	2	1	1	1	2	2	3	2	2	2	0.0007131	2.8861	8	3	0.402571	-0.147225	B0S603;A7MC91;Q503C4;A0A0R4IF51;Q0P446;A0A0R4IBC9;X1WHT8;A0A0R4IUQ5;Q5PRD4	B0S603;A7MC91;Q503C4;A0A0R4IF51;Q0P446;A0A0R4IBC9;X1WHT8;A0A0R4IUQ5;Q5PRD4	Casein kinase 1, gamma 2b =Danio rerio GN=csnk1g2b PE=1 SV=1;>tr|A7MC91|A7MC91	csnk1g2b;csnk1g2a;csnk1g1	>tr|B0S603|B0S603_DANRE Casein kinase 1, gamma 2b OS=Danio rerio GN=csnk1g2b PE=1 SV=1;>tr|A7MC91|A7MC91_DANRE Csnk1g2b protein OS=Danio rerio GN=csnk1g2b PE=2 SV=1;>tr|Q503C4|Q503C4_DANRE Casein kinase 1 gamma 2a OS=Danio rerio GN=csnk1g2a PE=1 SV=1;>tr|A
31.2635	31.4619	31.2473	31.4715	31.2111	31.2902	31.2537	31.4666	31.3083	31.5039	9	12	10	12	12	12	11	13	11	11	0	1	0	1	0	1	0	0	0	0	0	168.87	169	14	0.668659	-0.0334793	Q803N7;E9QIP1;E9QHH7;E9QCX0	Q803N7;E9QIP1	Casein kinase 2 alpha 1 =Danio rerio GN=csnk2a1 PE=1 SV=1;>tr|E9QIP1|E9QIP1	csnk2a1	>tr|Q803N7|Q803N7_DANRE Casein kinase 2 alpha 1 OS=Danio rerio GN=csnk2a1 PE=1 SV=1;>tr|E9QIP1|E9QIP1_DANRE Casein kinase 2, alpha 1 polypeptide (Fragment) OS=Danio rerio GN=csnk2a1 PE=1 SV=1
25.9442	26.2796	25.109		26.1264	25.7633	25.8585	25.9306	25.8037	25.9683	1	1	1	0	1	1	1	1	1	1	0	0	0	0	0	0	0	0	0	0	0.0024352	2.2284	3	1	0.454141	-0.26224	Q91397	Q91397	Casein kinase 2 alpha subunit (Fragment)	csnk2a1	>tr|Q91397|Q91397_DANRE Casein kinase 2 alpha subunit (Fragment) OS
	25.9819	25.6215	25.9059	26.0281	25.4912	25.5659	25.4533	25.9554	25.5471	1	2	1	1	2	3	2	2	3	2	1	2	1	1	2	3	2	2	3	2	0.00025284	3.6817	3	3	0.272869	0.180347	Q7ZU33;Q90457	Q7ZU33;Q90457	Casein kinase 2, alpha prime polypeptide a =Danio rerio GN=csnk2a2a PE=1 SV=1;>tr|Q90457|Q90457	csnk2a2a	>tr|Q7ZU33|Q7ZU33_DANRE Casein kinase 2, alpha prime polypeptide a OS=Danio rerio GN=csnk2a2a PE=1 SV=1;>tr|Q90457|Q90457_DANRE Protein kinase CK2 alpha OS=Danio rerio GN=csnk2a2a PE=2 SV=1
26.6264	26.9426	26.4337	26.9001	26.7792	26.6274	26.7074	26.6566	26.7623	26.6833	1	2	3	4	2	2	3	1	2	1	1	1	2	3	2	1	3	1	2	1	0	12.259	14	4	0.624554	0.0490025	E7FCZ6	E7FCZ6	Casein kinase 2, alpha prime polypeptide b =Danio rerio GN=csnk2a2b PE=1 SV=1	csnk2a2b	>tr|E7FCZ6|E7FCZ6_DANRE Casein kinase 2, alpha prime polypeptide b OS=Danio rerio GN=csnk2a2b PE=1 SV=1
29.986	29.4659	29.3751	29.7355	29.629	29.1256	29.5511	29.6288	29.4062	29.6013	3	5	5	8	5	3	6	7	7	7	3	5	5	8	5	3	6	7	7	7	0	60.735	67	9	0.249851	0.175673	Q1LXD2;Q91398	Q1LXD2;Q91398	Casein kinase II subunit beta	csnk2b	>tr|Q1LXD2|Q1LXD2_DANRE Casein kinase II subunit beta OS
			24.3742					23.458	23.083	0	0	1	1	1	2	1	1	1	2	0	0	1	1	1	2	1	1	1	2	0	13.658	7	5	0.0121153	0.88549	E7FCN9;A0A0B5JQ10;A0A0B5JS46	E7FCN9	Chondroitin sulfate proteoglycan 4	cspg4	>tr|E7FCN9|E7FCN9_DANRE Chondroitin sulfate proteoglycan 4 OS
28.7132	28.1857	28.8046	28.3774	28.5631	28.5403	28.1514	28.2309	28.5833	28.8924	4	3	6	5	4	3	5	4	6	5	4	3	5	4	4	2	4	3	5	4	0	25.793	31	6	0.784842	0.0491611	Q6NZV4;F8W3V9;F8W5N8	Q6NZV4;F8W3V9	Cysteine and glycine-rich protein 1	csrp1a	>tr|Q6NZV4|Q6NZV4_DANRE Cysteine and glycine-rich protein 1 OS	DANRE Rbx1 protein (Fragment) OS=Danio rerio GN=rbx1 PE=2 SV=1;>tr|Q0II
26.8775	25.6778	26.7547	26.3953	26.3536	26.3132	26.0811	26.1902	26.7634	26.0293	2	1	1	2	2	1	2	1	2	2	2	1	1	2	2	1	2	1	2	2	0	10.043	9	4	0.596334	0.136335	F8W305;F1QMH0;A1L2A2	F8W305;F1QMH0;A1L2A2	Cysteine and glycine-rich protein 1b (Fragment)	csrp1b	>tr|F8W305|F8W305_DANRE Cysteine and glycine-rich protein 1b (Fragment) OS
						26.0897	26.1524	26.0194	25.9479	0	0	0	1	0	0	1	1	1	1	0	0	0	1	0	0	1	1	1	1	0	23.504	5	2	0.0541355	-1.63657	Q6P2T6	Q6P2T6	Cysteine and glycine-rich protein 2	csrp2	>tr|Q6P2T6|Q6P2T6_DANRE Cysteine and glycine-rich protein 2 OS
32.4693	31.4834	32.269	32.0625	31.6997	31.9014	31.9176	32.1061	32.3395	32.0192	7	8	8	8	8	8	8	8	8	8	1	1	1	1	1	1	1	1	1	1	0	152.37	195	8	0.769085	-0.0600105	Q7ZUH6;E7EYW5	Q7ZUH6;E7EYW5	Zgc:56530 =Danio rerio GN=cst14a.2 PE=2 SV=1;>tr|E7EYW5|E7EYW5	cst14a.2	>tr|Q7ZUH6|Q7ZUH6_DANRE Zgc:56530 OS=Danio rerio GN=cst14a.2 PE=2 SV=1;>tr|E7EYW5|E7EYW5_DANRE Cystatin 14a, tandem duplicate 1 OS=Danio rerio GN=cst14a.2 PE=1 SV=1
31.2991	31.121	30.9377	31.2749	31.3339	31.3217	31.4845	31.099	31.2377	31.4559	5	6	6	6	6	6	6	6	6	5	2	2	2	2	2	2	2	2	2	1	0	20.668	92	6	0.251594	-0.126428	F1RBG8	F1RBG8	Cystatin 14b, tandem duplicate 1 =Danio rerio GN=cst14b.1 PE=1 SV=1	cst14b.1	>tr|F1RBG8|F1RBG8_DANRE Cystatin 14b, tandem duplicate 1 OS=Danio rerio GN=cst14b.1 PE=1 SV=1
27.2954	27.8244	28.5759	28.1495	28.077	28.3697	27.8245	27.6818	27.9979	27.816	1	1	1	1	1	2	1	2	2	2	1	1	1	1	1	2	1	2	2	2	0	5.8068	19	2	0.85239	0.0464699	Q08BN2	Q08BN2	Zgc:153129	cst14b.1	>tr|Q08BN2|Q08BN2_DANRE Zgc:153129 OS
26.8391	26.3503	26.9265	26.7035	26.8051	26.5067	27.0877	25.9627	26.682	26.7104	3	2	4	3	2	1	3	3	3	3	3	2	4	3	2	1	3	3	3	3	0	4.7382	10	4	0.536149	0.134962	Q45RG8;B8A4C9;B8A4D0;B8A4D2;A3KP81	Q45RG8;B8A4C9;B8A4D0	Cystatin	cst3	>tr|Q45RG8|Q45RG8_DANRE Cystatin OS
29.9509	29.8368	29.7144	29.4261	29.3775	30.0933	29.4124	29.3669	29.5525	29.3223	7	8	7	10	11	5	8	7	9	9	7	8	7	10	11	5	8	7	9	9	0	97.635	72	12	0.553757	0.111658	Q6NYN6;F1QFK9;Q7SYM3;F1QHR4;E9QEG6;E9QES9;E9QCD8	Q6NYN6;F1QFK9;Q7SYM3;F1QHR4	Zgc:77560 protein =Danio rerio GN=cstf1 PE=2 SV=1;>tr|F1QFK9|F1QFK9	cstf1	>tr|Q6NYN6|Q6NYN6_DANRE Zgc:77560 protein OS=Danio rerio GN=cstf1 PE=2 SV=1;>tr|F1QFK9|F1QFK9_DANRE Cleavage stimulation factor, 3 pre-RNA, subunit 1 OS=Danio rerio GN=cstf1 PE=1 SV=1;>tr|Q7SYM3|Q7SYM3_DANRE Zgc:77560 OS=Danio rerio GN=cstf1 PE=2 SV=1;>tr
29.3359	29.246	28.8458	29.0226	28.8669	29.0273	28.7459	28.5231	28.7217	28.7684	5	4	5	4	6	4	6	8	6	6	5	4	5	4	6	4	6	8	6	6	0	30.656	32	8	0.0429343	0.306152	Q6P0U7;F1QWP0;A0A0R4I9I2;Q7ZUX2;A0A0R4IUC2;A0A140LG27	Q6P0U7;F1QWP0;A0A0R4I9I2;Q7ZUX2;A0A0R4IUC2	Cleavage stimulation factor, 3 pre-RNA, subunit 2 =Danio rerio GN=cstf2 PE=2 SV=1;>tr|F1QWP0|F1QWP0	cstf2	>tr|Q6P0U7|Q6P0U7_DANRE Cleavage stimulation factor, 3 pre-RNA, subunit 2 OS=Danio rerio GN=cstf2 PE=2 SV=1;>tr|F1QWP0|F1QWP0_DANRE Cleavage stimulation factor, 3 pre-RNA, subunit 2 OS=Danio rerio GN=cstf2 PE=4 SV=1;>tr|A0A0R4I9I2|A0A0R4I9I2_DANRE Cleava
27.3366	29.5644	28.941	29.1054	29.0301	29.0358	28.8609	28.9093	28.3913	29.4928	4	10	10	9	12	5	11	11	11	10	4	10	10	9	12	5	11	11	11	10	0	48.022	53	14	0.74268	-0.142495	Q7ZVG5;F1QIB2;A0A0R4IIX4;Q6PUS3;F6P2P0	Q7ZVG5;F1QIB2;A0A0R4IIX4;Q6PUS3;F6P2P0	Cleavage stimulation factor, 3 pre-RNA, subunit 3 =Danio rerio GN=cstf3 PE=2 SV=1;>tr|F1QIB2|F1QIB2	cstf3	>tr|Q7ZVG5|Q7ZVG5_DANRE Cleavage stimulation factor, 3 pre-RNA, subunit 3 OS=Danio rerio GN=cstf3 PE=2 SV=1;>tr|F1QIB2|F1QIB2_DANRE Cleavage stimulation factor, 3 pre-RNA, subunit 3 OS=Danio rerio GN=cstf3 PE=1 SV=1;>tr|A0A0R4IIX4|A0A0R4IIX4_DANRE Cleava
31.6232	32.046	31.8986	31.8599	32.0796	31.9288	32.0121	32.0191	31.8307	32.0591	13	13	14	13	10	12	13	12	14	13	7	7	8	7	5	6	7	6	7	6	0	230.97	189	15	0.472493	-0.0684834	Q9DEG7;Q7ZU55;E9QEQ4	Q9DEG7;Q7ZU55;E9QEQ4	C-terminal-binding protein 1	ctbp1	>tr|Q9DEG7|Q9DEG7_DANRE C-terminal-binding protein 1 OS
27.5462	27.4727	27.1297	27.2798	26.8491	27.2949	26.8156	26.6558	26.5939	27.2833	2	2	3	2	2	2	2	2	2	2	2	2	3	2	2	2	2	2	2	2	0	7.4522	14	3	0.134896	0.326818	Q5BU19;F1QMW3;F8W4E9;Q6NZ25;Q7SZN5;Q9DEG6;Q5BU18;F8W3U1;F1RA12;A9UL56;Q7ZVY6;F8W571;F8W509;F8W3Q3;F8W377;F8W438	Q5BU19;F1QMW3;F8W4E9;Q6NZ25;Q7SZN5;Q9DEG6;Q5BU18;F8W3U1;F1RA12;A9UL56;Q7ZVY6;F8W571;F8W509	Ribeye a protein	ctbp2a	>tr|Q5BU19|Q5BU19_DANRE Ribeye a protein OS
30.0798	29.8701	29.8544	29.9747	30.0965	29.8278	29.8372	29.861	30.0231	30.0267	8	8	9	10	9	10	9	8	7	8	4	4	4	4	4	4	3	4	4	4	0	32.071	72	10	0.402604	0.0599468	Q5BU17	Q5BU17	Ribeye b protein	ctbp2l	>tr|Q5BU17|Q5BU17_DANRE Ribeye b protein OS	DANRE Si:dkey-7b17.2 protein (Fragment) OS=Danio rerio GN=ftr83 PE=
32.1938	31.8739	32.0479	32.0118	31.9438	31.9999	32.1035	32.1236	32.3009	32.1663	16	20	21	20	20	18	21	19	21	22	16	20	21	20	20	18	21	19	21	22	0	184.75	241	25	0.125183	-0.124575	Q6JAA4;Q5XJR2;Q4V985;Q1RM41;A1L216;K7DY15	Q6JAA4	CCCTC-binding factor	ctcf	>tr|Q6JAA4|Q6JAA4_DANRE CCCTC-binding factor OS	DANRE Pygb protein (Fragment) OS=Danio rerio GN=pygb PE=2 SV=1
28.7114	29.152	28.597	28.7309	28.0477	27.8678	28.6586	28.1269	26.9593	28.0393	2	1	1	2	1	2	4	3	3	3	2	1	1	2	1	2	4	3	3	3	0	7.2037	10	5	0.0603761	0.717406	Q08BB5;E9QJD7;A4QNX6	Q08BB5	CTD small phphatase-like protein 2-A	ctdspl2a	>sp|Q08BB5|CTL2A_DANRE CTD small phosphatase-like protein 2-A OS
30.6168	30.4237	30.3826	30.4075	30.5224	30.1025	30.3693	30.3829	30.3771	30.4229	8	9	10	10	11	9	9	8	11	13	6	8	8	8	10	7	7	6	9	10	0	93.101	84	14	0.0899819	0.139672	Q6PHI6;Q6NWE3;F1QPF7	Q6PHI6;Q6NWE3;F1QPF7	Cystathionase (Cystathionine gamma-lyase)	cth	>tr|Q6PHI6|Q6PHI6_DANRE Cystathionase (Cystathionine gamma-lyase) OS	DANRE Calcium uptake protein 1, mitochondrial OS=Dan
				23.4239		22.3906			24.6273	0	0	0	0	1	0	1	0	0	1	0	0	0	0	1	0	1	0	0	1	0.0045455	2.0124	1	1	0.371073	0.49864	Q68EI1;A0A0R4ILM2;F1R5R0;A0A0R4IUA2	Q68EI1;A0A0R4ILM2;F1R5R0;A0A0R4IUA2		cthl
31.887	31.9558	31.7665	31.8397	32.033	32.01	31.8479	31.7708	31.7176	31.6811	27	30	29	33	30	25	30	29	29	26	24	27	26	30	27	22	27	26	26	23	0	323.31	323	39	0.255843	0.0909119	Q9PVF8;A9JRW0;A0A0R4IF47	Q9PVF8;A9JRW0;A0A0R4IF47	Catenin (Cadherin-associated protein), alpha =Danio rerio GN=ctnna1 PE=1 SV=1;>tr|A9JRW0|A9JRW0	ctnna1	>tr|Q9PVF8|Q9PVF8_DANRE Catenin (Cadherin-associated protein), alpha OS=Danio rerio GN=ctnna1 PE=1 SV=1;>tr|A9JRW0|A9JRW0_DANRE Catenin (Cadherin-associated protein), alpha OS=Danio rerio GN=ctnna1 PE=2 SV=1;>tr|A0A0R4IF47|A0A0R4IF47_DANRE Catenin (cadheri
29.0733	29.1546	28.5216	28.5186	29.1283	29.2707	28.7955	28.8364	28.6411	28.7751	5	12	8	12	11	8	12	10	9	15	0	5	2	4	5	4	4	4	4	6	0	83.358	60	18	0.934151	0.0155106	B7ZC77;X1WG13	B7ZC77	Catenin alpha-2	Ctnna2	>sp|B7ZC77|CTNA2_DANRE Catenin alpha-2 OS
	26.9564	25.0572	25.313	26.4294	26.2711	25.4959	25.9241	25.2375	25.3318	1	1	1	1	1	1	1	1	1	1	1	1	1	1	1	1	1	1	1	1	0.00048948	3.2484	7	1	0.813781	0.106813	Q4V9D9;F1Q548;B8A6A9;Q5XJV0;B8JKG9	Q4V9D9;F1Q548;B8A6A9;Q5XJV0;B8JKG9		ctnna2
30.7327	31.5705	30.9998	31.1199	31.3997	31.5613	31.1624	31.1192	31.0521	31.0718	13	18	19	21	18	14	16	19	19	18	0	1	0	0	1	1	0	0	0	0	0	206.87	157	24	0.873202	-0.0288311	Q7ZU14;F1QGH7;A0A0N4SUA5;Q90424;F8W436	Q7ZU14;F1QGH7;A0A0N4SUA5;Q90424	Catenin (Cadherin-associated protein), beta 1 =Danio rerio GN=ctnnb1 PE=2 SV=1;>tr|F1QGH7|F1QGH7	ctnnb1	>tr|Q7ZU14|Q7ZU14_DANRE Catenin (Cadherin-associated protein), beta 1 OS=Danio rerio GN=ctnnb1 PE=2 SV=1;>tr|F1QGH7|F1QGH7_DANRE Catenin (cadherin-associated protein), beta 1 OS=Danio rerio GN=ctnnb1 PE=1 SV=1;>tr|A0A0N4SUA5|A0A0N4SUA5_DANRE Catenin (cadhe
27.5662	28.3156	27.4156	27.4461	27.692	27.8852	27.5447	27.5963	27.3451	27.2766	5	5	5	4	5	4	5	4	6	3	5	5	5	4	5	4	5	4	6	3	0	30.198	43	8	0.44543	0.157531	A0A0R4INT5;Q6P4V4	A0A0R4INT5;Q6P4V4	Catenin, beta-like 1 =Danio rerio GN=ctnnbl1 PE=1 SV=1;>tr|Q6P4V4|Q6P4V4	ctnnbl1	>tr|A0A0R4INT5|A0A0R4INT5_DANRE Catenin, beta-like 1 OS=Danio rerio GN=ctnnbl1 PE=1 SV=1;>tr|Q6P4V4|Q6P4V4_DANRE Catenin, beta like 1 OS=Danio rerio GN=ctnnbl1 PE=1 SV=1
31.5751	30.9519	31.0033	30.9734	31.1996	31.0914	30.9783	30.9782	30.8128	30.8019	16	17	18	19	18	12	20	15	20	17	16	17	18	19	18	12	20	15	20	17	0	286.91	157	26	0.146726	0.208136	F1R6C8;A0A0R4IV39;B1WB97;A0A0R4IIJ7	F1R6C8;A0A0R4IV39;B1WB97	Catenin (cadherin-associated protein), delta 1 =Danio rerio GN=ctnnd1 PE=1 SV=2;>tr|A0A0R4IV39|A0A0R4IV39	ctnnd1	>tr|F1R6C8|F1R6C8_DANRE Catenin (cadherin-associated protein), delta 1 OS=Danio rerio GN=ctnnd1 PE=1 SV=2;>tr|A0A0R4IV39|A0A0R4IV39_DANRE Catenin (cadherin-associated protein), delta 1 OS=Danio rerio GN=ctnnd1 PE=1 SV=1;>tr|B1WB97|B1WB97_DANRE LOC556726 pr
26.6402	25.9518	25.7087		26.1394	27.2299	26.4381		26.387	26.4316	2	2	1	0	1	1	1	0	1	1	2	2	1	0	1	1	1	0	1	1	0	5.5925	3	3	0.94278	-0.054039	F1RBK4;E7FFJ4;F1R306;B0V2S9;A1L266;F1R829	F1RBK4;E7FFJ4;F1R306;B0V2S9;A1L266	Catenin (cadherin-associated protein), delta 2b =Danio rerio GN=ctnnd2b PE=1 SV=2;>tr|E7FFJ4|E7FFJ4	ctnnd2b;ctnnd2a	>tr|F1RBK4|F1RBK4_DANRE Catenin (cadherin-associated protein), delta 2b OS=Danio rerio GN=ctnnd2b PE=1 SV=2;>tr|E7FFJ4|E7FFJ4_DANRE Catenin (cadherin-associated protein), delta 2a OS=Danio rerio GN=ctnnd2a PE=4 SV=2;>tr|F1R306|F1R306_DANRE Catenin (cadheri
26.631				26.6294		26.6125	26.5014		26.3578	2	0	3	2	2	1	3	4	4	2	1	0	2	1	1	0	2	3	3	1	0	6.8175	4	5	0.257288	-0.957978	A3QJW5;Q6PEI7	A3QJW5;Q6PEI7	CTP synthase	ctps1a;ctps1	>tr|A3QJW5|A3QJW5_DANRE CTP synthase OS
25.2151	25.5081	24.7079	25.176	25.1961		25.1531	25.1957	25.3894	25.0943	1	1	1	1	1	0	1	1	2	1	1	1	1	1	1	0	1	1	2	1	0	4.6976	3	2	0.461825	0.261338	A3KDM3	A3KDM3	CTR9 homolog, Paf1/RNA polymerase II complex component =Danio rerio GN=ctr9 PE=1 SV=1	ctr9	>tr|A3KDM3|A3KDM3_DANRE CTR9 homolog, Paf1/RNA polymerase II complex component OS=Danio rerio GN=ctr9 PE=1 SV=1
31.3494	30.508	30.8329	31.0206	31.0539	31.1554	30.9232	31.6034	31.1527	31.5916	7	7	6	7	6	5	6	6	6	6	5	5	4	5	4	3	4	4	4	4	0	125.03	150	7	0.123416	-0.3323	Q7SX97;F1QFX9	Q7SX97;F1QFX9	Chymotrypsinogen B1	ctrb1	>tr|Q7SX97|Q7SX97_DANRE Chymotrypsinogen B1 OS
29.2537	28.8635	28.6674	28.8804	28.875	29.1726	28.8336	29.1005	29.0093	29.2803	4	4	4	4	5	5	4	5	4	6	4	4	4	4	5	5	4	5	4	6	0	51.833	47	6	0.196857	-0.171266	Q66HW9	Q66HW9	Chymotrypsin-like	ctrl	>tr|Q66HW9|Q66HW9_DANRE Chymotrypsin-like OS
28.7547	28.5667	28.7269	28.9199	28.7946	28.4845	28.6026	28.5775	28.5919	28.2544	3	5	3	3	5	3	4	3	2	4	3	5	3	3	5	3	4	3	2	4	0	50.82	36	5	0.0203146	0.250365	Q6PHJ3;A0A0R4ILY1;A0A0R4IGG9;A0A0R4ITW7	Q6PHJ3;A0A0R4ILY1;A0A0R4IGG9	Carboxypeptidase	ctsa	>tr|Q6PHJ3|Q6PHJ3_DANRE Carboxypeptidase OS
27.4188	28.2696	27.4325	28.0666	27.9892	27.5392	28.2807	27.4737	29.0634	28.0097	3	2	6	5	2	2	4	3	5	5	2	2	3	3	2	2	3	2	3	3	0	13.348	20	7	0.500358	-0.237964	Q803E4	Q803E4	Zgc:55862	ctsba	>tr|Q803E4|Q803E4_DANRE Zgc:55862 OS
26.8909	26.2476	27.0224	26.8219	26.5749	26.0288		26.449		26.4672	1	1	4	3	1	1	0	1	1	3	1	1	4	3	1	1	0	1	1	3	0	23.965	17	4	0.0934337	1.33221	A0A0R4IK18;A0A0R4IBK4;Q6P2V1	A0A0R4IK18;A0A0R4IBK4;Q6P2V1	Cathepsin C	ctsc	>tr|A0A0R4IK18|A0A0R4IK18_DANRE Cathepsin C OS
32.4978	31.6807	31.974	31.9862	32.0231	31.6418	31.5563	31.386	31.4869	31.417	10	11	11	11	11	10	11	10	10	10	10	11	11	11	11	10	11	10	10	10	0	229.55	252	11	0.00499438	0.534739	A0A0R4IBQ0;Q8JH28;Q8AWD9;Q1L9E4;Q9DD89	A0A0R4IBQ0;Q8JH28;Q8AWD9;Q1L9E4;Q9DD89	Cathepsin D	ctsd	>tr|A0A0R4IBQ0|A0A0R4IBQ0_DANRE Cathepsin D OS
25.6656		25.6649				25.3898	25.4347	25.7827	25.2132	1	1	1	1	1	0	2	2	1	2	1	1	1	1	1	0	2	2	1	2	0	5.6388	10	2	0.283472	-0.666681	Q6NWF2;F1R4G6	Q6NWF2;F1R4G6	Cathepsin H	ctsh	>tr|Q6NWF2|Q6NWF2_DANRE Cathepsin H OS
28.9004	28.4273	29.0197	28.8403	28.7555	28.2197	28.5953	28.9669	29.061	29.242	3	3	3	3	3	3	3	3	3	2	3	3	3	3	3	3	3	3	3	2	0	64.499	34	3	0.895193	-0.0283432	Q6DHT0	Q6DHT0	Cathepsin L.1	ctsl.1	>tr|Q6DHT0|Q6DHT0_DANRE Cathepsin L.1 OS
30.8176	30.5657	30.9225	30.5769	30.9919	30.0941	30.3732	30.6948	30.5205	30.6907	8	7	9	9	7	5	7	8	9	6	8	7	9	9	7	5	7	8	9	6	0	281.67	161	10	0.0681477	0.300257	Q8AYF3;Q6NYR5;A5WVL6;A5WVL7;A5WVL8	Q8AYF3;Q6NYR5;A5WVL6	Cathepsin (Fragment) =Danio rerio GN=ctsla PE=2 SV=1;>tr|Q6NYR5|Q6NYR5	ctsla	>tr|Q8AYF3|Q8AYF3_DANRE Cathepsin (Fragment) OS=Danio rerio GN=ctsla PE=2 SV=1;>tr|Q6NYR5|Q6NYR5_DANRE Cathepsin L1, a OS=Danio rerio GN=ctsla PE=2 SV=1;>tr|A5WVL6|A5WVL6_DANRE Cathepsin La OS=Danio rerio GN=ctsla PE=3 SV=1
	26.2544	25.9952	26.0738		26.0843	26.5969	26.4872	25.9492	26.4294	0	1	2	3	0	1	2	2	2	1	0	1	2	3	0	1	2	2	2	1	0	4.73	6	3	0.0744794	-0.801138	Q566T8;Q4QRH8;A2BF64;Q502H6;Q502A6	Q566T8;Q4QRH8;A2BF64	Cathepsin S, b.2 =Danio rerio GN=ctss2.2 PE=2 SV=1;>tr|Q4QRH8|Q4QRH8	ctssb.2	>tr|Q566T8|Q566T8_DANRE Cathepsin S, b.2 OS=Danio rerio GN=ctss2.2 PE=2 SV=1;>tr|Q4QRH8|Q4QRH8_DANRE Cathepsin S, b.2 OS=Danio rerio GN=ctss2.2 PE=2 SV=1;>tr|A2BF64|A2BF64_DANRE Cathepsin S, ortholog 2, tandem duplicate 2 OS=Danio rerio GN=ctss2.2 PE=3 SV=
29.3663	28.9494	29.1798	29.4183	29.4817	28.7754	29.1854	29.2259	29.3553	29.0336	6	3	7	8	7	5	4	4	6	5	6	3	7	8	7	5	4	4	6	5	0	62.939	70	8	0.270231	0.164024	Q5XJD4;F1RDQ9;F8W3E6	Q5XJD4;F1RDQ9	Zgc:103420	ctsz	>tr|Q5XJD4|Q5XJD4_DANRE Zgc:103420 OS
30.3814	29.9956	30.1277	29.9279	30.3112	30.0085	30.0252	30.0607	30.1528	29.7098	11	14	16	14	12	9	13	13	11	10	11	14	16	14	12	9	13	13	11	10	0	65.471	75	18	0.208646	0.157339	B3DGZ4;F1Q932;A0A1L1QZN5;A0A0R4IAT0;Q71E44;E7F4V0;F1R3Q0;Q7SXH4;Q643X0	B3DGZ4;F1Q932;A0A1L1QZN5;A0A0R4IAT0;Q71E44;E7F4V0	Cttn protein	cttn	>tr|B3DGZ4|B3DGZ4_DANRE Cttn protein OS
		27.3011	26.9245			26.6469	26.4642	26.5803	26.3639	1	0	1	1	0	0	1	1	1	1	1	0	1	1	0	0	1	1	1	1	0.00024752	3.3977	2	2	0.534901	-0.550421	Q1LX68;A0M8W2;F1QFV1	Q1LX68;A0M8W2;F1QFV1	Cortactin-binding protein 2 (Fragment)	cttnbp2	>tr|Q1LX68|Q1LX68_DANRE Cortactin-binding protein 2 (Fragment) OS	DANRE Krt1-19d protein (Fragment) OS=Danio rerio GN=krt1-19d P
25.2829	26.9991	25.7623	26.5883	27.2915	26.7356	26.3086	26.7466		27.0505	1	3	2	4	3	3	5	3	0	3	0	0	0	1	0	0	1	0	0	0	0	13.705	17	5	0.60983	0.473138	Q7ZVR2;Q6NYS3	Q7ZVR2;Q6NYS3	Cul1a protein	cul1a	>tr|Q7ZVR2|Q7ZVR2_DANRE Cul1a protein OS
		25.4745	25.4943				23.3238	25.3458	25.423	0	0	2	3	0	0	0	1	2	1	0	0	2	3	0	0	0	1	2	1	0.00025031	3.5591	6	3	0.470622	-0.587752	E9QCA9;E9QBK5	E9QCA9	Cullin 2	cul2	>tr|E9QCA9|E9QCA9_DANRE Cullin 2 OS
29.081	29.9854	29.1976	29.3668	29.4599	30.0111	29.5083	29.8484	29.4137	29.5737	4	7	7	8	7	9	8	5	10	7	4	7	7	8	7	9	8	5	10	7	0	26.986	27	12	0.224377	-0.252894	Q6TEL5;Q6P0Z1;B3DIU1;F6NVK8;A0A0R4IXY4	Q6TEL5;Q6P0Z1;B3DIU1;F6NVK8;A0A0R4IXY4	Cullin 3	cul3a;cul3b	>tr|Q6TEL5|Q6TEL5_DANRE Cullin 3 OS
26.0659	27.1673	25.8162	26.5377	26.547	27.0894	26.3751	26.7195	26.1751	26.2969	2	4	2	4	5	4	2	4	1	1	2	4	2	4	5	4	2	4	1	1	0	10.784	13	9	0.724177	-0.104402	F8W428;F1R029;Q7T2C1;B2GSS7;A0A0H2UKI1	F8W428;F1R029	Cullin 4B	cul4b	>tr|F8W428|F8W428_DANRE Cullin 4B OS
26.8961	27.714	27.3056	27.7228	27.6367	28.5709	27.0484	27.3002	27.1745	27.0542	1	4	7	4	5	3	8	8	6	7	1	4	7	4	5	3	8	8	6	7	0	24.231	20	10	0.940485	0.0254177	F1REN0;A8KBA4;F1QFY1;A0A0R4IGP7;Q6PFP2;F1Q821;A8KC14	F1REN0;A8KBA4;F1QFY1;A0A0R4IGP7;Q6PFP2;F1Q821;A8KC14	Cullin 5a	cul5a;cul5b;cul5	>tr|F1REN0|F1REN0_DANRE Cullin 5a OS
26.1441	26.0605	25.7462	25.4003			25.6689		25.7209	26.134	2	1	3	1	0	0	1	0	1	1	2	1	3	1	0	0	1	0	1	1	0	6.8243	2	3	0.672293	0.238483	Q5XJE1	Q5XJE1	CutC copper transporter homolog (E. coli)	cutc	>tr|Q5XJE1|Q5XJE1_DANRE CutC copper transporter homolog (E. coli) OS
27.6505	28.2401	27.6678	27.7421	27.6373	28.9508	28.4481	27.4006	27.0072	28.6728	1	1	1	1	1	1	1	1	1	1	1	1	1	1	1	1	1	1	1	1	0.0081833	1.5215	8	1	0.457447	-0.308309	F1QSD0	F1QSD0	Cut-like homeobox 2b (Fragment)	cux2b	>tr|F1QSD0|F1QSD0_DANRE Cut-like homeobox 2b (Fragment) OS
26.6584	26.4998	26.2789	26.0103	25.793	26.8443	26.5829		26.5132		1	1	1	1	2	1	1	0	2	0	1	1	1	1	2	1	1	0	2	0	0.00071293	2.886	4	3	0.332801	0.772454	A5WV15;Q6IQU4	A5WV15;Q6IQU4	Protein CWC15 homolog	cwc15	>tr|A5WV15|A5WV15_DANRE Protein CWC15 homolog OS
	24.1676		24.0367	24.1664						0	1	0	1	1	0	0	1	1	0	0	1	0	1	1	0	0	1	1	0	0.0028717	2.2103	4	2	0.762167	0.118021	B0S6B1;Q08C72	B0S6B1;Q08C72	Pre-mRNA-splicing factor CWC22 homolog	cwc22	>tr|B0S6B1|B0S6B1_DANRE Pre-mRNA-splicing factor CWC22 homolog OS
28.1914	28.2203	28.044	28.1313	28.3005	28.4633	28.0872	28.1704	27.9782	28.3545	2	1	2	1	1	1	1	2	1	1	2	1	2	1	1	1	1	2	1	1	0.00025253	3.6572	14	3	0.743478	-0.0332409	Q7ZVW8	Q7ZVW8	CWC25 spliceome-associated protein homolog (S. cerevisiae)	cwc25	>tr|Q7ZVW8|Q7ZVW8_DANRE CWC25 spliceosome-associated protein homolog (S. cerevisiae) OS
	25.0391	24.5854	24.6593	24.9476		24.7051	25.0657	24.5703	24.6869	1	2	1	1	1	0	1	2	1	1	1	2	1	1	1	0	1	2	1	1	0.00071565	2.9292	2	2	0.205062	0.284617	F1QRY1;Q7ZW86	F1QRY1;Q7ZW86	Peptidyl-prolyl cis-trans isomerase CWC27 homolog	cwc27	>tr|F1QRY1|F1QRY1_DANRE Peptidyl-prolyl cis-trans isomerase CWC27 homolog OS
25.7635	25.5839	25.5119	25.7305	25.6822	25.6459	25.3188	25.4729	25.4858	25.2004	2	2	1	1	3	1	2	2	2	1	2	2	1	1	3	1	2	2	2	1	0	4.6341	12	3	0.0333831	0.22963	A4JYD7;B7ZUW2;Q90Y50	A4JYD7;B7ZUW2;Q90Y50	Cxadr (Fragment)	cxadr	>tr|A4JYD7|A4JYD7_DANRE Cxadr (Fragment) OS
29.5853	30.1803	29.729	29.7872	30.1489	30.555	30.0903	30.2089	30.0473	30.0714	4	5	5	4	6	6	6	5	5	6	4	4	5	4	5	5	5	4	5	5	0	86.062	61	6	0.0760178	-0.308413	Q7T341;A8WGS0	Q7T341;A8WGS0	Cytochrome b5 type A (Micromal)	cyb5a	>tr|Q7T341|Q7T341_DANRE Cytochrome b5 type A (Microsomal) OS
27.9652	28.6141	28.4377	27.9527	28.306	27.3888	28.3228	28.0733	28.2421	28.1852	1	4	5	4	4	2	4	5	4	4	1	4	5	4	4	2	4	5	4	4	0	77.459	25	5	0.347264	0.212689	Q6NY41	Q6NY41	Cytochrome b5 type B	cyb5b	>tr|Q6NY41|Q6NY41_DANRE Cytochrome b5 type B OS
27.997	29.063	28.5268	28.7737	28.9545	29.2793	29.0008	28.963	28.9713	29.1834	3	6	4	4	6	8	7	6	7	7	3	4	3	3	5	6	6	5	6	6	0	15.262	45	9	0.0710133	-0.416562	Q7ZVF8;F1QJ75	Q7ZVF8;F1QJ75	NADH-cytochrome b5 reductase	cyb5r1	>tr|Q7ZVF8|Q7ZVF8_DANRE NADH-cytochrome b5 reductase OS
	28.3932	25.7728	26.9355	27.9732	27.54	26.7858	27.3846	26.6749	27.1819	1	2	1	1	4	2	4	3	3	2	1	2	1	1	4	2	4	3	3	2	0	10.091	8	4	0.574788	-0.455364	Q6NYE6;Q1MTC9;A0A0R4IHM4;H0WF81;Q0P487	Q6NYE6;Q1MTC9;A0A0R4IHM4	NADH-cytochrome b5 reductase	cyb5r3	>tr|Q6NYE6|Q6NYE6_DANRE NADH-cytochrome b5 reductase OS
32.299	32.1994	32.983	32.572	32.2011	32.3937	32.3504	32.4912	32.8426	32.6061	6	8	8	8	7	8	7	7	8	7	6	8	8	8	7	8	7	7	8	7	0	213.35	149	8	0.634013	-0.085865	Q6IQM2;CON__P62894	Q6IQM2	Cytochrome c	cyc	>sp|Q6IQM2|CYC_DANRE Cytochrome c OS	DANRE Phosphate-regulating endopeptidase homolog, X-linked
31.7191	31.9935	31.9532	31.8993	31.8964	31.8963	31.9019	31.9228	31.9711	31.8934	8	9	7	8	8	10	8	8	9	9	8	9	7	8	8	10	8	8	9	9	0	277.3	177	12	0.626973	-0.0248032	Q68EI6;Q3B7R0;F1R377	Q68EI6;Q3B7R0	Cyc1 protein (Fragment)	cyc1	>tr|Q68EI6|Q68EI6_DANRE Cyc1 protein (Fragment) OS
28.0187	28.365	27.661	27.9516	28.3624	28.6863	28.0351	27.9845	27.9648	28.0035	3	7	5	6	9	6	8	9	8	7	3	7	5	6	9	6	8	9	8	7	0	30.974	49	12	0.75121	-0.0630905	F1QE65;E7FE42;Q90YM8;Q0V931;A4IGB8;A8WGM8;F1R468;Q6DC26	F1QE65;E7FE42;Q90YM8	Cytoplasmic FMR1-interacting protein 1 homolog	cyfip1	>tr|F1QE65|F1QE65_DANRE Cytoplasmic FMR1-interacting protein 1 homolog OS
30.0584	31.0028	30.4033	30.7052	30.7618	31.0099	30.6766	30.7973	30.4973	30.5127	13	26	23	23	24	21	25	27	26	29	7	16	14	13	15	10	16	16	16	18	0	129.49	187	39	0.567749	-0.112482	B3DIT1;A5A5E1	B3DIT1;A5A5E1	Cytoplasmic FMR1-interacting protein 2	cyfip2	>tr|B3DIT1|B3DIT1_DANRE Cytoplasmic FMR1-interacting protein 2 OS	DANRE Heat shock protein 1 OS=Danio rerio GN=hsp
27.5416	27.7919	27.2904	27.6174	28.0022	27.9018	27.0086	27.2315	27.1645	27.3394	1	4	3	3	4	3	3	3	3	3	1	4	3	3	4	3	3	3	3	3	0	20.027	29	6	0.138429	0.319492	A0A0R4ITX9;B2GTH6;Q8UUR3	A0A0R4ITX9;B2GTH6;Q8UUR3	Cytoglobin-1	cygb1	>tr|A0A0R4ITX9|A0A0R4ITX9_DANRE Cytoglobin-1 OS
24.4476	24.5951			24.3241	24.5207	24.3187	24.374			1	1	0	0	2	1	1	1	0	0	1	1	0	0	2	1	1	1	0	0	0.00024832	3.4315	2	2	0.345783	0.244753	F1R433;Q08CH8	F1R433;Q08CH8	Cysteine and histidine-rich protein 1	cyhr1	>tr|F1R433|F1R433_DANRE Cysteine and histidine-rich protein 1 OS
27.4633	28.8508		28.1867	28.1756			27.9717			1	1	0	1	1	0	0	1	0	0	1	1	0	1	1	0	0	1	0	0	0.0020872	2.6299	8	1	0.0613188	2.72838	Q7T3J1;Q6PFI1;Q1ECZ3;B3DH80;A2ATX9	Q7T3J1;Q6PFI1;Q1ECZ3;B3DH80;A2ATX9		cyp17a1
				26.4375	26.8535	26.0031			26.3598	0	1	0	0	2	2	1	0	0	1	0	1	0	0	2	2	1	0	0	1	0	4.7322	2	2	0.409011	-0.686979	Q7T2D8;F1QHW0;A0A0R4IVH5	Q7T2D8;F1QHW0;A0A0R4IVH5	Zgc:63986 =Danio rerio GN=cyp20a1 PE=2 SV=1;>tr|F1QHW0|F1QHW0	cyp20a1	>tr|Q7T2D8|Q7T2D8_DANRE Zgc:63986 OS=Danio rerio GN=cyp20a1 PE=2 SV=1;>tr|F1QHW0|F1QHW0_DANRE Cytochrome P450, family 20, subfamily A, polypeptide 1 OS=Danio rerio GN=cyp20a1 PE=1 SV=1;>tr|A0A0R4IVH5|A0A0R4IVH5_DANRE Cytochrome P450, family 20, subfamily A
24.2606	25.3613	24.4394		24.9375	25.1477	24.6197	25.1495	24.8394		1	2	1	2	1	1	1	1	1	0	1	2	1	2	1	1	1	1	1	0	0.0093553	1.4807	5	2	0.634005	-0.276589	F1Q7H1;Q7SXE6;A0A0R4IRT4;Q1ED20;F1QGJ1;E7F5K9;F1QAE0;E9QJ06;E9QG08;Q502F8	F1Q7H1;Q7SXE6;A0A0R4IRT4;Q1ED20;F1QGJ1;E7F5K9;F1QAE0;E9QJ06;E9QG08;Q502F8	Cytochrome P450, family 27, subfamily A, polypeptide 7 =Danio rerio GN=cyp27a7 PE=3 SV=2;>tr|Q7SXE6|Q7SXE6	cyp27a7;zgc:136333;cyp27a1.2;cyp27a1.4	>tr|F1Q7H1|F1Q7H1_DANRE Cytochrome P450, family 27, subfamily A, polypeptide 7 OS=Danio rerio GN=cyp27a7 PE=3 SV=2;>tr|Q7SXE6|Q7SXE6_DANRE LOC402831 protein (Fragment) OS=Danio rerio GN=cyp27a7 PE=2 SV=1;>tr|A0A0R4IRT4|A0A0R4IRT4_DANRE Cytochrome P450, fam
26.1101	27.0041	26.4247	26.1624	26.3387	25.9019	26.9075	26.4579	26.3586	26.5664	1	4	4	2	2	1	2	3	1	1	1	4	4	2	2	1	2	3	1	1	0	10.238	10	4	0.897105	-0.0304466	Q98T96;Q7ZV97	Q98T96;Q7ZV97	Cytochrome P450	cyp2ad2	>tr|Q98T96|Q98T96_DANRE Cytochrome P450 OS
28.0408	28.907	27.74	28.9735	28.3851	28.634	28.5472	28.3223	28.241	28.3336	2	5	4	3	2	3	6	5	6	5	0	0	0	0	0	0	0	0	0	0	0	12.107	19	6	0.980491	-0.00633507	Q5TZ78;E7FCI2;F1Q4M5;Q4L204	Q5TZ78;E7FCI2;F1Q4M5;Q4L204	Cytochrome P450, family 2, subfamily AD, polypeptide 3 =Danio rerio GN=cyp2ad3 PE=1 SV=1;>tr|E7FCI2|E7FCI2	cyp2ad3	>tr|Q5TZ78|Q5TZ78_DANRE Cytochrome P450, family 2, subfamily AD, polypeptide 3 OS=Danio rerio GN=cyp2ad3 PE=1 SV=1;>tr|E7FCI2|E7FCI2_DANRE Cytochrome P450, family 2, subfamily AD, polypeptide 3 OS=Danio rerio GN=cyp2ad3 PE=1 SV=1;>tr|F1Q4M5|F1Q4M5_DANRE Cy
25.5303	25.9206	25.6418	25.5557	25.8338	26.7103	25.651	25.7135	25.6127	25.8208	1	2	2	1	2	3	2	2	2	1	0	0	0	0	0	1	0	0	0	0	0.0054841	1.7592	4	3	0.376729	-0.20522	Q5TZ76;E7EZ45;Q803J0;Q5TZ86;Q5TZ85;E7FEJ8;Q5RG51;Q5TZ75;Q7ZU60;Q5TZ84	Q5TZ76;E7EZ45;Q803J0;Q5TZ86;Q5TZ85;E7FEJ8;Q5RG51	Cytochrome P450, family 2, subfamily P, polypeptide 6 =Danio rerio GN=cyp2p6 PE=1 SV=1;>tr|E7EZ45|E7EZ45	cyp2p6;cyp2p8;cyp2p9;cyp2j20	>tr|Q5TZ76|Q5TZ76_DANRE Cytochrome P450, family 2, subfamily P, polypeptide 6 OS=Danio rerio GN=cyp2p6 PE=1 SV=1;>tr|E7EZ45|E7EZ45_DANRE Cytochrome P450, family 2, subfamily P, polypeptide 6 OS=Danio rerio GN=cyp2p6 PE=1 SV=1;>tr|Q803J0|Q803J0_DANRE Cyp2j2
			24.9569					24.8832	25.0453	0	1	1	1	1	3	2	2	2	3	0	1	1	1	1	3	2	2	2	3	0	5.4331	4	5	0.638132	-0.284203	Q4VBR9;A0PJ30;A0A0R4IKH1;E7F1Y3	Q4VBR9;A0PJ30;A0A0R4IKH1	Zgc:110692 =Danio rerio GN=cyp2y3 PE=2 SV=1;>tr|A0PJ30|A0PJ30	cyp2y3	>tr|Q4VBR9|Q4VBR9_DANRE Zgc:110692 OS=Danio rerio GN=cyp2y3 PE=2 SV=1;>tr|A0PJ30|A0PJ30_DANRE Cytochrome P450 CYP2Y3 OS=Danio rerio GN=cyp2y3 PE=2 SV=1;>tr|A0A0R4IKH1|A0A0R4IKH1_DANRE Cytochrome P450, family 2, subfamily Y, polypeptide 3 OS=Danio rerio GN=
27.6779	28.7317	27.7915	27.3753	28.0485	27.8509	27.8094	27.5821	27.4312	27.5513	3	6	5	4	2	3	3	4	4	5	3	5	3	3	1	3	3	3	3	5	0	16.376	10	8	0.28134	0.279991	Q7ZTW6;Q2M5F1;F1QPC1;E9QIN5	Q7ZTW6;Q2M5F1;F1QPC1	Cytochrome P450, family 3, subfamily c, polypeptide 1 =Danio rerio GN=cyp3c1 PE=2 SV=1;>tr|Q2M5F1|Q2M5F1	cyp3c1	>tr|Q7ZTW6|Q7ZTW6_DANRE Cytochrome P450, family 3, subfamily c, polypeptide 1 OS=Danio rerio GN=cyp3c1 PE=2 SV=1;>tr|Q2M5F1|Q2M5F1_DANRE Cytochrome P450 3C1 OS=Danio rerio GN=cyp3c1 PE=2 SV=1;>tr|F1QPC1|F1QPC1_DANRE Cytochrome P450, family 3, subfamily c,
24.3429	24.2736	23.9743	23.728	23.4614	24.5485	24.1002	23.3266	24.015		1	1	1	2	1	2	1	1	1	0	1	1	1	2	1	2	1	1	1	0	0	4.9307	8	3	0.947081	-0.0176174	Q6AZW0;F1QIJ9	Q6AZW0;F1QIJ9	Zgc:92406 =Danio rerio GN=cyp8b1 PE=2 SV=1;>tr|F1QIJ9|F1QIJ9	cyp8b1	>tr|Q6AZW0|Q6AZW0_DANRE Zgc:92406 OS=Danio rerio GN=cyp8b1 PE=2 SV=1;>tr|F1QIJ9|F1QIJ9_DANRE Cytochrome P450, family 8, subfamily B, polypeptide 1 (Fragment) OS=Danio rerio GN=cyp8b1 PE=1 SV=2
31.2354	30.5443	31.0258	30.7363	30.5681	31.7633	30.9916	31.1848	31.5182	31.2058	3	4	6	5	5	4	6	6	6	6	0	0	0	0	0	0	0	0	0	0	0	75.148	76	6	0.0286594	-0.51076	E9QDY3;F6PA25	E9QDY3	Type I cytokeratin, enveloping layer =Danio rerio GN=cyt1 PE=1 SV=2	cyt1	>tr|E9QDY3|E9QDY3_DANRE Type I cytokeratin, enveloping layer OS=Danio rerio GN=cyt1 PE=1 SV=2
36.5152	35.8199	36.4666	36.3547	36.1802	36.892	36.7848	36.8335	36.8172	36.9409	39	39	41	38	40	41	39	43	40	41	0	0	0	0	0	0	0	0	0	0	0	323.31	1532	44	0.00187343	-0.586345	Q9PWD8;Q6P0E4	Q9PWD8;Q6P0E4	Type I cytokeratin =Danio rerio GN=cyt1 PE=1 SV=1;>tr|Q6P0E4|Q6P0E4	cyt1	>tr|Q9PWD8|Q9PWD8_DANRE Type I cytokeratin OS=Danio rerio GN=cyt1 PE=1 SV=1;>tr|Q6P0E4|Q6P0E4_DANRE Type I cytokeratin, enveloping layer OS=Danio rerio GN=cyt1 PE=2 SV=1
28.4342	27.3107		27.5298	27.4428	27.9179	27.8837	29.0797	28.0523	28.2578	2	1	0	1	1	1	2	2	2	2	0	0	0	0	0	0	0	0	0	0	0	4.6951	15	2	0.130989	-1.2222	A0A0R4IXF3	A0A0R4IXF3	Type I cytokeratin, enveloping layer,-like =Danio rerio GN=cyt1l PE=1 SV=1	cyt1l	>tr|A0A0R4IXF3|A0A0R4IXF3_DANRE Type I cytokeratin, enveloping layer,-like OS=Danio rerio GN=cyt1l PE=1 SV=1
25.6617	26.5881	25.4721	25.6324	26.2533	26.6348	25.7747	25.5137	24.7403	25.9614	1	1	1	1	1	1	1	1	1	1	1	1	1	1	1	1	1	1	1	1	0.0045494	2.0219	22	1	0.614124	0.196534	A0A0A0QST4;G3KGU1;G3KGR7;G3KGR5;G3KGN9;G3KGN5;G3KGL2;G3KGH7;G3KGF0;G3KGE3;G3KGE1;G3KGD9;B9TS57;A0A0U2PU63;A0A0A0VDB5;Q9MIX8	A0A0A0QST4;G3KGU1;G3KGR7;G3KGR5;G3KGN9;G3KGN5;G3KGL2;G3KGH7;G3KGF0;G3KGE3;G3KGE1;G3KGD9;B9TS57;A0A0U2PU63;A0A0A0VDB5;Q9MIX8	Cytochrome b (Fragment)	cytb;Cytb;mt-cyb	>tr|A0A0A0QST4|A0A0A0QST4_DANRE Cytochrome b (Fragment) OS
27.0471	25.6817			25.7881						1	2	0	0	1	0	0	0	0	0	1	2	0	0	1	0	0	0	0	0	0.001637	2.6999	1	2	0.208785	0.978484	Q7SYH8;Q6P0K3;B8A566;Q6PFL4;A2BFC5;B8A567;A0A0R4IU21	Q7SYH8;Q6P0K3;B8A566;Q6PFL4;A2BFC5;B8A567;A0A0R4IU21	Dab2 =Danio rerio GN=dab2 PE=2 SV=1;>tr|Q6P0K3|Q6P0K3	dab2;si:ch211-204c21.1	>tr|Q7SYH8|Q7SYH8_DANRE Dab2 OS=Danio rerio GN=dab2 PE=2 SV=1;>tr|Q6P0K3|Q6P0K3_DANRE Dab2 protein OS=Danio rerio GN=dab2 PE=2 SV=1;>tr|B8A566|B8A566_DANRE Dab, mitogen-responsive phosphoprotein, homolog 2 (Drosophila) OS=Danio rerio GN=dab2 PE=1 SV=1;>tr|
26.6006	26.7535	25.5056	25.7336	26.1446	27.022	26.9357			26.1909	1	2	2	1	1	1	1	0	0	1	1	2	2	1	1	1	1	0	0	1	0.002068	2.543	7	2	0.589028	0.380776	A7E2L0	A7E2L0	Dolichyl-diphphooligaccharide--protein glycyltransferase subunit DAD1	dad1	>tr|A7E2L0|A7E2L0_DANRE Dolichyl-diphosphooligosaccharide--protein glycosyltransferase subunit DAD1 OS
28.636	28.8984	28.7068	28.8587	28.8776	28.9082	28.6112	28.6429	28.1861	28.1462	3	4	5	5	3	3	3	4	3	5	3	4	5	5	3	3	3	4	3	5	0	5.2955	8	6	0.0912998	0.296553	Q499B9;Q8JHU7;F1QMH7	Q499B9;Q8JHU7;F1QMH7	Dag1 protein	dag1	>tr|Q499B9|Q499B9_DANRE Dag1 protein OS
26.4094	26.0472	26.2247	26.5241	26.6667		26.5713		26.4351		2	1	2	4	1	0	3	1	2	0	2	1	2	4	1	0	3	1	2	0	0	5.8653	9	5	0.0628496	1.70365	Q08CB4;F1Q8Q6	Q08CB4;F1Q8Q6	Zgc:153296	dak	>tr|Q08CB4|Q08CB4_DANRE Zgc:153296 OS
25.9407	25.7728	25.5652	25.6557	25.9483	25.7512	25.9089	25.5903			2	2	1	1	2	1	2	2	0	0	2	2	1	1	2	1	2	2	0	0	0	4.2931	6	3	0.191758	0.683191	Q6NY97;A2BGT3;A2BGT2;E7F7N4;Q4V981;Q6P009	Q6NY97;A2BGT3;A2BGT2;E7F7N4;Q4V981;Q6P009	D-amino-acid oxidase 2 =Danio rerio GN=dao.2 PE=2 SV=1;>tr|A2BGT3|A2BGT3	dao.2;dao.1;dao.3	>tr|Q6NY97|Q6NY97_DANRE D-amino-acid oxidase 2 OS=Danio rerio GN=dao.2 PE=2 SV=1;>tr|A2BGT3|A2BGT3_DANRE D-amino-acid oxidase, tandem duplicate 1 OS=Danio rerio GN=dao.1 PE=4 SV=1;>tr|A2BGT2|A2BGT2_DANRE D-amino-acid oxidase, tandem duplicate 2 OS=Danio re
29.7978	28.938	29.0144	28.9788	29.0121	29.0597	28.9059	29.4014	29.4728	29.0624	2	2	2	2	2	3	3	3	3	3	2	2	2	2	2	3	3	3	3	3	0	23.984	46	3	0.873516	-0.0322411	Q9I9N1;F1QHJ4	Q9I9N1;F1QHJ4	Dap1a	dap	>tr|Q9I9N1|Q9I9N1_DANRE Dap1a OS
30.0721	29.5683	30.2907	30.1458	29.6981	31.0463	30.8161	30.6026	31.1901	30.9586	5	7	6	7	6	7	7	6	6	7	5	7	6	7	6	7	7	6	6	7	0	21.461	107	7	0.000464052	-0.967728	Q9I9N0;F1QEQ3	Q9I9N0;F1QEQ3	Dap1b	dap1b	>tr|Q9I9N0|Q9I9N0_DANRE Dap1b OS
25.8785	24.4038	25.2703	24.7551	24.7489	25.6027	23.2062	25.4017	25.766	25.2518	1	1	1	1	1	1	1	1	1	1	1	1	1	1	1	1	1	1	1	1	0	14.855	7	1	0.950253	-0.0343792	F1R4V5;A5PLH1	F1R4V5;A5PLH1	Death-associated protein 3	dap3	>tr|F1R4V5|F1R4V5_DANRE Death-associated protein 3 OS
31.6388	31.816	31.4918	31.6575	31.7455	31.9895	31.6546	31.7601	31.6017	31.6522	20	24	22	26	21	18	24	26	23	22	20	24	22	26	21	18	24	26	23	22	0	304.08	239	32	0.505217	-0.0616714	F1R246;A0AUR8;F1QVY0;A7MC81	F1R246;A0AUR8	Aspartyl-tRNA synthetase	dars	>tr|F1R246|F1R246_DANRE Aspartyl-tRNA synthetase OS
31.6345	31.0822	31.2671	31.2338	31.337	31.3075	31.3241	31.4243	31.4065	31.5884	8	9	8	9	8	7	8	8	9	8	8	9	8	9	8	7	8	8	9	8	0	178.84	138	11	0.366856	-0.0992825	Q6P5L2;Q7ZVC7;E9QFI5	Q6P5L2;Q7ZVC7;E9QFI5	Diazepam-binding inhibitor (GABA receptor modulator, acyl-CoA binding protein) =Danio rerio GN=dbi PE=1 SV=1;>tr|Q7ZVC7|Q7ZVC7	dbi	>tr|Q6P5L2|Q6P5L2_DANRE Diazepam-binding inhibitor (GABA receptor modulator, acyl-CoA binding protein) OS=Danio rerio GN=dbi PE=1 SV=1;>tr|Q7ZVC7|Q7ZVC7_DANRE Zgc:77734 OS=Danio rerio GN=dbi PE=2 SV=1;>tr|E9QFI5|E9QFI5_DANRE Diazepam-binding inhibitor (GAB
30.4654	30.0514	30.2502	30.1955	30.2541	30.3751	30.0696	30.1696	30.2401	30.188	11	8	13	11	14	9	11	11	13	11	11	8	13	11	14	9	11	11	13	11	0	50.323	90	15	0.686644	0.0348301	E7F192	E7F192	Drebrin 1	dbn1	>tr|E7F192|E7F192_DANRE Drebrin 1 OS
27.6402	27.6444	26.8513	26.7888		26.7612		26.7248	27.3259	26.8152	4	2	4	4	2	2	2	2	3	3	4	2	4	4	2	2	2	2	3	3	0	22.463	15	5	0.90154	0.0896255	Q6GMH1;A0A0R4I9N5	Q6GMH1;A0A0R4I9N5	Drebrin-like a	dbnla	>tr|Q6GMH1|Q6GMH1_DANRE Drebrin-like a OS
29.615	29.6177	29.5765	29.4664	29.8076	29.7535	29.4832	29.4626	29.621	29.8416	10	10	13	12	10	7	11	9	10	12	9	9	12	11	9	6	10	9	10	12	0	87.157	102	14	0.868882	-0.0157295	E7EXG2;F1QIB3;Q501Y4	E7EXG2;F1QIB3;Q501Y4	Drebrin-like b	dbnlb	>tr|E7EXG2|E7EXG2_DANRE Drebrin-like b OS
	26.7704	26.3497							26.8132	1	2	2	1	0	1	1	1	1	2	1	2	2	1	0	1	1	1	1	2	0.00049468	3.3895	4	3	0.4937	0.604801	Q7T3E4;A8WHX2	Q7T3E4;A8WHX2	Lariat debranching enzyme	dbr1	>sp|Q7T3E4|DBR1_DANRE Lariat debranching enzyme OS	DANRE NOP2/Sun RNA methyltra
30.0953	30.186	29.8261	30.0054	29.9862	30.4196	30.0825	30.1645	29.9549	29.9962	11	11	9	8	12	11	10	11	10	9	11	11	9	8	12	11	10	11	10	9	0	47.806	73	13	0.33879	-0.103711	Q5BKV3;A0A0R4INZ8	Q5BKV3;A0A0R4INZ8	Dihydrolipoamide acetyltransferase component of pyruvate dehydrogenase complex	dbt	>tr|Q5BKV3|Q5BKV3_DANRE Dihydrolipoamide acetyltransferase component of pyruvate dehydrogenase complex OS
27.4117	25.8555	25.7044	27.1227	26.1896	26.5602	26.5223	27.2678	26.2944		2	2	3	3	2	3	1	2	2	0	2	2	3	3	2	3	1	2	2	0	0.00025517	3.83	5	3	0.500079	0.67941	Q7T3E0	Q7T3E0	Ddb1 and cul4-associated factor 7	dcaf7	>tr|Q7T3E0|Q7T3E0_DANRE Ddb1 and cul4-associated factor 7 OS
26.3536		25.9897	25.9552		26.8812	25.8219	25.911		26.3025	1	2	2	1	0	1	2	1	2	2	0	1	1	0	0	0	1	0	1	1	0.00026178	4.2043	5	3	0.488637	-0.487268	F1QB18;A0A0R4IHD3;A0A0J9YJI9;Q08BH4	F1QB18	Doublecortin-like kinase 1b	dckl1b	>tr|F1QB18|F1QB18_DANRE Doublecortin-like kinase 1b OS	DANRE Calpain 2, (m/II) large subunit b OS=Danio rer
28.4987	28.6101	28.8214	28.2506	28.6268	28.1817	28.2294	28.5311	28.1485	28.397	3	3	6	6	4	3	5	5	4	4	1	2	3	3	3	2	2	2	1	2	0	26.231	28	6	0.0560183	0.263992	A0A0R4IZ94;E9QBD0	A0A0R4IZ94;E9QBD0	Doublecortin-like kinase 1a	dclk1a	>tr|A0A0R4IZ94|A0A0R4IZ94_DANRE Doublecortin-like kinase 1a OS
			24.356		25.1476	24.2151	24.023	23.9983	24.1589	0	1	0	1	2	2	1	2	1	1	0	1	0	1	2	2	1	2	1	1	0	7.2753	4	4	0.642369	-0.166221	A0A0G2KF71;F8W445	A0A0G2KF71;F8W445	Doublecortin-like kinase 2b	dclk2b;dclk2b	>tr|A0A0G2KF71|A0A0G2KF71_DANRE Doublecortin-like kinase 2b OS
30.076	30.2929	30.0169	30.1213	29.9589	29.2896	29.995	30.0331	30.3359	29.728	8	9	9	10	9	7	10	10	9	9	8	9	9	10	9	7	10	10	9	9	0	70.803	93	11	0.273644	0.216872	Q803T1;Q5RI45;Q9DE01	Q803T1;Q5RI45;Q9DE01	Decorin	dcn	>tr|Q803T1|Q803T1_DANRE Decorin OS
25.7525	24.9689	24.7111	25.0939	25.339				24.8188	25.0785	2	2	1	1	2	0	0	0	1	1	2	2	1	1	2	0	0	0	1	1	0.00025634	3.8771	2	2	0.229327	0.505471	Q5RH08;F1RC83;A3KNZ0	Q5RH08;F1RC83;A3KNZ0	Decapping mRNA 1B	dcp1b	>tr|Q5RH08|Q5RH08_DANRE Decapping mRNA 1B OS
29.1133	28.7158	28.8547	28.6233	28.9779	29.1401	28.5148	28.8138	28.4369	28.5665	5	8	8	7	7	7	8	7	5	6	5	8	8	7	7	7	8	7	5	6	0	76.424	46	9	0.325892	0.162574	Q504K8;F1R776;Q7T3L2	Q504K8;F1R776;Q7T3L2	mRNA decapping enzyme =Danio rerio GN=dcps PE=2 SV=1;>tr|F1R776|F1R776	dcps	>tr|Q504K8|Q504K8_DANRE mRNA decapping enzyme OS=Danio rerio GN=dcps PE=2 SV=1;>tr|F1R776|F1R776_DANRE Decapping enzyme, scavenger OS=Danio rerio GN=dcps PE=1 SV=1;>tr|Q7T3L2|Q7T3L2_DANRE Histidine triad protein member 5 OS=Danio rerio GN=dcps PE=2 SV=1
28.9063	29.3394	29.2687	29.3074	29.2879	29.7627	29.2774	29.6142	29.448	29.3083	6	11	9	11	7	12	12	11	14	11	5	9	8	10	6	11	11	9	13	9	0	77.584	45	19	0.06519	-0.260179	Q07DR3;F1R0W9;Q7T2F8;A0A0R4IW36;A5Z214	Q07DR3;F1R0W9;Q7T2F8	Dynactin 1a	dctn1a	>tr|Q07DR3|Q07DR3_DANRE Dynactin 1a OS
31.7327	31.0655	31.1218	30.9236	31.2549	31.4668	31.1868	31.1295	31.2275	31.04	11	9	12	13	12	10	12	10	14	11	11	9	12	13	12	10	12	10	14	11	0	129.72	119	17	0.952617	0.00957298	A0A0R4IQV2;F1QA97;E7FB97;E9QF92;Q7T3H1	A0A0R4IQV2;F1QA97;E7FB97;E9QF92;Q7T3H1	Dynactin subunit 2	dctn2	>tr|A0A0R4IQV2|A0A0R4IQV2_DANRE Dynactin subunit 2 OS
28.2504	27.6604	28.1461	28.0917	28.0924	28.2354	28.035	27.9791	28.0237	27.6619	3	3	5	5	4	3	3	5	5	5	3	3	5	5	4	3	3	5	5	5	0	24.724	20	5	0.667033	0.0612103	Q6GQL6;E9QB54	Q6GQL6;E9QB54	Dynactin 3 (P22)	dctn3	>tr|Q6GQL6|Q6GQL6_DANRE Dynactin 3 (P22) OS
27.5866	26.5416	27.4998	27.1168	27.5637		27.4667	27.7275	27.651	27.8218	3	3	2	3	2	2	3	3	2	3	3	3	2	3	2	2	3	3	2	3	0	4.5348	10	3	0.625815	0.442309	Q561T8;A0A0R4IT69;F1R222;A0A0R4IJC6	Q561T8;A0A0R4IT69;F1R222	Zgc:112431	dctn4	>tr|Q561T8|Q561T8_DANRE Zgc:112431 OS
	26.1561	25.2493	25.2229	25.6548	25.672	25.8484			25.1525	0	1	2	2	2	1	1	0	0	1	0	1	2	2	2	1	1	0	0	1	0.00025202	3.6454	4	2	0.769247	0.184996	Q6PFJ2;Q6NUY6;A0A0R4IBL4;B0V225;B0V224;Q6P007;B0V226	Q6PFJ2;Q6NUY6;A0A0R4IBL4;B0V225;B0V224;Q6P007;B0V226	DCN1-like protein	dcun1d1;dcun1d2a	>tr|Q6PFJ2|Q6PFJ2_DANRE DCN1-like protein OS
27.556	27.3817	24.4178	26.5339	27.2041	27.7078	27.8195	27.3991	26.258	26.6386	5	4	3	4	2	4	5	3	2	2	5	4	3	4	2	4	5	3	2	2	0	31.632	22	6	0.427514	-0.545902	Q567K5;E9QD12;E9QCZ0	Q567K5;E9QD12;E9QCZ0	Dicarbonyl/L-xylule reductase	dcxr	>tr|Q567K5|Q567K5_DANRE Dicarbonyl/L-xylulose reductase OS
29.5884	28.7534	28.7176	29.0985	28.5483	28.6748	29.054	28.984	29.0775	28.9363	6	4	7	7	6	5	5	5	7	8	6	4	7	7	6	5	5	5	7	8	0	50.755	51	9	0.984131	-0.00407143	A5PN62;A0A0R4IDK2;A0A0R4IW57	A5PN62;A0A0R4IDK2	Dimethylarginine dimethylaminohydrolase 2	ddah2	>tr|A5PN62|A5PN62_DANRE Dimethylarginine dimethylaminohydrolase 2 OS
29.344	30.4692	30.0612	30.0358	30.1625	30.6056	30.2392	30.3354	30.2099	30.3107	11	20	20	15	19	14	21	18	17	15	11	20	20	15	19	14	21	18	17	15	0	89.133	135	24	0.137643	-0.325634	I1XUS8;Q6PGT6;A0A1L1QZ87;F1QS38;A0A0G2KCW6;A8E561	I1XUS8;Q6PGT6;A0A1L1QZ87;F1QS38	DNA damage-binding protein 1	ddb1	>tr|I1XUS8|I1XUS8_DANRE DNA damage-binding protein 1 OS
		26.2261	26.1228	26.2305	26.4866	26.6163	26.6165	26.3243	26.2593	0	1	2	2	1	1	3	2	2	1	0	1	2	2	1	1	3	2	2	1	0	10.55	18	3	0.0660323	-1.05248	Q7SZR0	Q7SZR0	Ddc protein	ddc	>tr|Q7SZR0|Q7SZR0_DANRE Ddc protein OS
28.1799	28.1373	28.8268	29.0375	28.3114	28.6395	28.5322	28.5609	28.631	28.6002	4	6	9	6	7	3	6	5	7	8	4	6	9	6	7	3	6	5	7	8	0	19.519	48	10	0.621701	-0.0941826	Q6TH22	Q6TH22	Protein DDI1 homolog 2	ddi2	>sp|Q6TH22|DDI2_DANRE Protein DDI1 homolog 2 OS
31.1187	31.4172	31.2099	31.304	31.3996	31.9139	31.4653	31.4798	31.182	31.3003	8	12	10	10	12	9	13	10	12	11	8	12	10	10	12	9	13	10	12	11	0	165.45	139	14	0.22787	-0.178362	A0A0R4I9F5;Q6NYS8	A0A0R4I9F5;Q6NYS8	Dolichyl-diphphooligaccharide--protein glycyltransferase 48 kDa subunit	ddost	>tr|A0A0R4I9F5|A0A0R4I9F5_DANRE Dolichyl-diphosphooligosaccharide--protein glycosyltransferase 48 kDa subunit OS
26.5051	25.2369	25.6596	25.151		26.2872	26.0741		25.2049	25.26	1	1	1	1	0	1	1	0	1	1	1	1	1	1	0	1	1	0	1	1	0.0095315	1.4602	11	1	0.520914	-0.309696	Q5RIU8;A0A0R4IKS3;A0A0R4IYW2	Q5RIU8;A0A0R4IKS3;A0A0R4IYW2		ddr2l
31.0364	29.8373	30.2581	30.2955	30.0823	30.3651	30.8135	29.2125	29.1765	30.6189	7	5	7	7	5	7	6	4	5	5	7	5	7	7	5	7	6	4	5	5	0	36.954	74	8	0.531498	0.264626	Q6IQL4;F1QJV7	Q6IQL4;F1QJV7	D-dopachrome tautomerase	ddt	>tr|Q6IQL4|Q6IQL4_DANRE D-dopachrome tautomerase OS
30.0861	29.7585	29.7835	29.7516	29.6456	29.5796	29.6919	29.7852	29.6185	29.6901	11	10	10	13	13	10	13	12	13	15	11	10	10	13	13	10	13	12	13	15	0	59.526	80	17	0.146597	0.132	F1R3T3;F1R2L8	F1R3T3;F1R2L8	DEAD (Asp-Glu-Ala-Asp) box helicase 1	ddx1	>tr|F1R3T3|F1R3T3_DANRE DEAD (Asp-Glu-Ala-Asp) box helicase 1 OS
26.7779	26.527	25.5946	25.4093		28.4808					1	1	1	1	0	1	1	1	0	1	1	1	1	1	0	1	1	1	0	1	0.0070262	1.5928	2	2	0.341251	1.25309	Q0P3W4;F8W3D4	Q0P3W4;F8W3D4	Ddx10 protein (Fragment)	ddx10	>tr|Q0P3W4|Q0P3W4_DANRE Ddx10 protein (Fragment) OS
25.2775	26.9847	26.7919	26.0886	26.3345	27.9546	25.9768	26.8463	26.5272	26.3828	3	1	3	2	2	2	2	3	3	2	3	1	3	2	2	2	2	3	3	2	0	6.6912	8	4	0.354333	-0.442072	Q6DRL1;Q4V9K8;F1QLW8	Q6DRL1;Q4V9K8;F1QLW8	RNA helicase	ddx18	>tr|Q6DRL1|Q6DRL1_DANRE RNA helicase OS
28.0926	27.9179	27.844	28.1788	28.2707	28.441	27.8412	27.8891	27.9321	28.2602	3	5	6	8	4	4	2	4	5	4	3	5	6	8	4	4	2	4	5	4	0	50.181	27	11	0.93544	-0.0118835	Q7ZU28;F1QHT9;Q8JGR1;A0A0R4IQ70;A0A0R4IKV2;F6P5R1;B3DFU8;F1Q5T4	Q7ZU28;F1QHT9;Q8JGR1	DEAD/H (Asp-Glu-Ala-Asp/His) box polypeptide 19 (DBP5 homolog, yeast) =Danio rerio GN=ddx19 PE=1 SV=1;>tr|F1QHT9|F1QHT9	ddx19	>tr|Q7ZU28|Q7ZU28_DANRE DEAD/H (Asp-Glu-Ala-Asp/His) box polypeptide 19 (DBP5 homolog, yeast) OS=Danio rerio GN=ddx19 PE=1 SV=1;>tr|F1QHT9|F1QHT9_DANRE DEAD/H (Asp-Glu-Ala-Asp/His) box polypeptide 19 (DBP5 homolog, yeast) OS=Danio rerio GN=ddx19 PE=1 SV=1;	DANRE Ataxia, cerebellar, Cayman type b OS=Danio rer
26.9084	28.4083	27.5931	27.3971	28.0861	28.234	27.5265	27.6551	27.3982	27.4528	3	3	6	5	5	2	5	6	4	2	3	3	6	5	5	2	5	6	4	2	0	29.791	17	11	0.935535	0.0252934	Q6P9Z2	Q6P9Z2	DEAD (Asp-Glu-Ala-Asp) box polypeptide 23	ddx23	>tr|Q6P9Z2|Q6P9Z2_DANRE DEAD (Asp-Glu-Ala-Asp) box polypeptide 23 OS
27.3432	25.9392			26.0183	26.2589	25.7925		25.8262		1	2	0	0	1	2	1	0	1	0	1	2	0	0	1	2	1	0	1	0	0.0048739	1.8059	2	2	0.692309	0.229955	B0S6P6;A2RV38;A0A0H2UJY3;Q504J0;F8W4P0;F1QSP5;A1L1Z2;F8W3U8;O42378;F1R6M3;Q8QGG8;Q8QFU0;O42107;F1QES3	B0S6P6;A2RV38;A0A0H2UJY3	DEAD (Asp-Glu-Ala-Asp) box helicase 3a	ddx3	>tr|B0S6P6|B0S6P6_DANRE DEAD (Asp-Glu-Ala-Asp) box helicase 3a OS
33.4787	33.5671	33.6098	33.5352	33.6297	33.3311	33.3317	33.4253	33.4136	33.5262	21	24	25	24	25	23	24	24	24	24	4	5	6	4	6	5	5	6	6	5	0	323.31	532	26	0.00784536	0.158521	A2AWA1;Q6IQA5;Q8AW05;A2AWA0	A2AWA1;Q6IQA5;Q8AW05;A2AWA0	DEAD (Asp-Glu-Ala-Asp) box polypeptide 39Aa	ddx39aa	>tr|A2AWA1|A2AWA1_DANRE DEAD (Asp-Glu-Ala-Asp) box polypeptide 39Aa OS
30.041	30.8996	30.4313	30.3865	30.5597	30.3836	30.4296	30.6084	30.5526	30.5384	6	6	6	6	6	6	5	5	5	5	6	6	6	6	6	6	5	5	5	5	0	35.772	94	6	0.794859	-0.0389278	Q803W0	Q803W0	DEAD (Asp-Glu-Ala-Asp) box polypeptide 39Ab	ddx39ab	>tr|Q803W0|Q803W0_DANRE DEAD (Asp-Glu-Ala-Asp) box polypeptide 39Ab OS	DANRE Cathepsin La OS=Danio rerio GN=ctsla PE=3 SV=1
26.4507	27.5759	26.9015	26.9291	27.104		27.0115	27.2757	26.8715	27.061	2	4	2	2	1	0	1	2	1	3	2	4	2	2	1	0	1	2	1	3	0	12.415	7	5	0.433856	0.455487	Q7SXU7	Q7SXU7	DEAD (Asp-Glu-Ala-Asp) box polypeptide 39B	ddx39b	>tr|Q7SXU7|Q7SXU7_DANRE DEAD (Asp-Glu-Ala-Asp) box polypeptide 39B OS
28.8697	28.7354	28.4886	28.766	28.5616	28.6284	28.244	28.4842	28.3851	28.3239	9	9	7	9	5	9	8	8	8	10	9	9	7	9	5	9	8	8	8	10	0	23.035	38	14	0.0227144	0.271156	F1QSB8;E7F401;Q6AXM0;Q4KMF6;F1QPD6;A4VAK1	F1QSB8;E7F401;Q6AXM0;Q4KMF6;F1QPD6	DEAD (Asp-Glu-Ala-Asp) box helicase 42	ddx42	>tr|F1QSB8|F1QSB8_DANRE DEAD (Asp-Glu-Ala-Asp) box helicase 42 OS
26.5865	27.6612	27.8985	27.9612	27.7094	27.5845	27.2291	27.5143	27.5967	27.1267	3	4	5	3	3	1	4	4	4	3	3	4	5	3	3	1	4	4	4	3	0	10.971	20	7	0.58458	0.153103	A0A0R4IL10;A0A0R4IB68;A3KMS1;A0A0R4IEX5;Q4TVV3;A0A0R4IQI3;A0A0R4IZB8	A0A0R4IL10;A0A0R4IB68;A3KMS1;A0A0R4IEX5;Q4TVV3	Probable ATP-dependent RNA helicase DDX46	ddx46	>tr|A0A0R4IL10|A0A0R4IL10_DANRE Probable ATP-dependent RNA helicase DDX46 OS
28.8279	28.9753	28.6893	28.5098	28.284	28.0053	28.2831	28.1858	28.1948	28.0864	8	6	9	9	5	2	6	6	6	7	8	6	9	9	5	2	6	6	6	7	0	34.812	43	12	0.00459832	0.50616	F1Q5L6;Q6NWH7;A0A0R4IDH0;Q6TNU9;F1RBJ8;B0JZJ1;E9QG17	F1Q5L6;Q6NWH7;A0A0R4IDH0;Q6TNU9;F1RBJ8;B0JZJ1	DEAD (Asp-Glu-Ala-Asp) box helicase 5	ddx5	>tr|F1Q5L6|F1Q5L6_DANRE DEAD (Asp-Glu-Ala-Asp) box helicase 5 OS
		23.4846	24.0774			23.6594	24.6306	23.7811	23.8279	0	0	1	1	0	0	1	1	1	1	0	0	1	1	0	0	1	1	1	1	0.0050794	1.7962	2	1	0.716266	0.123455	Q32PQ3;Q1ECZ5;A0A0R4IJV5	Q32PQ3;Q1ECZ5;A0A0R4IJV5	Ddx52 protein (Fragment)	ddx52	>tr|Q32PQ3|Q32PQ3_DANRE Ddx52 protein (Fragment) OS
29.391	30.249	29.838	29.8978	30.0461	30.1047	29.8781	29.94	29.7691	29.8676	7	10	9	10	14	9	10	12	12	13	3	5	4	5	7	3	6	7	7	8	0	148.8	80	17	0.861464	-0.0275173	E7FD91	E7FD91	DEAD (Asp-Glu-Ala-Asp) box helicase 6	ddx6	>tr|E7FD91|E7FD91_DANRE DEAD (Asp-Glu-Ala-Asp) box helicase 6 OS
27.1969	28.0151	27.9154	27.94	27.8328	27.4024	27.5176	27.5643	27.4416	27.6485	4	3	5	4	4	1	3	4	5	6	4	3	5	4	4	1	3	4	5	6	0	15.924	12	6	0.125456	0.265162	E7F1G8	E7F1G8	DEAD (Asp-Glu-Ala-Asp) box helicase 61	ddx61	>tr|E7F1G8|E7F1G8_DANRE DEAD (Asp-Glu-Ala-Asp) box helicase 61 OS
30.2123	29.7162	29.4132	29.5702	29.698	29.4845	29.6727	29.8221	29.5256	29.8157	8	7	8	7	8	7	7	7	8	8	8	7	8	7	8	7	7	7	8	8	0	125.29	113	9	0.712314	0.0578819	Q6DHE7;F1QB21	Q6DHE7;F1QB21	Zgc:92356 =Danio rerio GN=decr1 PE=2 SV=1;>tr|F1QB21|F1QB21	decr1	>tr|Q6DHE7|Q6DHE7_DANRE Zgc:92356 OS=Danio rerio GN=decr1 PE=2 SV=1;>tr|F1QB21|F1QB21_DANRE 2,4-dienoyl CoA reductase 1, mitochondrial OS=Danio rerio GN=decr1 PE=1 SV=1
27.9123	28.2101	27.9516	27.8681	28.4708	27.5173	27.9505	27.9414	27.7715	27.5675	2	3	5	5	4	2	4	5	5	3	2	3	5	5	4	2	4	5	5	3	0	19.136	18	6	0.0515214	0.332939	Q1JQ24;F1R6C4;Q6DGN3;A1L1Y5;F1R1P1;A9JT72;Q503U7;E7F6U5	Q1JQ24;F1R6C4;Q6DGN3;A1L1Y5;F1R1P1;A9JT72;Q503U7	Zgc:136346	dek	>tr|Q1JQ24|Q1JQ24_DANRE Zgc:136346 OS
28.053	27.565	27.5355	27.51	27.6724	27.8562	27.7438	27.2755	27.5553	26.8295	2	3	2	2	3	3	2	2	2	3	2	3	2	2	3	3	2	2	2	3	0	61.944	29	4	0.33496	0.215094	Q6DH65	Q6DH65	Density-regulated protein	denr	>sp|Q6DH65|DENR_DANRE Density-regulated protein OS
24.3964	24.4174	24.2185	24.0202	24.1943	24.449	23.9931		24.4741		1	2	1	1	1	2	1	1	1	1	1	2	1	1	1	2	1	1	1	1	0.0047009	1.8764	7	2	0.690495	-0.056303	Q08BQ7;F1QNP1;F1Q589;E9QBN9	Q08BQ7;F1QNP1;F1Q589;E9QBN9	DEP domain containing 6	deptor	>tr|Q08BQ7|Q08BQ7_DANRE DEP domain containing 6 OS
		27.485	27.2482	27.4839	27.2479	27.9458	27.742	27.841	28.0771	2	1	5	4	4	3	6	6	7	8	2	1	5	4	4	3	6	6	7	8	0	15.426	12	8	0.0666776	-1.40945	Q5XJS7;B0UYS4	Q5XJS7;B0UYS4	2-deoxyribe-5-phphate aldolase homolog (C. elegans)	dera	>tr|Q5XJS7|Q5XJS7_DANRE 2-deoxyribose-5-phosphate aldolase homolog (C. elegans) OS
	25.1378	22.8956	23.7392	24.2689	25.3554	24.2428	23.9067		24.0267	0	1	2	1	1	1	1	1	0	1	0	1	2	1	1	1	1	1	0	1	0.0041621	2.1066	2	2	0.536278	-0.294483	Q7ZVT9;F1QLZ4;F1Q4W3	Q7ZVT9;F1QLZ4;F1Q4W3	Derlin	derl1	>tr|Q7ZVT9|Q7ZVT9_DANRE Derlin OS
		27.8363	26.2447			26.1049	26.0933	26.2809	26.344	0	0	1	1	0	0	1	1	1	1	0	0	1	1	0	0	1	1	1	1	0	6.1013	1	1	0.745425	-0.245467	Q7ZTH7;B7ZVU6;A0A0R4IJN2	Q7ZTH7;B7ZVU6;A0A0R4IJN2	PPPDE peptidase domain containing 2b	desi1b	>tr|Q7ZTH7|Q7ZTH7_DANRE PPPDE peptidase domain containing 2b OS
34.0583	33.6956	33.7585	33.6422	33.7352	33.8392	33.9099	33.8425	34.0425	33.8815	38	35	34	32	36	33	34	33	35	36	1	1	1	1	1	1	1	1	1	1	0	323.31	518	41	0.16445	-0.125147	Q90441;Q568U6	Q90441;Q568U6	Desmin	desma	>tr|Q90441|Q90441_DANRE Desmin OS
29.458	27.0064	27.4455	27.269	27.647	30.3914	28.1895	27.7424	27.625	28.694	1	2	2	3	2	2	3	5	5	4	1	2	2	3	2	2	3	5	5	4	0	6.2024	10	5	0.284379	-0.763274	F1QK59;Q05AI8	F1QK59;Q05AI8	Desmin b	desmb	>tr|F1QK59|F1QK59_DANRE Desmin b OS
28.5188	28.3636	28.3446	28.1623	28.189	28.2687	28.1263	28.4612	28.1473	28.3032	4	4	4	5	4	3	4	4	4	4	4	4	4	5	4	3	4	4	4	4	0	12.28	33	5	0.556882	0.0543064	Q1ECW5	Q1ECW5	Diacylglycerol kinase	dgkaa	>tr|Q1ECW5|Q1ECW5_DANRE Diacylglycerol kinase OS
28.9512	29.4333	28.5556	29.0316	29.2964	29.7626	29.0801	29.0936	28.8587	28.9887	4	8	7	6	6	6	4	8	8	6	4	8	6	6	6	6	3	7	7	5	0	22.387	37	10	0.649775	-0.103115	A0A0R4IVW4;Q642M9;A0A0J9YIW4;B2GQJ0	A0A0R4IVW4;Q642M9;A0A0J9YIW4;B2GQJ0	Zgc:101723 =Danio rerio GN=zgc:101723 PE=1 SV=1;>sp|Q642M9|DHDH	dhdh	>tr|A0A0R4IVW4|A0A0R4IVW4_DANRE Zgc:101723 OS=Danio rerio GN=zgc:101723 PE=1 SV=1;>sp|Q642M9|DHDH_DANRE Trans-1,2-dihydrobenzene-1,2-diol dehydrogenase OS=Danio rerio GN=dhdh PE=2 SV=2;>tr|A0A0J9YIW4|A0A0J9YIW4_DANRE Zgc:101723 (Fragment) OS=Danio rerio GN
	25.9176	25.5812	25.2069	25.9242		25.0044	25.3651	24.6414	25.1904	1	1	1	1	1	0	2	2	2	3	1	1	1	1	1	0	2	2	2	3	0	6.104	6	3	0.173505	0.482412	Q7T379;A8E7G0	Q7T379;A8E7G0	Dhdhl protein =Danio rerio GN=dhdhl PE=2 SV=1;>tr|A8E7G0|A8E7G0	dhdhl	>tr|Q7T379|Q7T379_DANRE Dhdhl protein OS=Danio rerio GN=dhdhl PE=2 SV=1;>tr|A8E7G0|A8E7G0_DANRE Dihydrodiol dehydrogenase (dimeric),-like OS=Danio rerio GN=dhdhl PE=1 SV=1
25.5606	25.0204	24.5367	24.3324	25.3039	25.2448	24.902	25.0535		24.9466	1	1	1	1	1	1	1	1	1	1	1	1	1	1	1	1	1	1	1	1	0.0093534	1.4806	7	1	0.677422	0.141964	Q5PR57;F1QNH4	Q5PR57;F1QNH4		dhodh
26.4291	27.254	26.4951	26.9355	26.6484	27.4546	27.2332	26.7038	27.144	26.8143	1	4	2	4	2	2	4	3	4	4	1	4	2	4	2	2	4	3	4	4	0	32.689	36	5	0.161189	-0.317567	Q6GQN9	Q6GQN9	Dehydrogenase/reductase (SDR family) member 1	dhrs1	>tr|Q6GQN9|Q6GQN9_DANRE Dehydrogenase/reductase (SDR family) member 1 OS
		26.1699				26.5711			26.6539	1	0	2	2	2	2	1	0	1	2	1	0	2	2	2	2	1	0	1	2	0	10.388	5	4	0.348628	-0.872269	Q08CJ2;A5WUM7	Q08CJ2;A5WUM7	Dehydrogenase/reductase (SDR family) member 11a	dhrs11a	>tr|Q08CJ2|Q08CJ2_DANRE Dehydrogenase/reductase (SDR family) member 11a OS
26.9804	26.814	26.7348	27.3868	27.0759	27.7224	27.2409	27.0524	28.0737	27.3363	3	3	3	2	2	2	2	2	2	2	3	2	3	2	1	1	2	2	2	2	0	6.2374	11	4	0.0542077	-0.486743	F1R5X7;Q6IQK7	F1R5X7;Q6IQK7	Dehydrogenase/reductase (SDR family) member 11b	dhrs11b	>tr|F1R5X7|F1R5X7_DANRE Dehydrogenase/reductase (SDR family) member 11b OS
		25.7209	27.6794			26.0146			24.9233	0	0	1	1	0	0	1	0	0	1	0	0	1	1	0	0	1	0	0	1	0.0082001	1.538	1	1	0.287415	1.08265	B0UYL5	B0UYL5	Dehydrogenase/reductase (SDR family) member 12	dhrs12	>tr|B0UYL5|B0UYL5_DANRE Dehydrogenase/reductase (SDR family) member 12 OS
27.8621	27.6972	27.4211	27.7453	27.3488	27.5754	27.1732	26.9674	26.7718	26.3551	3	2	3	5	2	3	6	3	4	3	0	0	1	0	1	0	0	0	0	0	0	18.355	8	8	0.021011	0.646337	Q0D284	Q0D284	Zgc:153679	dhrs12	>tr|Q0D284|Q0D284_DANRE Zgc:153679 OS
	25.3878	25.4274	26.3018	26.4802						0	2	2	2	2	0	0	1	1	0	0	2	2	2	2	0	0	1	1	0	0	7.5234	4	4	0.186885	0.981512	F6PBQ1;A0A0R4IC45;Q5U3E7;A8WGL5	F6PBQ1;A0A0R4IC45;Q5U3E7;A8WGL5	Dehydrogenase/reductase (SDR family) member 13a, tandem duplicate 1 =Danio rerio GN=dhrs13a.1 PE=1 SV=1;>tr|A0A0R4IC45|A0A0R4IC45	dhrs13a.1	>tr|F6PBQ1|F6PBQ1_DANRE Dehydrogenase/reductase (SDR family) member 13a, tandem duplicate 1 OS=Danio rerio GN=dhrs13a.1 PE=1 SV=1;>tr|A0A0R4IC45|A0A0R4IC45_DANRE Dehydrogenase/reductase (SDR family) member 13a, tandem duplicate 1 OS=Danio rerio GN=dhrs13a.
28.4947	29.4799	29.1257	29.2602	29.4906	29.6233	29.2901	28.5839	28.0561	29.2	6	7	8	6	8	7	10	7	4	8	6	7	8	6	8	7	10	7	4	8	0	31.961	62	10	0.529255	0.219555	F1R2W1;Q5U3R4;R4GEH1	F1R2W1;Q5U3R4	Dehydrogenase/reductase (SDR family) member 13a, duplicate 3 =Danio rerio GN=dhrs13a.3 PE=1 SV=1;>tr|Q5U3R4|Q5U3R4	dhrs13a.3	>tr|F1R2W1|F1R2W1_DANRE Dehydrogenase/reductase (SDR family) member 13a, duplicate 3 OS=Danio rerio GN=dhrs13a.3 PE=1 SV=1;>tr|Q5U3R4|Q5U3R4_DANRE Zgc:101719 OS=Danio rerio GN=dhrs13a.3 PE=2 SV=1
29.1443	29.3986	28.8095	29.1901	29.2984	29.3054	28.5448	29.0507	28.3571	28.9691	4	7	6	9	8	5	4	6	5	6	3	6	5	8	7	4	3	5	4	5	0	18.456	38	9	0.144708	0.322756	Q6P001;A9JTF0;E9QC89;Q6DBT2;A9JT23	Q6P001;A9JTF0	Dehydrogenase/reductase (SDR family) member 13-like 1	dhrs13l1	>tr|Q6P001|Q6P001_DANRE Dehydrogenase/reductase (SDR family) member 13-like 1 OS
27.0613	26.2808	26.3222	25.911	26.7036	26.7225	26.6925	26.5297	26.6967	26.7699	3	3	3	3	3	2	3	2	2	2	3	3	3	3	3	2	3	2	2	2	0	18.619	13	4	0.291943	-0.2265	E9QCI4;Q6PHE5;F1Q8N0;Q6NYS9	E9QCI4;Q6PHE5;F1Q8N0;Q6NYS9	Dehydrogenase/reductase (SDR family) member 4	dhrs2	>tr|E9QCI4|E9QCI4_DANRE Dehydrogenase/reductase (SDR family) member 4 OS
27.4135	27.4404	26.8575	26.5798	27.4959	27.6652	27.1267	26.8017	26.8667	26.7987	2	4	2	2	3	2	2	2	2	3	2	4	2	2	3	2	2	2	2	3	0	17.73	13	5	0.681061	0.105598	A0A0R4IUK3;A8E5C5	A0A0R4IUK3;A8E5C5	Dehydrogenase/reductase SDR family member 7C-B	dhrs7ca	>tr|A0A0R4IUK3|A0A0R4IUK3_DANRE Dehydrogenase/reductase SDR family member 7C-B OS
29.6245	26.9453	28.1042	28.346	26.6382	29.2068	28.1392	27.4306	28.1251	28.1378	1	2	5	5	4	6	7	7	6	5	1	2	5	5	4	6	7	7	6	5	0	17.94	25	10	0.660317	-0.276262	F1QJC1;Q6PBR3	F1QJC1;Q6PBR3	Dehydrogenase/reductase (SDR family) member 9 =Danio rerio GN=dhrs9 PE=1 SV=1;>tr|Q6PBR3|Q6PBR3	dhrs9	>tr|F1QJC1|F1QJC1_DANRE Dehydrogenase/reductase (SDR family) member 9 OS=Danio rerio GN=dhrs9 PE=1 SV=1;>tr|Q6PBR3|Q6PBR3_DANRE Retinol dehydrogenase 1, like OS=Danio rerio GN=dhrs9 PE=2 SV=1
31.3077	31.0815	30.8406	30.8339	30.9471	31.1633	30.7633	30.8451	30.9176	30.8026	14	21	15	20	19	13	21	17	18	20	14	21	15	20	19	13	21	17	18	20	0	213.02	162	26	0.38746	0.103785	F1R838;Q5PRA2	F1R838;Q5PRA2	Probable 2-oxoglutarate dehydrogenase E1 component DHKTD1, mitochondrial =Danio rerio GN=dhtkd1 PE=1 SV=1;>sp|Q5PRA2|DHTK1	dhtkd1	>tr|F1R838|F1R838_DANRE Probable 2-oxoglutarate dehydrogenase E1 component DHKTD1, mitochondrial OS=Danio rerio GN=dhtkd1 PE=1 SV=1;>sp|Q5PRA2|DHTK1_DANRE Probable 2-oxoglutarate dehydrogenase E1 component DHKTD1, mitochondrial OS=Danio rerio GN=dhtkd1 PE=
29.4032	30.4036	29.8112	29.9651	29.9788	30.5457	29.8921	29.6273	29.6881	29.6734	9	13	18	14	15	10	14	15	15	14	9	12	17	13	14	10	13	14	14	13	0	71.71	104	20	0.911093	0.027084	E7F3I8;F8W4Q9;Q7ZVV8;F1QU72	E7F3I8	DEAH (Asp-Glu-Ala-His) box helicase 15	dhx15	>tr|E7F3I8|E7F3I8_DANRE DEAH (Asp-Glu-Ala-His) box helicase 15 OS
			23.4525	24.1661	23.9816	23.6821	23.7569		23.3045	0	0	1	2	2	2	1	1	0	1	0	0	1	2	2	2	1	1	0	1	0.0045259	1.9635	1	2	0.498177	-0.209888	Q6P404;F1QND0	Q6P404;F1QND0	DEAH (Asp-Glu-Ala-His) box polypeptide 38	dhx38	>tr|Q6P404|Q6P404_DANRE DEAH (Asp-Glu-Ala-His) box polypeptide 38 OS
30.8158	31.4509	30.7738	30.9012	31.0874	31.1895	31.0152	30.9391	30.78	30.7264	17	20	27	27	17	18	23	25	22	23	17	20	27	27	17	18	23	25	22	23	0	136.5	154	37	0.624917	0.0757694	B0S6Z1	B0S6Z1	DEAH (Asp-Glu-Ala-His) box helicase 9	dhx9	>tr|B0S6Z1|B0S6Z1_DANRE DEAH (Asp-Glu-Ala-His) box helicase 9 OS
25.1176			24.4205	24.9548		25.158	25.7297	25.0885	25.2885	1	0	0	1	1	0	1	1	1	1	1	0	0	1	1	0	1	1	1	1	0.0018644	2.6799	5	1	0.468498	-0.391213	B8JI27;A7E270;F1R484	B8JI27;A7E270;F1R484		diablob
26.3913	26.5826		25.8632	26.1624	27.0297	26.0235				1	3	1	1	1	2	1	0	1	1	0	1	1	0	0	1	0	0	1	1	0.00025088	3.5872	3	4	0.530729	0.509389	F1QPQ4;F1RCU7	F1QPQ4;F1RCU7	Diaphanous-related formin 2	diaph2	>tr|F1QPQ4|F1QPQ4_DANRE Diaphanous-related formin 2 OS
	24.853	25.7268		25.3952		29.2513	29.156	26.0875	29.4524	0	1	1	0	1	0	1	1	1	1	0	1	1	0	1	0	1	1	1	1	0.0077981	1.5487	7	1	0.0288463	-2.57305	F1QQU4	F1QQU4	Diaphanous-related formin 3	diaph3	>tr|F1QQU4|F1QQU4_DANRE Diaphanous-related formin 3 OS
28.2445	27.6573	28.2963	27.8743	27.9773	25.7754	28.5048	28.5798	28.3976	28.5934	3	4	3	4	3	1	5	5	3	5	3	4	3	4	3	1	5	5	3	5	0	19.168	17	6	0.945403	0.0397404	Q803Y2;F1QSQ6;B8A547;E7F686	Q803Y2;F1QSQ6;B8A547;E7F686	DIRAS family, GTP-binding RAS-like 1 =Danio rerio GN=diras1a PE=2 SV=1;>tr|F1QSQ6|F1QSQ6	diras1a;diras1b;LOC560940	>tr|Q803Y2|Q803Y2_DANRE DIRAS family, GTP-binding RAS-like 1 OS=Danio rerio GN=diras1a PE=2 SV=1;>tr|F1QSQ6|F1QSQ6_DANRE DIRAS family, GTP-binding RAS-like 1a OS=Danio rerio GN=diras1a PE=1 SV=1;>tr|B8A547|B8A547_DANRE DIRAS family, GTP-binding RAS-like 1b
26.3898	26.7819	26.6744	26.6041	26.5942	27.3618	26.4712	26.3684	26.303	26.5081	2	4	2	3	3	1	3	3	3	2	2	4	2	3	3	1	3	3	3	2	0	11.728	15	4	0.975731	0.00639229	E7FE01	E7FE01	DIS3 exome endoribonuclease and 3-5 exoribonuclease	dis3	>tr|E7FE01|E7FE01_DANRE DIS3 exosome endoribonuclease and 3-5 exoribonuclease OS	DANRE General transcriptio
30.3779	31.053	30.8141	30.882	30.8327	30.7874	30.7807	30.8177	30.7346	30.7305	10	14	14	14	14	11	13	14	13	12	10	14	14	14	14	11	13	14	13	12	0	140.6	189	17	0.852056	0.0217636	Q7ZUT3;F1Q749;Q498Z9;E7F423	Q7ZUT3;F1Q749;Q498Z9	Dkc1 protein (Fragment) =Danio rerio GN=dkc1 PE=2 SV=1;>tr|F1Q749|F1Q749	dkc1	>tr|Q7ZUT3|Q7ZUT3_DANRE Dkc1 protein (Fragment) OS=Danio rerio GN=dkc1 PE=2 SV=1;>tr|F1Q749|F1Q749_DANRE Dyskeratosis congenita 1, dyskerin OS=Danio rerio GN=dkc1 PE=1 SV=1;>tr|Q498Z9|Q498Z9_DANRE Dyskeratosis congenita 1, dyskerin OS=Danio rerio GN=dkc1 P
27.227	26.7462	26.9973	27.0081	27.1279	26.6458	26.4601	27.0944	27.1122	26.9062	2	4	4	4	3	3	2	3	4	3	2	4	4	4	3	3	2	3	4	3	0	10.635	19	4	0.272997	0.177582	Q6DEI4;F1QTX8;Q1LXD1	Q6DEI4;F1QTX8;Q1LXD1	Protein disulfide-isomerase	DKEY	>tr|Q6DEI4|Q6DEI4_DANRE Protein disulfide-isomerase OS
34.1889	34.1157	32.8877	32.9434	33.7465	34.1507	33.5243	33.3452	32.8551	33.2784	3	6	4	6	5	4	5	5	6	5	2	3	2	3	3	3	3	3	3	3	0	104.35	445	7	0.688699	0.145687	A2BG19	A2BG19	Novel protein similar to vertebrate skeletal alpha-actin 1 (ACTA1, zgc:86725) =Danio rerio GN=DKEYP-69D2.1 PE=3 SV=1	DKEYP-69D2.1	>tr|A2BG19|A2BG19_DANRE Novel protein similar to vertebrate skeletal alpha-actin 1 (ACTA1, zgc:86725) OS=Danio rerio GN=DKEYP-69D2.1 PE=3 SV=1
31.4894	31.4068	31.5099	31.4409	31.4001	31.3259	31.335	31.3837	31.4254	31.4046	17	16	16	17	13	14	18	19	18	18	17	16	16	17	13	14	18	19	18	18	0	148.42	198	21	0.0342142	0.0745041	B3DIV6;Q804C3	B3DIV6;Q804C3	Acetyltransferase component of pyruvate dehydrogenase complex	dlat	>tr|B3DIV6|B3DIV6_DANRE Acetyltransferase component of pyruvate dehydrogenase complex OS	DANRE Zgc:101710 protein OS=Danio rerio GN=ech1 PE=2 SV=1;>tr|A7MCF4|A7MCF4	DA
32.1087	32.2269	31.9761	32.1301	32.2042	32.4988	32.2776	32.3252	32.2498	32.277	15	14	16	16	15	14	14	15	13	13	15	14	16	16	15	14	14	15	13	13	0	244.27	309	19	0.01428	-0.196488	Q803L1;Q6TNU6	Q803L1;Q6TNU6	Dihydrolipoyl dehydrogenase	dldh	>tr|Q803L1|Q803L1_DANRE Dihydrolipoyl dehydrogenase OS
27.0164	26.7769	26.5194	26.9734	27.1405		26.8227	26.7437	26.6217	26.3997	1	1	2	2	1	0	2	2	2	2	0	0	0	0	0	0	0	0	1	0	0	7.5626	11	3	0.114295	0.468737	A0A0R4IJV7;A0A0R4IEK3;A0A0R4IAN4;Q5PYH5	A0A0R4IJV7;A0A0R4IEK3;A0A0R4IAN4;Q5PYH5	Discs large homolog 1-like protein (Fragment)	dlg1l	>tr|A0A0R4IJV7|A0A0R4IJV7_DANRE Discs large homolog 1-like protein (Fragment) OS
28.456	28.3045	28.3313	28.2188	27.8533	28.3466	28.1071	28.306	27.9607	27.9588	3	4	7	6	5	5	4	3	6	5	3	3	5	5	4	4	3	2	5	5	0	19.145	22	10	0.481508	0.0969509	F1QS98;B0R131;A5PKT0;A0A0R4INR9;A0A0R4IVZ6	F1QS98;B0R131;A5PKT0;A0A0R4INR9	Discs, large homolog 3 (Drophila) =Danio rerio GN=dlg3 PE=1 SV=3;>tr|B0R131|B0R131	dlg3	>tr|F1QS98|F1QS98_DANRE Discs, large homolog 3 (Drosophila) OS=Danio rerio GN=dlg3 PE=1 SV=3;>tr|B0R131|B0R131_DANRE Novel protein similar to discs large (Dlg) family OS=Danio rerio GN=dlg3 PE=4 SV=1;>tr|A5PKT0|A5PKT0_DANRE Discs, large homolog 3 (Drosophi
25.6227		25.6011	25.7035	25.5049		26.0614	26.1081	25.8193	26.0212	2	0	1	1	1	1	1	1	1	1	1	0	0	0	0	1	0	0	0	0	0.0043545	2.053	4	3	0.157265	-0.529394	Q6R005;F1Q6A0;F1QCS0	Q6R005;F1Q6A0	Disks large homolog 4 =Danio rerio GN=dlg4 PE=2 SV=1;>tr|F1Q6A0|F1Q6A0	dlg4;dlg4b	>sp|Q6R005|DLG4_DANRE Disks large homolog 4 OS=Danio rerio GN=dlg4 PE=2 SV=1;>tr|F1Q6A0|F1Q6A0_DANRE Discs, large homolog 4b (Drosophila) OS=Danio rerio GN=dlg4b PE=4 SV=2
25.7407	25.1111		24.6889	25.35	25.7099		24.6823	25.1705	24.2453	1	1	1	1	1	1	1	1	1	1	1	1	1	1	1	1	1	1	1	1	0.0068536	1.62	9	1	0.930455	-0.0573845	F8W2A1;F1Q6W2;A4FVI2;B1H1I3;F8W2U4	F8W2A1;F1Q6W2;A4FVI2;B1H1I3;F8W2U4		dlgap4a
25.9976		26.2238	25.7123	25.1966		26.2308		26.1973	27.3628	1	0	1	1	1	0	1	0	1	1	1	0	1	1	1	0	1	0	1	1	0	7.1566	4	1	0.516103	-0.421714	Q7ZVL3;F1QFQ6	Q7ZVL3;F1QFQ6	Dihydrolipoamide S-succinyltransferase	dlst	>tr|Q7ZVL3|Q7ZVL3_DANRE Dihydrolipoamide S-succinyltransferase OS
32.3861	32.0328	32.0282	32.1088	32.0924	31.7721	32.0166	32.1128	32.1678	32.0625	9	11	9	11	9	10	9	9	10	9	0	1	1	1	1	1	0	0	0	0	0	123.77	175	12	0.308927	0.10329	Q6NZW7	Q6NZW7	Dlst protein	dlst	>tr|Q6NZW7|Q6NZW7_DANRE Dlst protein OS
28.5507	28.7952	28.0132	28.0154	28.5302	28.6173	28.3413	27.8226	28.5619	28.4088	4	7	5	6	6	8	9	6	8	5	3	6	5	5	5	7	9	5	8	5	0	23.633	26	15	0.888409	0.0305489	F1R0H8;Q90ZT1;F1QXP9;F1QDK4;A0A0R4IXX0;F1QVF5;Q90ZT0;Q6YBR7;A0A0R4IF13;Q503T6;F1QC58	F1R0H8;Q90ZT1;F1QXP9	Dystrophin	dmd	>tr|F1R0H8|F1R0H8_DANRE Dystrophin OS
[truncated: 3,310 more rows]
