# Supplementary material for: Modelling acrylamide acute neurotoxicity in zebrafish larvae
Source: Sci Rep. 2017 Oct 24;7:13952. doi: 10.1038/s41598-017-14460-3 (PMC5655329; doi:10.1038/s41598-017-14460-3)
Supplement: Supplementary file 3 — Supplementary Dataset 2 [file 41598_2017_14460_MOESM3_ESM.xlsx]

## Sheet: Proteins from list
1mM acrylamide PACR1	1mM acrylamide PACR2	1mM acrylamide PACR3	1mM acrylamide PACR4	1mM acrylamide PACR5	Control PCN1	Control PCN2	Control PCN3	Control PCN4	Control PCN5	Propionamide_aa site positions	Carbamidomethyl (C) site positions	Q-value	Score	Intensity	MS/MS Count	Razor + unique peptides 1mM acrylamide PACR1	Razor + unique peptides 1mM acrylamide PACR2	Razor + unique peptides 1mM acrylamide PACR3	Razor + unique peptides 1mM acrylamide PACR4	Razor + unique peptides 1mM acrylamide PACR5	Razor + unique peptides Control PCN1	Razor + unique peptides Control PCN2	Razor + unique peptides Control PCN3	Razor + unique peptides Control PCN4	Razor + unique peptides Control PCN5	Unique peptides 1mm acrylamide PACR1	Unique peptides 1mM acrylamide PACR2	Unique peptides 1mM acrylamide PACR3	Unique peptides 1mM acrylamide PACR4	Unique peptides 1mM acrylamide PACR5	Unique peptides Control PCN1	Unique peptides Control PCN2	Unique peptides Control PCN3	Unique peptides Control PCN4	Unique peptides Control PCN5	Razor + unique peptides	t-test p-value	t-test Difference	Test statistic	Protein IDs	Majority protein IDs	Protein names	Gene names_	Fasta headers
33.4101	34.1674	33.7177	33.4539	34.1418	34.2761	34.1515	34.1142	33.9276	34.031	870	1102;1257;1260;151;1528;292;39;436;459;491;617;736;753;778;824;870;918;926;934	0	323.31	121010000000	782	55	64	62	57	74	60	63	61	67	63	17	16	17	16	21	20	17	18	20	20	81	0.0993048	-0.321898	-0.478528	F1R966;B3DK43;Q6DRI2;Q5EAQ7	F1R966;B3DK43;Q6DRI2	Clathrin heavy chain	cltca	>tr|F1R966|F1R966_DANRE Clathrin heavy chain OS
30.325	30.8983	30.5974	30.1971	31.1048	31.0483	31.0371	30.8568	30.8312	30.9309	870	1102;1257;1260;151;1528;292;436;459;491;736;753;778;824;870;918;926;934	0	247.84	13011000000	125	13	14	19	16	16	13	17	20	16	17	13	13	18	16	16	13	17	19	15	16	21	0.109843	-0.316319	-0.467995	E9QBV1;E9QD79;F1R4U8	E9QBV1;E9QD79	Clathrin heavy chain	cltcb	>tr|E9QBV1|E9QBV1_DANRE Clathrin heavy chain OS
28.0422		27.0118	26.6648	26.8819	26.8054	27.0227	27.0406	27.5787	27.3714	105;90	105;90	0	18.83	1085000000	16	2	0	3	3	3	1	3	3	3	3	2	0	3	3	3	1	3	3	3	3	3	0.387744	-0.550703	-0.499308	A0A0R4IS84;E7FBR8	A0A0R4IS84;E7FBR8	Complexin 2	cplx2	>tr|A0A0R4IS84|A0A0R4IS84_DANRE Complexin 2 OS
27.9993		27.5556	27.3015	27.6786	27.1839	27.019	26.9281	27.309	26.2973	106;91	106;91	0	28.884	1021700000	21	2	0	4	3	1	1	4	2	4	3	2	0	4	3	1	1	4	2	4	3	4	0.944445	-0.055389	-0.0436017	Q6DHG4	Q6DHG4	Complexin 2	cplx2l	>tr|Q6DHG4|Q6DHG4_DANRE Complexin 2 OS
30.2759	29.4797	29.8	29.4905	29.8288	29.3513	29.6337	29.7203	29.6785	29.5825			0	158.05	5984700000	98	6	7	8	8	7	5	8	8	9	9	6	7	8	8	7	5	8	8	9	9	10	0.286426	0.181706	0.275691	D2K290;D2K289	D2K290	Complexin 3b	cplx3b	>tr|D2K290|D2K290_DANRE Complexin 3b OS
27.1306	27.7684	28.4381	27.5644	28.4677	28.8671	28.1557	28.1659	28.5862	28.6019			0	7.3743	2233800000	16	3	3	4	4	3	1	4	4	4	4	3	3	4	4	3	1	4	4	4	4	5	0.0736724	-0.601538	-0.759137	Q08BK6;F1QG94;D2K292	Q08BK6	Complexin 4a	cplx4a	>tr|Q08BK6|Q08BK6_DANRE Complexin 4a OS	DANRE Nucleophosmin 1a (nucleolar phosphoprotein B2
24.6229	23.3827	23.6812	23.4316	23.7884		23.4798	23.8278	22.8083	22.9221			0.00024888	3.4659	75965000	6	1	1	1	1	1	0	1	1	1	1	1	1	1	1	1	0	1	1	1	1	1	0.612136	0.220745	0.240346	F1QWL0;D2K293	F1QWL0;D2K293	Complexin 4c	cplx4c	>tr|F1QWL0|F1QWL0_DANRE Complexin 4c OS
32.7709	33.2734	32.7426	32.9414	33.0278	33.1943	32.8905	32.9717	32.6889	32.9044		11;21;250;264;334;599	0	323.31	60513000000	434	27	37	34	34	37	32	33	32	33	32	16	25	22	21	23	19	21	20	21	20	40	0.870348	0.0212433	0.0339323	B7ZV62;Q7ZU50;A0A0R4IGS4	B7ZV62;Q7ZU50;A0A0R4IGS4	N-ethylmaleimide-sensitive factor	nsfa	>tr|B7ZV62|B7ZV62_DANRE N-ethylmaleimide-sensitive factor OS
27.7318	28.568	27.6697	27.7119	28.0439	27.8357	27.7539	28.045	27.9838	27.8498		250;264;599	0	20.126	1878900000	28	3	7	3	3	5	3	5	4	4	5	3	7	3	3	5	3	5	4	4	5	8	0.77941	0.0513935	0.0758687	Q4U0S6;F1QGG3;B3DHK0;A0A0R4IDY2	Q4U0S6;F1QGG3;B3DHK0;A0A0R4IDY2	N-ethylmaleimide-sensitive factor b	nsfb	>tr|Q4U0S6|Q4U0S6_DANRE N-ethylmaleimide-sensitive factor b OS
31.4488	30.8128	31.0396	31.0022	30.8742	30.6864	31.036	31.1391	30.9822	30.9979		85;88;90;92	0	143.17	15006000000	135	6	7	8	6	8	7	9	9	9	9	6	7	8	6	8	7	9	9	9	9	9	0.630685	0.067226	0.105949	Q5TZ66;U3JAS0	Q5TZ66;U3JAS0	Synaptomal-associated protein 25-A	snap25a	>sp|Q5TZ66|SN25A_DANRE Synaptosomal-associated protein 25-A OS
31.6243	31.735	31.7516	31.9491	31.6584	31.6822	31.8012	31.7993	31.8144	31.7725		85;88;90;92	0	295.38	24519000000	217	15	12	17	17	14	11	17	14	16	13	7	5	9	8	7	5	10	8	9	7	20	0.635699	-0.0302094	-0.0538148	Q6PC54	Q6PC54	Synaptomal-associated protein 25-B	snap25b	>sp|Q6PC54|SN25B_DANRE Synaptosomal-associated protein 25-B OS
28.4273	29.0985	29.0802	28.5325	28.9655	28.3697	28.5169	28.3374	28.1973	27.917		22	0	31.574	3165800000	16	5	7	6	4	5	3	5	5	3	2	5	7	6	4	5	3	5	5	3	2	9	0.0131766	0.553145	0.82015	Q6IQS7;A5PMJ7;REV__Q1LXS6;REV__F1QMN5	Q6IQS7;A5PMJ7	Syntaxin 12	stx12	>tr|Q6IQS7|Q6IQS7_DANRE Syntaxin 12 OS
27.1342	27.0892	27.1472	27.1999	26.791		26.2767	27.0088	26.6803	27.1314		25	0	21.001	803490000	7	1	3	2	4	2	0	3	3	2	2	1	3	2	4	2	0	3	3	2	2	4	0.173071	0.822652	0.783497	E7F0D3	E7F0D3	Syntaxin 12,-like =Danio rerio GN=stx12l PE=3 SV=1	stx12l	>tr|E7F0D3|E7F0D3_DANRE Syntaxin 12,-like OS=Danio rerio GN=stx12l PE=3 SV=1
		25.0467	25.202	25.5229							129	0.0020713	2.5568	87974000	2	0	0	1	1	1	0	0	0	0	0	0	0	1	1	1	0	0	0	0	0	1	0.341855	0.642795	0.565772	E7F9L7;X1WEE0	E7F9L7;X1WEE0	Syntaxin 16	stx16	>tr|E7F9L7|E7F9L7_DANRE Syntaxin 16 OS
32.437	33.2249	32.7192	32.6966	32.8099	33.0262	32.7093	32.7156	32.5505	32.6514			0	268.72	52195000000	318	13	16	15	15	15	14	14	15	15	15	13	16	15	15	15	14	14	15	15	15	17	0.763438	0.0469147	0.0721049	Q9I9P6;Q1MTI1;Q6DGI4;A0A0R4IAK0;X1WC57	Q9I9P6;Q1MTI1;Q6DGI4;A0A0R4IAK0	Syntaxin 1B	stx1b	>tr|Q9I9P6|Q9I9P6_DANRE Syntaxin 1B OS
	26.0235	25.6046	25.8334	25.7	25.6693	25.7309	25.4577	25.7333	25.6935		143	0.0026543	2.2228	369140000	1	0	2	1	2	1	2	1	1	2	2	0	2	1	2	1	2	1	1	2	2	2	0.464314	-0.463683	-0.420222	Q7ZV18;A7YYI8	Q7ZV18;A7YYI8	Placental syntaxin 4A	stx4	>tr|Q7ZV18|Q7ZV18_DANRE Placental syntaxin 4A OS
	27.7227	27.6022	27.5381	27.6828	27.5342	27.8145	27.3886	27.5679	27.384		110;180;354;44;45;552	0	5.8213	1286800000	11	0	1	1	1	1	1	1	1	1	1	0	1	1	1	1	1	1	1	1	1	1	0.473914	-0.323541	-0.347683	A0A0R4IQM9;F1RAZ4	A0A0R4IQM9	Syntaxin-binding protein 1a	stxbp1a	>tr|A0A0R4IQM9|A0A0R4IQM9_DANRE Syntaxin-binding protein 1a OS
33.5597	33.9177	33.6915	33.6343	33.9467	33.7087	33.7592	33.7156	33.6118	33.6752		110;180;354;44;45;552	0	323.31	101050000000	665	31	36	34	33	36	36	36	35	36	34	1	2	2	2	2	2	2	2	2	2	43	0.5111	0.0558456	0.0960852	F1QM13;Q4QRD0	F1QM13;Q4QRD0	Syntaxin-binding protein 1a	stxbp1a	>tr|F1QM13|F1QM13_DANRE Syntaxin-binding protein 1a OS
30.3919	30.6658	30.1593	30.3068	30.7647	30.3338	30.3672	30.238	30.1267	30.3353		354;424;44;45	0	46.092	10398000000	95	5	7	10	10	12	3	10	11	10	10	5	7	10	10	12	3	10	11	10	10	17	0.180383	0.17749	0.285843	A2BGE0;A4FVM3	A2BGE0	Si:rp71-10d23.3	stxbp1b	>tr|A2BGE0|A2BGE0_DANRE Si:rp71-10d23.3 OS
26.8089	26.9519	26.8162	26.7294	26.872	26.6623	26.5829	26.663	26.6417	26.8001		109;448	0	19.645	844350000	15	2	5	3	4	2	3	1	3	3	3	2	5	3	4	2	3	1	3	3	3	6	0.012076	0.165667	0.300499	Q6NUX6;F1RAE9	Q6NUX6;F1RAE9	Syntaxin binding protein 2	stxbp2	>tr|Q6NUX6|Q6NUX6_DANRE Syntaxin binding protein 2 OS
27.0511	26.4385	27.9146	28.2198	27.9897	27.9285	27.6849	27.7633	27.4723	27.5224		108;144;542;553	0	35.108	1448400000	33	3	1	7	6	5	2	5	6	4	5	3	1	7	6	5	2	5	6	4	5	10	0.672907	-0.151507	-0.179122	Q6PD84;F1QXJ4;A0A0R4INF9	Q6PD84;F1QXJ4;A0A0R4INF9	Syntaxin binding protein 3	stxbp3	>tr|Q6PD84|Q6PD84_DANRE Syntaxin binding protein 3 OS
30.4858	31.2946	30.7818	30.8756	30.9852	30.8285	30.975	30.9897	30.7592	30.7848		151;684	0	233.29	14117000000	109	7	12	10	9	9	6	10	12	12	11	7	11	9	8	8	6	9	11	11	10	14	0.905658	0.0171806	0.0268259	E7F6Z2	E7F6Z2	Synaptic vesicle glycoprotein 2A	sv2a	>tr|E7F6Z2|E7F6Z2_DANRE Synaptic vesicle glycoprotein 2A OS
27.904	28.5051	28.0498	28.2158	28.3219	28.4189	28.4411	28.2083	28.0362	28.1277		482	0	31.976	2187900000	31	3	5	5	5	4	4	5	5	5	5	3	5	5	5	4	4	5	5	5	5	6	0.729262	-0.0471333	-0.0746391	F1Q9Q1;A2RV23	F1Q9Q1;A2RV23	Synaptic vesicle glycoprotein 2Ba	sv2ba	>tr|F1Q9Q1|F1Q9Q1_DANRE Synaptic vesicle glycoprotein 2Ba OS	DANRE Calreticulin, like 2 OS=Danio rerio GN=calr PE=2 SV=1
27.0798	28.1272	27.2916	27.1504	27.8255	28.0673	27.4056	27.2042	27.1991	27.3883		638	0	14.052	1437400000	31	2	4	2	2	3	3	3	3	3	3	2	4	2	2	3	3	3	3	3	3	5	0.875685	0.041988	0.0552512	X1WCQ3;A2CF25	X1WCQ3	Synaptic vesicle glycoprotein 2Bb	sv2bb	>tr|X1WCQ3|X1WCQ3_DANRE Synaptic vesicle glycoprotein 2Bb OS
31.3426	31.177	31.1053	31.0133	31.1269	30.8672	31.0135	30.9697	31.1416	31.1153	155	155	0	323.31	16280000000	206	15	16	17	15	17	9	19	19	20	19	15	15	17	15	16	9	19	19	20	19	23	0.112287	0.131543	0.229273	B0UXI4	B0UXI4	Synapsin I	syn1	>tr|B0UXI4|B0UXI4_DANRE Synapsin I OS
30.1245	28.9805	29.3532	29.2967	29.6233	29.4425	29.2543	29.4027	29.3723	29.495		291	0	137.78	5137000000	91	5	7	9	8	8	6	8	8	8	8	3	4	6	5	5	4	5	5	5	5	10	0.685438	0.0823074	0.118274	Q6DHH6;F1R0A8	Q6DHH6;F1R0A8	Synapsin IIa	syn2a	>tr|Q6DHH6|Q6DHH6_DANRE Synapsin IIa OS
27.3693	28.0445	27.3148	27.2589	27.8946	27.8814	27.5433	27.4839	27.7048	27.4646		417	0	27.629	1500800000	35	1	2	2	2	2	2	3	3	2	3	1	2	2	2	2	2	3	3	2	3	3	0.83417	-0.0391865	-0.0575282	A0A0R4IJU5	A0A0R4IJU5	Synapsin IIb	syn2b	>tr|A0A0R4IJU5|A0A0R4IJU5_DANRE Synapsin IIb OS
30.9995	30.6317	30.7053	30.6422	30.8403	30.6745	30.5173	30.4527	30.448	30.5575	417	417	0	179.48	11595000000	182	14	13	16	17	15	12	15	16	15	15	3	2	4	4	4	3	4	4	4	4	19	0.0204225	0.233807	0.402351	C5NU62;Q2YDT0;A0A0R4IRJ9	C5NU62	Synapsin II	syn2b	>tr|C5NU62|C5NU62_DANRE Synapsin II OS
28.957	29.014	28.8156	28.685	28.778	28.9635	28.6271	28.7335	28.7417	28.7785		408	0	56.582	3361600000	71	4	6	8	7	8	5	7	8	7	8	4	6	8	7	8	5	7	8	7	8	10	0.347417	0.081089	0.139511	A0A097DC67;A0A0R4IS99	A0A097DC67	Synapsin III	syn3	>tr|A0A097DC67|A0A097DC67_DANRE Synapsin III OS
34.1533	33.8044	33.836	33.7825	33.8976	33.707	33.7715	33.7322	33.7112	33.7991	237;96	223;237;289;96	0	323.31	107210000000	694	27	32	30	31	32	28	32	30	30	31	19	25	22	23	24	20	24	22	22	23	34	0.0630265	0.150598	0.2643	Q6NUZ3;F1QY96;F6NN54;R4GF20;R4GE62;R4GDP8;R4GEZ9	Q6NUZ3;F1QY96	Synaptotagmin binding, cytoplasmic RNA interacting protein =Danio rerio GN=syncrip PE=1 SV=1;>tr|F1QY96|F1QY96	syncrip	>tr|Q6NUZ3|Q6NUZ3_DANRE Synaptotagmin binding, cytoplasmic RNA interacting protein OS=Danio rerio GN=syncrip PE=1 SV=1;>tr|F1QY96|F1QY96_DANRE Synaptotagmin-binding, cytoplasmic RNA-interacting protein OS=Danio rerio GN=syncrip PE=1 SV=2
30.4564	30.0368	30.0202	30.2966	30.2415	30.1823	30.3139	30.25	30.308	30.2538	238;97	212;224;238;290;360;97	0	88.749	8519000000	86	11	10	12	11	10	9	11	11	11	12	11	10	12	11	10	9	11	11	11	12	13	0.565538	-0.0513065	-0.0876126	A0A0R4ICN8;Q6TGW7;F1R8D7;Q6NYJ5;Q802X5;X1WH05	A0A0R4ICN8;Q6TGW7;F1R8D7;Q6NYJ5;Q802X5;X1WH05	Synaptotagmin-binding, cytoplasmic RNA-interacting protein,-like =Danio rerio GN=syncripl PE=1 SV=1;>tr|Q6TGW7|Q6TGW7	syncripl	>tr|A0A0R4ICN8|A0A0R4ICN8_DANRE Synaptotagmin-binding, cytoplasmic RNA-interacting protein,-like OS=Danio rerio GN=syncripl PE=1 SV=1;>tr|Q6TGW7|Q6TGW7_DANRE NS1-associated protein 1 OS=Danio rerio GN=syncripl PE=2 SV=1;>tr|F1R8D7|F1R8D7_DANRE Synaptotagmi
30.9822	31.7429	30.7732	31.016	31.503	31.7214	31.1825	31.113	30.9249	30.9925		178;81	0	68.312	18621000000	142	6	5	6	7	6	7	5	4	5	5	6	5	6	7	6	7	5	4	5	5	7	0.9439	0.0166168	0.0227986	B0S5B9;Q6ZM74	B0S5B9;Q6ZM74	Synaptophysin a	sypa	>tr|B0S5B9|B0S5B9_DANRE Synaptophysin a OS	DANRE Tgfbi (Fragment) OS=Danio rerio GN=tgfbi PE=2 SV=1
28.6965	30.1269	29.5217	29.6619	29.9376	29.8065	29.2683	29.3085	29.5135	29.4903		142;51;81	0	43.614	6015900000	29	2	4	4	4	4	3	3	3	4	3	2	4	4	4	4	3	3	3	4	3	4	0.684437	0.111514	0.145861	Q6DGP1;B0S6H7;F1RDG3;Q4JQP7;B0S6H6;A4FVL5;A0A0R4IQZ0	Q6DGP1;B0S6H7;F1RDG3;Q4JQP7;B0S6H6;A4FVL5;A0A0R4IQZ0	Synaptophysin b	sypb	>tr|Q6DGP1|Q6DGP1_DANRE Synaptophysin b OS
29.4095	30.0238	29.8708	29.7563	29.7828	29.9269	29.9468	30.173	29.9338	30.2339	183	174;180;53	0	58.278	7222400000	63	5	5	4	6	6	4	5	5	6	4	5	5	4	6	6	4	5	5	6	4	6	0.0531821	-0.27424	-0.441612	F1Q7F9;Q6PEJ1;A0A0R4IMJ7	F1Q7F9;Q6PEJ1	Synaptophysin-like 2a	sypl2a	>tr|F1Q7F9|F1Q7F9_DANRE Synaptophysin-like 2a OS
31.1765	32.1255	31.6511	31.6826	31.8838	31.6302	31.4824	31.4664	31.3806	31.4672		274	0	162.76	23578000000	206	16	16	15	14	16	17	18	17	15	18	9	11	9	8	9	12	11	10	9	11	23	0.213967	0.218549	0.33019	Q5TZ27;Q6DGI9	Q5TZ27	Synaptotagmin Ia	syt1a	>tr|Q5TZ27|Q5TZ27_DANRE Synaptotagmin Ia OS
30.4919	31.0947	30.4878	30.7723	30.9343	31.0127	30.4898	30.689	30.6035	30.6807		283;298	0	141.63	13253000000	181	9	11	11	12	9	10	11	12	13	12	7	9	9	10	7	9	9	10	11	10	13	0.691429	0.0610565	0.0941744	F1R5C0;F1R0Q0	F1R5C0;F1R0Q0	Synaptotagmin IIa	syt2a	>tr|F1R5C0|F1R5C0_DANRE Synaptotagmin IIa OS
27.8067	27.6403	27.2687	27.6516	27.6679	28.3252	28.0653	27.5455	27.4728	27.3546		186;275;359	0	16.721	1596700000	13	3	4	3	5	4	3	3	4	4	3	3	4	3	5	4	3	3	4	4	3	7	0.503948	-0.145634	-0.205658	A7MCG9;F1QX49;Q6DH18;E7EYD5	A7MCG9;F1QX49;Q6DH18;E7EYD5	Synaptotagmin V	syt5a	>tr|A7MCG9|A7MCG9_DANRE Synaptotagmin V OS
28.8976	28.6004	28.1107	28.2819	28.8794	29.0315	28.447	28.3112	27.8266	28.0671		195	0	19.155	2703400000	25	6	5	5	5	7	5	5	4	6	4	5	4	4	4	6	4	4	3	5	3	7	0.42297	0.217347	0.286967	Q504A0;F1QCC9	Q504A0;F1QCC9	Zgc:109988	syt5b	>tr|Q504A0|Q504A0_DANRE Zgc:109988 OS
		24.0204	25.1199	22.7452			25.3119		23.4782			0.0048791	1.8125	72442000	2	0	0	1	1	1	0	0	1	0	1	0	0	1	1	1	0	0	1	0	1	1	0.472848	-0.433588	-0.403121	E9QFE9;F1QD38;F1QA93;E7F8R8;Q68EH6;A2BFR9;E7F1D9;I3IS33	E9QFE9;F1QD38;F1QA93;E7F8R8;Q68EH6;A2BFR9;E7F1D9;I3IS33	Synaptotagmin VIa	syt6a	>tr|E9QFE9|E9QFE9_DANRE Synaptotagmin VIa OS
	25.6846			25.7573	25.5501		25.1145	25.3351	25.3482			0	6.1246	263630000	2	0	2	0	1	1	1	0	1	1	1	0	2	0	0	1	1	0	1	1	1	3	0.258536	-0.70126	-0.651395	E7F578;X1WDZ6;D4P8S0;F6NJ65	E7F578;X1WDZ6	Synaptotagmin VIIa	syt7a	>tr|E7F578|E7F578_DANRE Synaptotagmin VIIa OS
27.7759	28.2015	28.1294	28.1281	28.1025	28.3362	27.7628	27.8916	27.6202	27.7314	86		0	47.826	1990000000	31	2	2	2	2	2	2	2	2	2	2	2	2	2	2	2	2	2	2	2	2	2	0.208095	0.199064	0.308449	Q6PBJ3	Q6PBJ3	VAMP/synaptobrevin	vamp1	>tr|Q6PBJ3|Q6PBJ3_DANRE VAMP/synaptobrevin OS
31.5849	32.1439	31.5358	31.8326	32.0908	32.0436	31.7105	31.5226	31.4309	31.9529			0	236.83	27201000000	212	6	5	5	6	6	5	6	6	7	5	2	1	1	2	2	1	2	2	2	2	7	0.557271	0.105517	0.15695	Q7SZZ5	Q7SZZ5	Vesicle-associated membrane protein 2	vamp2	>tr|Q7SZZ5|Q7SZZ5_DANRE Vesicle-associated membrane protein 2 OS
	25.2707			24.9895		25.152	24.7995	24.8651	24.9005			0.0022743	2.4477	140660000	5	0	1	0	0	1	0	1	1	1	1	0	1	0	0	1	0	1	1	1	1	1	0.194989	-0.54228	-0.613839	Q6IQK3;A0A0R4IJN3	Q6IQK3;A0A0R4IJN3	Vesicle-associated membrane protein 3 (Cellubrevin)	vamp3	>tr|Q6IQK3|Q6IQK3_DANRE Vesicle-associated membrane protein 3 (Cellubrevin) OS
27.8294	29.0143	28.3674	28.8362	28.6676	25.7074	28.8399	28.2964	28.5787	28.5234	142	121;142	0	15.381	2593100000	28	1	7	4	5	5	2	5	3	5	5	1	7	4	5	5	2	5	3	5	5	7	0.392874	0.553801	0.497463	Q6P0D4;Q6P6Y6;A0A0R4IUV0	Q6P0D4;Q6P6Y6	VAMP (Vesicle-associated membrane protein)-associated protein A	vapa	>tr|Q6P0D4|Q6P0D4_DANRE VAMP (Vesicle-associated membrane protein)-associated protein A OS
28.5453	28.795	28.3113	28.4926	28.5859	28.4906	28.6215	28.4068	28.2588	28.194	139;140	121;139;174	0	20.205	2758500000	36	2	4	4	4	5	5	2	4	4	3	2	4	4	4	5	5	2	4	4	3	8	0.204483	0.15166	0.248712	A8WGM1;Q6DGS7	A8WGM1;Q6DGS7	VAMP (Vesicle-associated membrane protein)-associated protein A, like =Danio rerio GN=vapal PE=1 SV=1;>tr|Q6DGS7|Q6DGS7	vapal	>tr|A8WGM1|A8WGM1_DANRE VAMP (Vesicle-associated membrane protein)-associated protein A, like OS=Danio rerio GN=vapal PE=1 SV=1;>tr|Q6DGS7|Q6DGS7_DANRE VAMP (Vesicle-associated membrane protein)-associated protein A, like OS=Danio rerio GN=vapal PE=2 SV=1
30.8739	31.5133	30.9171	30.9205	31.127	31.0587	30.8013	30.7752	30.7909	30.6749		121;172	0	39	15007000000	97	7	12	10	10	10	8	9	11	10	10	7	12	10	10	10	8	9	11	10	10	13	0.101258	0.250175	0.393897	Q6P2B0	Q6P2B0	VAMP (vesicle-associated membrane protein)-associated protein B and C	vapb	>tr|Q6P2B0|Q6P2B0_DANRE VAMP (vesicle-associated membrane protein)-associated protein B and C OS
