# Supplementary material for: Modelling acrylamide acute neurotoxicity in zebrafish larvae
Source: Sci Rep. 2017 Oct 24;7:13952. doi: 10.1038/s41598-017-14460-3 (PMC5655329; doi:10.1038/s41598-017-14460-3)
Supplement: Supplementary file 4 — Supplementary Dataset 3 [file 41598_2017_14460_MOESM4_ESM.xlsx]

## Sheet: Sheet1
Downregulated after treatment
Acetyl-coenzyme A synthetase	acss1	acyl-CoA synthetase short-chain family member 1 (693 aa)
Cation-transporting ATPase	atp13a	ATPase type 13A (1242 aa)
Caspase-8	casp8	Caspase 8, apoptosis-related cysteine peptidase (476 aa)
Novel protein containing trypsin domains (Fragment)	CH211-184B9.6-001	Coiled-coil-helix-coiled-coil-helix domain containing 4; Functions as chaperone and catalyzes the formation of disulfide bonds in substrate proteins. Required for the import and folding of small cysteine-containing proteins (small Tim) in the mitochondrial intermembrane space (IMS). Precursor proteins to be imported into the IMS are translocated in their reduced form into the mitochondria. The ox…
Charged multivesicular body protein 5	chmp5	Charged multivesicular body protein 5b; Probable peripherally associated component of the endosomal sorting required for transport complex III (ESCRT-III) which is involved in multivesicular bodies (MVBs) formation and sorting of endosomal cargo proteins into MVBs. MVBs contain intraluminal vesicles (ILVs) that are generated by invagination and scission from the limiting membrane of the endosome …
Type I cytokeratin, enveloping layer, like	cyt1l
Novel protein similar to human H326 protein (Fragment)	dcaf8	DDB1 and CUL4 associated factor 8 (607 aa)
Peroxisomal 2,4-dienoyl-CoA reductase	decr2	2,4-dienoyl CoA reductase 2, peroxisomal; Auxiliary enzyme of beta-oxidation. Participates in the degradation of unsaturated fatty enoyl-CoA esters having double bonds in both even- and odd-numbered positions in peroxisome. Catalyzes the NADP-dependent reduction of 2,4-dienoyl-CoA to yield trans-3-enoyl-CoA (By similarity) (300 aa)
Dihydropyrimidine dehydrogenase b	dpydb	Dihydropyrimidine dehydrogenase b; Involved in pyrimidine base degradation. Catalyzes the reduction of uracil and thymine (By similarity) (974 aa)
Enoyl-CoA hydratase domain-containing protein 3, mitochondrial	echdc3
Ependymin-like 2	epdl2
Epiplakin 1	eppk1
Fermitin family member 1	fermt1
Zgc:112535	gcsha	Glycine cleavage system protein H (aminomethyl carrier), a (174 aa)
Glycine dehydrogenase (Decarboxylating)	gldc	Glycine dehydrogenase (decarboxylating) (986 aa)
Gna11 protein	gna11a	Guanine nucleotide binding protein (G protein), alpha 11a (Gq class) (359 aa)
General transcription factor IIF, polypeptide 2a	gtf2f2a	General transcription factor IIF, polypeptide 2a; TFIIF is a general transcription initiation factor that binds to RNA polymerase II and helps to recruit it to the initiation complex in collaboration with TFIIB. It promotes transcription elongation. This subunit shows ATP-dependent DNA- helicase activity (265 aa)
Histamine N-methyltransferase	hnmt	Histamine N-methyltransferase; Inactivates histamine by N-methylation. Plays an important role in degrading histamine and in regulating the airway response to histamine (By similarity) (331 aa)
Intraflagellar transport 172	ift172	Intraflagellar transport 172; Required for the maintenance and formation of cilia (1745 aa)
Mitochondrial fission 1 protein	im:6905231
Lysine-specific demethylase 1	kdm1a	Lysine (K)-specific demethylase 1a (833 aa)
Keratin type 1 c19e	krtt1c19e	Keratin 23 (histone deacetylase inducible) (473 aa)
Zgc:123180 protein	llph	LLP homolog, long-term synaptic facilitation (Aplysia) (126 aa)
Si:ch73-308l14.2	LOC100329277
Si:ch73-44m9.3	LOC101883645
Mpx protein	mpx	Myeloid-specific peroxidase (893 aa)
Metalloendopeptidase	npsnl	Nephrosin (280 aa)
Phytanoyl-CoA 2-hydroxylase-interacting protein-like a	phyhipla	phytanoyl-CoA 2-hydroxylase interacting protein-like a (375 aa)
Plasminogen receptor, C-terminal lysine transmembrane protein	plgrkt	Plasminogen receptor, C-terminal lysine transmembrane protein (122 aa)
RAB1A, member RAS oncogene family a	rab1aa
RAB5A, member RAS oncogene family like	rab5ab	RAB5A, member RAS oncogene family, b (216 aa)
Cellular retinol-binding protein type II	rbp2a	Retinol binding protein 2a, cellular (135 aa)
Retinol dehydrogenase 1	rdh1	Retinol dehydrogenase 1 (327 aa)
Rho-associated protein kinase	rock1	Rho-associated, coiled-coil containing protein kinase 1 (EC-2.7.11.1); Protein kinase which is a key regulator of actin cytoskeleton and cell polarity (1359 aa)
SEC14-like lipid-binding 8	sec14l8	V-src sarcoma (Schmidt-Ruppin A-2) viral oncogene homolog (avian); Non-receptor protein tyrosine kinase which is activated following engagement of many different classes of cellular receptors including immune response receptors, integrins and other adhesion receptors, receptor protein tyrosine kinases, G protein- coupled receptors as well as cytokine receptors. Participates in signaling pathways …
Si:ch1073-13h15.3	si:ch1073-13h15.3	Stomatin (EPB72)-like 3b (280 aa)
Si:ch211-160e1.5	si:ch211-160e1.5	Tumor protein p63 regulated 1 (283 aa)
Carboxylic ester hydrolase (Fragment)	si:ch211-93f2.1
Si:ch73-106l15.4 (Fragment)	si:ch73-106l15.4
Si:dkey-205h13.2	si:dkey-205h13.2
Novel protein containing trypsin domains (Fragment)	si:dkey-21e2.16
Si:dkey-248g15.3	si:dkey-248g15.3
Tyrine-protein kinase	src
Stomatin (EPB72)-like 3b	stoml3b
Tumor protein p63-regulated 1	tprg1
Zonadhesin,-like	zanl
Zgc:111983	zgc:111983
Zgc:92360	zgc:92360
Upregulated after treatment
V-type proton ATPase subunit C 1-B	atp6v1c1b	ATPase, H+ transporting, lysosomal, V1 subunit C, isoform 1b; Subunit of the peripheral V1 complex of vacuolar ATPase. Subunit C is necessary for the assembly of the catalytic sector of the enzyme and is likely to have a specific function in its catalytic activity. V-ATPase is responsible for acidifying a variety of intracellular compartments in eukaryotic cells (By similarity) (381 aa)
V-type proton ATPase subunit F	atp6v1f	ATPase, H+ transporting, V1 subunit F; Subunit of the peripheral V1 complex of vacuolar ATPase essential for assembly or catalytic function. V-ATPase is responsible for acidifying a variety of intracellular compartments in eukaryotic cells (119 aa)
Novel protein (Fragment)	CH211-233G21.3-001
Anamorsin	ciapin1	Cytokine induced apoptosis inhibitor 1; Component of the cytosolic iron-sulfur (Fe-S) protein assembly (CIA) machinery. Required for the maturation of extramitochondrial Fe-S proteins. Part of an electron transfer chain functioning in an early step of cytosolic Fe-S biogenesis. Electrons are transferred to the Fe-S cluster from NADPH via the FAD- and FMN-containing protein ndor1. Has anti-apoptot…
COX17 cytochrome c oxidase assembly homolog (S. cerevisiae)	cox17	COX17 cytochrome c oxidase assembly homolog (S. cerevisiae) (68 aa)
CAMP-responsive element-binding protein 1a	creb1	cAMP responsive element binding protein 1a (318 aa)
Cathepsin B	ctsba	Cathepsin B, a (330 aa)
Flj13639	flj13639	Flj13639 (320 aa)
Fibronectin 1b	fn1b	Fibronectin 1b (2500 aa)
Gnb2 protein	gnb2	Guanine nucleotide binding protein (G protein), beta polypeptide 2 (340 aa)
Glutamate-rich WD repeat containing 1	grwd1	Glutamate-rich WD repeat containing 1 (452 aa)
Hyaluronan and proteoglycan link protein 3	hapln3	Hyaluronan and proteoglycan link protein 3 (363 aa)
Integrator complex subunit 1	ints1	Integrator complex subunit 1 (2194 aa)
Integrin, alpha 3b	itga3b	Integrin, alpha 3b (1041 aa)
Junctophilin 1b	jph1b	Junctophilin 1b (673 aa)
Leucine-rich repeat and sterile alpha motif-containing 1	lrsam1	Leucine rich repeat and sterile alpha motif containing 1 (721 aa)
Probable E3 ubiquitin-protein ligase makorin-2	mkrn2	Makorin, ring finger protein, 2; E3 ubiquitin ligase catalyzing the covalent attachment of ubiquitin moieties onto substrate proteins. Inhibits neurogenesis and axis formation during embryonic development by modulating the phosphatidylinositol 3-kinase (PI3K) pathway. Acts downstream of PI3K and akt1 to up-regulate gsk3b mRNA expression (By similarity) (414 aa)
Mortality factor 4-like 1	morf4l1	Mortality factor 4 like 1 (323 aa)
Neurofilament, medium polypeptide b	nefmb	Neurofilament, medium polypeptide (707 aa)
Si:dkey-77p13.2 protein	nudt14	Nudix (nucleoside diphosphate linked moiety X)-type motif 14 (242 aa)
Phphoenolpyruvate carboxykinase 1 (Soluble)	pck1	Phosphoenolpyruvate carboxykinase 1 (soluble) (630 aa)
Proliferating cell nuclear antigen	pcna	Proliferating cell nuclear antigen; This protein is an auxiliary protein of DNA polymerase delta and is involved in the control of eukaryotic DNA replication by increasing the polymerase’s processibility during elongation of the leading strand (260 aa)
Purine nucleide phphorylase	pnp5a	Purine nucleoside phosphorylase 5a; The purine nucleoside phosphorylases catalyze the phosphorolytic breakdown of the N-glycosidic bond in the beta- (deoxy)ribonucleoside molecules, with the formation of the corresponding free purine bases and pentose-1-phosphate (293 aa)
Zgc:110343	prdx1	Peroxiredoxin 1 (199 aa)
Si:ch211-117m20.5	si:ch211-117m20.5
Si:ch211-11c15.3	si:ch211-11c15.3
Si:ch211-13c6.2 protein (Fragment)	si:ch211-13c6.2
Si:ch211-191j22.3	si:ch211-191j22.3
Si:ch73-23l24.1 (Fragment)	si:ch73-23l24.1
Translocase of outer mitochondrial membrane 7 homolog (yeast)	tomm7	Translocase of outer mitochondrial membrane 7 homolog (yeast) (55 aa)
Ubiquitin-associated protein 2b	ubap2b
Partner of Y14 and mago	wibg	Within bgcn homolog (Drosophila); Key regulator of the exon junction complex (EJC), a multiprotein complex that associates immediately upstream of the exon-exon junction on mRNAs and serves as a positional landmarks for the intron exon structure of genes and directs post- transcriptional processes in the cytoplasm such as mRNA export, nonsense-mediated mRNA decay (NMD) or translation. Acts as a E…
Mitochondrial pyruvate carrier	zgc:103678
Ferritin	zgc:173593
Zgc:92161	zgc:92161
Zinc finger protein 207, a	znf207a
Zinc finger protein 622	znf622
Zinc finger protein 259	zpr1
